# Supplementary material for: Sleep loss induces cholesterol-associated myelin dysfunction
Source: Proc Natl Acad Sci U S A. 2026 Jan 20;123(4):e2523438123. doi: 10.1073/pnas.2523438123 (PMC12846829; doi:10.1073/pnas.2523438123)
Supplement: Supplementary file 2 — Dataset S01 (XLS) [file pnas.2523438123.sd01.xls]

## Sheet: Upregulated
Upregulated Probesets after sleep loss
Probeset ID	Gene Name	Gene Title	adj.P.Val	Log Fold Change	Average Expression	t
1420363_at	Bik	BCL2-interacting killer	3.6682e-09	-1.31455	4.48795	-20.2521
1421651_at	Ankrd22	ankyrin repeat domain 22	2.0091e-07	-1.28755	3.29795	-14.2842
1440390_at	Fam171a2	family with sequence similarity 171, member A2	2.0091e-07	-1.38597	5.33078	-14.1545
1429616_at	Zfp91	zinc finger protein 91	2.0091e-07	-3.06179	4.67639	-14.1406
1426367_at	Cab39l	calcium binding protein 39-like	2.01015e-07	-1.79364	9.22518	-13.9119
1442594_at	Ttk	Ttk protein kinase	2.01015e-07	-1.1521	4.14785	-13.8703
1441186_at	Sall3	sal-like 3 (Drosophila)	2.29042e-07	-1.30026	3.72369	-13.6885
1439668_at	Gm11681	predicted gene 11681	2.62544e-07	-1.12661	3.94762	-13.4223
1431600_at	4930564C03Rik	RIKEN cDNA 4930564C03 gene	2.62544e-07	-1.39527	4.30503	-13.3922
1445801_at	Gm2461	predicted gene 2461	2.63922e-07	-1.36886	4.25	-13.3353
1453780_at	LOC100036525	hypothetical LOC100036525	2.75918e-07	-1.2814	3.07919	-13.2501
1416505_at	Nr4a1	nuclear receptor subfamily 4, group A, member 1	3.33568e-07	-1.6921	9.11994	-12.9902
1422026_at	Pi16	peptidase inhibitor 16	3.33568e-07	-1.34633	3.56185	-12.9023
1418595_at	Plin4	perilipin 4	3.33568e-07	-4.31128	8.43668	-12.862
1419904_at	Dbndd2	dysbindin (dystrobrevin binding protein 1) domain containing 2	3.33568e-07	-1.37164	9.93686	-12.8568
1418682_at	Adad1	adenosine deaminase domain containing 1 (testis specific)	3.37606e-07	-1.07247	2.67862	-12.8057
1446561_at	Pax8	paired box gene 8	3.54766e-07	-1.28242	3.4101	-12.704
1446019_at	Unknown	Unknown	3.54766e-07	-1.48282	4.12045	-12.6826
1419903_at	Dbndd2	dysbindin (dystrobrevin binding protein 1) domain containing 2	3.80722e-07	-1.23482	9.57384	-12.5749
1443346_at	Unknown	Unknown	3.80722e-07	-1.14922	3.32164	-12.572
1432098_a_at	Olfr701	olfactory receptor 701	3.90211e-07	-1.31976	3.15414	-12.5267
1443476_at	Pax1	paired box gene 1	4.48821e-07	-1.27417	4.2102	-12.3938
1444349_at	Unknown	Unknown	5.20408e-07	-1.07669	2.7557	-12.2567
1448090_at	Unknown	Unknown	5.55742e-07	-1.17335	3.79077	-12.1836
1436387_at	Unknown	Unknown	5.67163e-07	-2.18269	7.73865	-12.1401
1450871_a_at	Bcat1	branched chain aminotransferase 1, cytosolic	5.67163e-07	-1.59452	11.208	-12.1238
1454502_at	2900022B07Rik	RIKEN cDNA 2900022B07 gene	5.75694e-07	-1.02613	3.58402	-12.0708
1451301_at	Tmod2	tropomodulin 2	5.83669e-07	-1.10434	10.4762	-12.0405
1437247_at	Fosl2	fos-like antigen 2	6.53402e-07	-1.68283	7.22062	-11.9369
1425324_x_at	Ighm	immunoglobulin heavy constant mu	7.35325e-07	-1.01356	3.90579	-11.8123
1417001_a_at	D4Wsu53e	DNA segment, Chr 4, Wayne State University 53, expressed	7.40336e-07	-1.57225	8.89412	-11.7896
1449966_s_at	Cab39l	calcium binding protein 39-like	7.46806e-07	-1.77162	10.4243	-11.7589
1427315_at	Tmed7	transmembrane emp24 protein transport domain containing 7	7.46806e-07	-1.14563	2.53765	-11.7452
1418063_at	Kera	keratocan	7.46806e-07	-1.10915	2.81591	-11.7125
1455717_s_at	Daam2	dishevelled associated activator of morphogenesis 2	7.46806e-07	-0.95652	11.1831	-11.6886
1443162_at	Unknown	Unknown	7.50839e-07	-1.91528	3.92672	-11.6399
1425325_at	Ms4a4b	membrane-spanning 4-domains, subfamily A, member 4B	7.50839e-07	-0.95438	2.93345	-11.6392
1457470_at	Unknown	Unknown	7.50839e-07	-1.11611	3.76191	-11.6354
1444934_at	Zfp276	zinc finger protein (C2H2 type) 276	7.50839e-07	-1.18449	5.765	-11.6228
1422954_at	Zfp60	zinc finger protein 60	7.57109e-07	-1.39382	7.26157	-11.5999
1446233_at	Unknown	Unknown	7.57109e-07	-0.904068	2.74285	-11.5893
1427473_at	Gstm3	glutathione S-transferase, mu 3	7.89661e-07	-1.08789	3.52719	-11.5454
1420764_at	Scrg1	scrapie responsive gene 1	8.62346e-07	-3.32783	6.84819	-11.4435
1450557_at	Scn4a	sodium channel, voltage-gated, type IV, alpha	9.0017e-07	-0.819233	3.04465	-11.4003
1431403_a_at	Mtap7d2	MAP7 domain containing 2	9.03392e-07	-1.70603	11.2649	-11.3622
1422960_at	Srd5a2	steroid 5 alpha-reductase 2	9.15144e-07	-1.21695	3.69023	-11.3403
1457182_at	Unknown	Unknown	9.15144e-07	-0.940934	3.97443	-11.3303
1416749_at	Htra1	HtrA serine peptidase 1	1.00343e-06	-1.5158	10.615	-11.2216
1428959_at	5830405N20Rik	RIKEN cDNA 5830405N20 gene	1.00609e-06	-1.06253	3.86483	-11.1891
1450044_at	Fzd7	frizzled homolog 7 (Drosophila)	1.00609e-06	-1.65904	8.4935	-11.1745
1433117_at	2300004M11Rik	RIKEN cDNA 2300004M11 gene	1.00609e-06	-1.01343	4.18359	-11.1695
1459660_at	Unknown	Unknown	1.13144e-06	-1.04264	3.85949	-11.0773
1433351_at	4933412L11Rik	RIKEN cDNA 4933412L11 gene	1.19964e-06	-1.19081	3.85394	-11.0268
1446310_at	Sptlc3	serine palmitoyltransferase, long chain base subunit 3	1.20394e-06	-0.967253	3.67378	-11.0151
1432740_at	4833420L08Rik	RIKEN cDNA 4833420L08 gene	1.21159e-06	-1.00106	3.44302	-10.9925
1421078_at	Tcf23	transcription factor 23	1.21617e-06	-1.14813	3.34941	-10.9804
1442026_at	Unknown	Unknown	1.2202e-06	-2.86909	10.0227	-10.9613
1438630_x_at	Mat2a	methionine adenosyltransferase II, alpha	1.22643e-06	-1.2788	10.9399	-10.9492
1427683_at	Egr2	early growth response 2	1.53673e-06	-3.25469	6.06504	-10.7765
1434557_at	Hip1	huntingtin interacting protein 1	1.55945e-06	-1.40663	9.1008	-10.756
1419944_at	Ccnb1	cyclin B1	1.60148e-06	-1.15426	3.60707	-10.7241
1459965_at	Dyx1c1	dyslexia susceptibility 1 candidate 1 homolog (human)	1.80621e-06	-0.866012	3.22782	-10.6188
1456702_x_at	Mat2a	methionine adenosyltransferase II, alpha	1.84006e-06	-1.4228	10.8894	-10.5922
1419874_x_at	Zbtb16	zinc finger and BTB domain containing 16	1.84006e-06	-2.86622	8.43324	-10.5912
1430111_a_at	Bcat1	branched chain aminotransferase 1, cytosolic	1.84721e-06	-1.69061	10.2594	-10.5813
1420887_a_at	Bcl2l1	BCL2-like 1	1.87709e-06	-1.19201	10.9157	-10.556
1439386_x_at	Mat2a	methionine adenosyltransferase II, alpha	1.89851e-06	-1.26905	10.1014	-10.5412
1447269_at	Fam184b	family with sequence similarity 184, member B	1.90803e-06	-1.08117	4.71889	-10.5239
1449227_at	Ch25h	cholesterol 25-hydroxylase	1.9477e-06	-0.752571	4.59665	-10.483
1416125_at	Fkbp5	FK506 binding protein 5	1.95923e-06	-3.19507	8.17431	-10.4674
1444400_at	Rb1	retinoblastoma 1	1.95923e-06	-1.71905	3.81775	-10.4645
1443108_at	Unknown	Unknown	1.95923e-06	-2.16251	4.0727	-10.4595
1450533_a_at	Plagl1	pleiomorphic adenoma gene-like 1	2.08613e-06	-1.35063	9.83183	-10.4047
1449001_at	Ivd	isovaleryl coenzyme A dehydrogenase	2.27281e-06	-1.14444	7.82022	-10.3412
1447857_at	Enox1	ecto-NOX disulfide-thiol exchanger 1	2.32882e-06	-0.874951	3.21202	-10.3189
1430709_at	4833405L11Rik	RIKEN cDNA 4833405L11 gene	2.33858e-06	-1.15764	3.46262	-10.3071
1428431_at	Zcchc24	zinc finger, CCHC domain containing 24	2.66667e-06	-0.966684	10.591	-10.171
1438386_x_at	Mat2a	methionine adenosyltransferase II, alpha	2.72153e-06	-1.32084	10.8798	-10.152
1429593_at	Slc38a2	solute carrier family 38, member 2	2.90366e-06	-1.18809	9.35611	-10.0955
1439220_at	Unknown	Unknown	2.90366e-06	-1.09097	4.20429	-10.0933
1439261_x_at	Mitd1	MIT, microtubule interacting and transport, domain containing 1	2.95301e-06	-1.44999	2.81591	-10.0769
1450355_a_at	Capg	capping protein (actin filament), gelsolin-like	2.95522e-06	-1.49949	3.69408	-10.0712
1441341_at	Cyp2w1	cytochrome P450, family 2, subfamily w, polypeptide 1	3.04382e-06	-1.1326	3.89627	-10.0467
1449361_at	Tbx21	T-box 21	3.0637e-06	-1.55586	3.63331	-10.0373
1454344_at	Slc44a1	solute carrier family 44, member 1	3.14975e-06	-0.726866	6.2183	-10.0016
1439968_x_at	Dbndd2	dysbindin (dystrobrevin binding protein 1) domain containing 2	3.14975e-06	-1.1395	11.232	-9.9987
1442806_at	Unknown	Unknown	3.14975e-06	-2.71853	6.42445	-9.99427
1439243_x_at	Cops5	COP9 (constitutive photomorphogenic) homolog, subunit 5 (Arabidopsis thaliana)	3.26346e-06	-1.28354	3.99615	-9.95801
1452498_at	Unknown	Unknown	3.28264e-06	-0.859967	2.89027	-9.94731
1454210_at	4933428M09Rik	RIKEN cDNA 4933428M09 gene	3.28264e-06	-0.885262	4.70509	-9.94303
1459486_at	AU022240	expressed sequence AU022240	3.2876e-06	-0.910856	3.36166	-9.93733
1457888_at	Unknown	Unknown	3.31184e-06	-0.71075	4.19212	-9.92783
1436214_at	1110028C15Rik	RIKEN cDNA 1110028C15 gene	3.31184e-06	-1.15648	7.57076	-9.92325
1438251_x_at	Htra1	HtrA serine peptidase 1	3.31475e-06	-1.19871	12.0992	-9.91081
1432555_at	Whrn	whirlin	3.61749e-06	-1.12633	5.00892	-9.83042
1418358_at	Smcp	sperm mitochondria-associated cysteine-rich protein	3.73895e-06	-0.881215	4.29676	-9.78787
1427682_a_at	Egr2	early growth response 2	3.77577e-06	-2.60378	5.55159	-9.76668
1423100_at	Fos	FBJ osteosarcoma oncogene	4.24494e-06	-2.57069	6.29897	-9.68001
1438146_x_at	Spty2d1	SPT2, Suppressor of Ty, domain containing 1 (S. cerevisiae)	4.38398e-06	-0.877919	2.74203	-9.65378
1458944_at	Gm4251	predicted gene 4251	4.4103e-06	-0.713553	2.95773	-9.64596
1427091_at	Znfx1	zinc finger, NFX1-type containing 1	4.52546e-06	-1.94442	7.6968	-9.61375
1420522_at	Ccdc50	coiled-coil domain containing 50	4.52546e-06	-1.46802	8.72382	-9.61036
1451441_at	2210415F13Rik	RIKEN cDNA 2210415F13 gene	4.52546e-06	-0.836446	3.44504	-9.60665
1450826_a_at	Saa3	serum amyloid A 3	4.62009e-06	-0.912844	4.67083	-9.58752
1442025_a_at	Unknown	Unknown	4.62009e-06	-2.90966	9.52434	-9.58608
1422020_at	Spry4	sprouty homolog 4 (Drosophila)	4.77422e-06	-2.04322	5.68732	-9.55797
1460645_at	Chordc1	cysteine and histidine-rich domain (CHORD)-containing, zinc-binding protein 1	4.83834e-06	-1.18511	10.5922	-9.54183
1440033_at	Unknown	Unknown	4.83834e-06	-0.947115	3.96652	-9.53956
1440631_at	Unknown	Unknown	4.83834e-06	-1.02353	2.92417	-9.53867
1424540_at	Hipk1	homeodomain interacting protein kinase 1	4.86981e-06	-1.03114	9.53476	-9.53099
1421425_a_at	Rcan2	regulator of calcineurin 2	5.13018e-06	-0.667076	12.9154	-9.49469
1423227_at	Krt17	keratin 17	5.41371e-06	-1.10878	3.41547	-9.45009
1452570_at	D0Kist5	DNA segment, KIST 5	5.50497e-06	-0.994902	2.82728	-9.43306
1424638_at	Cdkn1a	cyclin-dependent kinase inhibitor 1A (P21)	5.54889e-06	-5.12458	8.79676	-9.41117
1432117_at	4933422A05Rik	RIKEN cDNA 4933422A05 gene	5.55538e-06	-0.821929	3.22397	-9.40711
1433139_at	Unknown	Unknown	5.57493e-06	-1.58546	6.09252	-9.40161
1456551_at	Unknown	Unknown	5.57958e-06	-1.20528	8.2898	-9.3978
1425829_a_at	Steap4	STEAP family member 4	5.57998e-06	-0.940037	3.11044	-9.38677
1452708_a_at	Luc7l	Luc7 homolog (S. cerevisiae)-like	5.57998e-06	-1.72463	8.42699	-9.38511
1442162_at	Wwp2	WW domain containing E3 ubiquitin protein ligase 2	5.80036e-06	-0.816662	4.28014	-9.34627
1433576_at	Mat2a	methionine adenosyltransferase II, alpha	5.80036e-06	-1.45522	10.6259	-9.34486
1423935_x_at	Krt14	keratin 14	5.83417e-06	-0.819154	4.30172	-9.33576
1429013_at	Mtap7d2	MAP7 domain containing 2	6.00782e-06	-1.61327	9.71182	-9.31087
1420487_at	Nol7	nucleolar protein 7	6.00782e-06	-1.1863	9.50431	-9.30956
1442817_at	A730091E23Rik	RIKEN cDNA A730091E23 gene	6.00782e-06	-0.986939	2.91583	-9.30767
1420410_at	Nr5a2	nuclear receptor subfamily 5, group A, member 2	6.12151e-06	-0.742479	3.41071	-9.29002
1442723_at	Unknown	Unknown	6.51132e-06	-0.827297	4.18369	-9.23881
1419080_at	Gdnf	glial cell line derived neurotrophic factor	6.71083e-06	-0.930739	3.6576	-9.21561
1434628_a_at	Rhpn2	rhophilin, Rho GTPase binding protein 2	6.81089e-06	-1.38118	8.24062	-9.20361
1431531_at	Tex13a	testis expressed 13A	6.92783e-06	-1.12887	3.19322	-9.18958
1459629_at	Unknown	Unknown	6.92783e-06	-0.893103	2.61621	-9.18741
1415905_at	Reg1	regenerating islet-derived 1	6.95612e-06	-0.702606	3.44365	-9.18206
1459549_at	Unknown	Unknown	7.15308e-06	-1.86628	4.97535	-9.16168
1446432_at	B530045E10Rik	RIKEN cDNA B530045E10 gene	7.15308e-06	-0.823423	5.49109	-9.15648
1459211_at	Gli2	GLI-Kruppel family member GLI2	7.27031e-06	-2.72487	5.50281	-9.14373
1441265_at	Unknown	Unknown	7.2908e-06	-1.05526	4.32481	-9.13875
1439351_at	Mfsd4	major facilitator superfamily domain containing 4	7.2908e-06	-1.15856	3.58672	-9.13648
1431455_at	Tmem30c	transmembrane protein 30C	7.43063e-06	-0.954031	3.69231	-9.12211
1448773_at	Unknown	Unknown	7.53053e-06	-1.28159	3.37552	-9.1096
1440076_at	Unknown	Unknown	7.53053e-06	-1.1881	3.92464	-9.1085
1422029_at	Ccl20	chemokine (C-C motif) ligand 20	7.60615e-06	-1.0932	3.39317	-9.097
1433418_at	4930405A07Rik	RIKEN cDNA 4930405A07 gene	7.64086e-06	-0.94037	4.49436	-9.08902
1450169_at	Slc4a4	solute carrier family 4 (anion exchanger), member 4	7.64086e-06	-1.0817	3.68474	-9.08537
1425671_at	Homer1	homer homolog 1 (Drosophila)	7.67733e-06	-1.47825	8.39825	-9.07543
1420335_at	Dmc1	DMC1 dosage suppressor of mck1 homolog, meiosis-specific homologous recombination (yeast)	7.68008e-06	-0.791835	3.24916	-9.0726
1431734_a_at	Dnajb4	DnaJ (Hsp40) homolog, subfamily B, member 4	7.78404e-06	-0.983665	8.4736	-9.05924
1444808_at	Unknown	Unknown	7.95346e-06	-0.917001	3.83631	-9.04102
1421679_a_at	Cdkn1a	cyclin-dependent kinase inhibitor 1A (P21)	7.96678e-06	-4.59545	9.32636	-9.03746
1456160_at	Unknown	Unknown	7.97588e-06	-1.08887	3.0336	-9.03423
1444468_at	Paqr8	progestin and adipoQ receptor family member VIII	7.97769e-06	-1.06843	10.8119	-9.03156
1453677_a_at	Derl3	Der1-like domain family, member 3	8.02166e-06	-1.39927	4.99315	-9.0235
1430344_at	Zbtb25	zinc finger and BTB domain containing 25	8.02166e-06	-0.91431	3.716	-9.02321
1422260_x_at	Ccr5	chemokine (C-C motif) receptor 5	8.41742e-06	-1.14724	3.39862	-8.98867
1458093_at	Unknown	Unknown	8.41742e-06	-2.04145	4.04282	-8.9866
1448089_at	D4Ertd58e	DNA segment, Chr 4, ERATO Doi 58, expressed	8.48094e-06	-0.962121	3.15387	-8.97805
1417065_at	Egr1	early growth response 1	8.48094e-06	-1.26953	10.3202	-8.97716
1433001_at	1700019L13Rik	RIKEN cDNA 1700019L13 gene	8.51301e-06	-1.24605	3.83644	-8.97244
1424195_a_at	Inpp5d	inositol polyphosphate-5-phosphatase D	8.5445e-06	-0.608007	5.44335	-8.96779
1437609_at	Ube2u	ubiquitin-conjugating enzyme E2U (putative)	8.7118e-06	-0.826647	3.59478	-8.95367
1431072_a_at	Ccdc50	coiled-coil domain containing 50	8.73543e-06	-1.03004	8.65674	-8.94486
1441584_at	Unknown	Unknown	8.80144e-06	-0.813755	2.98264	-8.93795
1447874_x_at	Smpd1	sphingomyelin phosphodiesterase 1, acid lysosomal	9.10561e-06	-0.908623	3.73109	-8.91278
1436551_at	Fgfr1	fibroblast growth factor receptor 1	9.26558e-06	-1.23357	3.6842	-8.89997
1433597_at	Arglu1	arginine and glutamate rich 1	9.35501e-06	-0.760981	10.5443	-8.88999
1442810_x_at	Scn9a	sodium channel, voltage-gated, type IX, alpha	9.38656e-06	-0.824054	2.19572	-8.88523
1434329_s_at	Adipor2	adiponectin receptor 2	9.59033e-06	-1.00684	11.7736	-8.86724
1432200_at	C030044M21Rik	RIKEN cDNA C030044M21 gene	1.00671e-05	-1.04838	4.52736	-8.83415
1422169_a_at	Bdnf	brain derived neurotrophic factor	1.01392e-05	-1.43592	5.25924	-8.82763
1437509_x_at	Prkd2	protein kinase D2	1.01725e-05	-1.43695	3.44656	-8.82342
1454503_at	9030201C23Rik	RIKEN cDNA 9030201C23 gene	1.07257e-05	-0.747982	2.93681	-8.7742
1457966_at	Unknown	Unknown	1.10945e-05	-0.679334	2.44013	-8.74346
1456218_at	Snx22	sorting nexin 22	1.10945e-05	-1.35706	7.725	-8.74336
1453619_at	Efcab1	EF hand calcium binding domain 1	1.12402e-05	-1.10423	4.15855	-8.73295
1416812_at	Tia1	cytotoxic granule-associated RNA binding protein 1	1.14102e-05	-0.968308	7.76711	-8.71411
1425759_at	Nobox	NOBOX oogenesis homeobox	1.14367e-05	-1.20143	3.76419	-8.71054
1442108_at	Unknown	Unknown	1.14367e-05	-0.808123	4.29828	-8.70861
1427513_at	BC024137	cDNA sequence BC024137	1.14865e-05	-1.86234	5.77879	-8.69989
1425925_at	Fcamr	Fc receptor, IgA, IgM, high affinity	1.15276e-05	-1.07394	3.91373	-8.69574
1430142_at	Tgm5	transglutaminase 5	1.15317e-05	-0.859223	4.18426	-8.68947
1446996_at	Unknown	Unknown	1.16714e-05	-1.16689	3.7658	-8.6795
1440736_at	AI131651	expressed sequence AI131651	1.16714e-05	-0.832107	3.03338	-8.67835
1446830_at	AU015892	expressed sequence AU015892	1.16793e-05	-0.757146	2.49874	-8.6757
1419556_at	Elf5	E74-like factor 5	1.16793e-05	-1.06889	3.12465	-8.67398
1432605_at	Unknown	Unknown	1.17419e-05	-0.940606	3.3955	-8.66688
1439097_at	Unknown	Unknown	1.17743e-05	-0.887149	2.40248	-8.66329
1419131_at	F13b	coagulation factor XIII, beta subunit	1.21337e-05	-0.715084	2.48063	-8.64358
1430213_at	Rcbtb1	regulator of chromosome condensation (RCC1) and BTB (POZ) domain containing protein 1	1.2289e-05	-1.34103	7.90893	-8.6322
1438802_at	Foxp1	forkhead box P1	1.23369e-05	-0.852585	3.13625	-8.62798
1458379_at	9330159F19Rik	RIKEN cDNA 9330159F19 gene	1.23555e-05	-0.970227	11.197	-8.62517
1453979_at	Rbm12b	RNA binding motif protein 12B	1.25735e-05	-1.12575	9.4793	-8.61295
1426116_at	Asb18	ankyrin repeat and SOCS box-containing 18	1.29838e-05	-1.05613	3.30707	-8.59215
1427793_at	Unknown	Unknown	1.30579e-05	-0.991119	3.60703	-8.58313
1433453_a_at	Abtb2	ankyrin repeat and BTB (POZ) domain containing 2	1.3193e-05	-1.24987	9.63754	-8.57521
1426722_at	Slc38a2	solute carrier family 38, member 2	1.33435e-05	-0.854487	11.2382	-8.56482
1422714_at	Ube2i	ubiquitin-conjugating enzyme E2I	1.35325e-05	-0.627827	11.1844	-8.55101
1435084_at	C730049O14Rik	RIKEN cDNA C730049O14 gene	1.36809e-05	-3.11481	6.02475	-8.54278
1428866_at	2810037O22Rik	RIKEN cDNA 2810037O22 gene	1.37106e-05	-1.02122	9.60876	-8.53785
1437864_at	Adipor2	adiponectin receptor 2	1.40932e-05	-1.74038	9.23442	-8.51726
1424096_at	Krt5	keratin 5	1.45019e-05	-0.738888	5.53015	-8.49171
1447416_at	Gm239	predicted gene 239	1.45351e-05	-0.831992	2.94456	-8.48404
1454725_at	Tra2a	transformer 2 alpha homolog (Drosophila)	1.46183e-05	-1.03232	10.343	-8.47373
1438981_at	Unknown	Unknown	1.4619e-05	-0.72239	3.16741	-8.47197
1425581_s_at	Galnt7	UDP-N-acetyl-alpha-D-galactosamine: polypeptide N-acetylgalactosaminyltransferase 7	1.46374e-05	-1.22457	8.53	-8.46952
1418806_at	Csf3r	colony stimulating factor 3 receptor (granulocyte)	1.4765e-05	-0.80919	2.96372	-8.46168
1420162_at	AA409749	expressed sequence AA409749	1.47854e-05	-1.62526	3.87491	-8.45851
1419794_at	Unknown	Unknown	1.51543e-05	-0.689854	3.51065	-8.43629
1427497_at	2610015P09Rik	RIKEN cDNA 2610015P09 gene	1.54161e-05	-0.946944	4.26225	-8.42242
1429195_at	Apol6	apolipoprotein L 6	1.56168e-05	-0.88814	3.55125	-8.40677
1438280_at	1700023L04Rik	RIKEN cDNA 1700023L04 gene	1.6632e-05	-0.846938	3.72546	-8.36469
1420991_at	Ankrd1	ankyrin repeat domain 1 (cardiac muscle)	1.6632e-05	-0.927061	3.9207	-8.36365
1445981_at	Unknown	Unknown	1.66776e-05	-0.912547	3.30668	-8.35884
1421539_at	Zic4	zinc finger protein of the cerebellum 4	1.6769e-05	-0.898953	3.81197	-8.35051
1425751_at	BC014805	cDNA sequence BC014805	1.6769e-05	-0.943986	4.71864	-8.34954
1438054_x_at	Ppp2r2c	protein phosphatase 2 (formerly 2A), regulatory subunit B (PR 52), gamma isoform	1.6769e-05	-0.934117	5.58349	-8.34667
1442951_at	Unknown	Unknown	1.6769e-05	-0.715305	3.3202	-8.34553
1430843_at	Gadl1	glutamate decarboxylase-like 1	1.68222e-05	-0.923356	4.03572	-8.33552
1416755_at	Dnajb1	DnaJ (Hsp40) homolog, subfamily B, member 1	1.68222e-05	-0.868861	12.3246	-8.33534
1445447_at	Unknown	Unknown	1.68222e-05	-0.87485	2.9624	-8.3327
1450620_at	Unknown	Unknown	1.68222e-05	-1.11761	3.15799	-8.33023
1458916_at	Unknown	Unknown	1.73626e-05	-0.907348	3.92216	-8.30894
1459586_at	C78452	expressed sequence C78452	1.75601e-05	-0.714859	3.65679	-8.29938
1418878_at	Acrv1	acrosomal vesicle protein 1	1.78054e-05	-0.784349	3.56223	-8.28686
1445586_at	Unknown	Unknown	1.87177e-05	-0.701233	2.81634	-8.25209
1450822_at	Lyz1	lysozyme 1	1.87177e-05	-0.94437	3.60519	-8.25079
1431824_at	Cdh13	cadherin 13	1.87177e-05	-0.847761	3.90381	-8.25069
1436329_at	Egr3	early growth response 3	1.87227e-05	-1.35939	8.48643	-8.24716
1440561_at	Unknown	Unknown	1.87227e-05	-0.692285	3.69618	-8.24711
1429319_at	Rhoh	ras homolog gene family, member H	1.87227e-05	-0.78887	4.59604	-8.2461
1429496_x_at	2300002M23Rik	RIKEN cDNA 2300002M23 gene	1.87932e-05	-0.865902	3.27642	-8.24248
1451225_at	Ptpn11	protein tyrosine phosphatase, non-receptor type 11	1.88408e-05	-0.764128	11.857	-8.23956
1442582_at	Gcet2	germinal center expressed transcript 2	1.89127e-05	-0.86093	2.41204	-8.23592
1458666_at	Atg13	ATG13 autophagy related 13 homolog (S. cerevisiae)	1.94711e-05	-0.871391	3.97802	-8.21491
1447061_at	Hif3a	hypoxia inducible factor 3, alpha subunit	1.95302e-05	-4.2423	5.51998	-8.21109
1421085_at	Rs1	retinoschisis (X-linked, juvenile) 1 (human)	1.98842e-05	-1.2843	5.64243	-8.19859
1432495_at	Sox7	SRY-box containing gene 7	2.00236e-05	-0.900142	4.52334	-8.19089
1458545_at	Tmem57	transmembrane protein 57	2.00236e-05	-0.697527	4.09192	-8.18967
1449759_at	D11Ertd326e	DNA segment, Chr 11, ERATO Doi 326, expressed	2.00236e-05	-0.846219	4.30304	-8.18889
1444409_at	Rph3al	rabphilin 3A-like (without C2 domains)	2.01133e-05	-1.37427	3.40687	-8.18492
1424192_at	1500011H22Rik	RIKEN cDNA 1500011H22 gene	2.04799e-05	-0.790423	8.90674	-8.1718
1444944_at	Unknown	Unknown	2.09635e-05	-0.838615	2.8821	-8.15641
1435060_at	Tmod2	tropomodulin 2	2.12504e-05	-0.984368	10.0998	-8.14379
1456943_a_at	Dbndd2	dysbindin (dystrobrevin binding protein 1) domain containing 2	2.12716e-05	-1.16594	11.1228	-8.13998
1446907_at	Unknown	Unknown	2.12716e-05	-0.641998	3.61601	-8.13782
1435872_at	Unknown	Unknown	2.12716e-05	-1.42545	6.83576	-8.1377
1439163_at	Zbtb16	zinc finger and BTB domain containing 16	2.13991e-05	-2.71339	9.52674	-8.13004
1430349_at	Zdhhc11	zinc finger, DHHC domain containing 11	2.13991e-05	-0.748268	3.13612	-8.12749
1452869_at	Prpf38b	PRP38 pre-mRNA processing factor 38 (yeast) domain containing B	2.17672e-05	-1.14987	7.92153	-8.1151
1445744_at	Unknown	Unknown	2.20247e-05	-1.01448	4.47279	-8.10574
1446708_at	Hif3a	hypoxia inducible factor 3, alpha subunit	2.21837e-05	-1.65875	4.84743	-8.09885
1455689_at	Fzd10	frizzled homolog 10 (Drosophila)	2.23914e-05	-0.649676	3.92976	-8.08972
1427817_at	LOC641050	hypothetical protein LOC641050	2.24063e-05	-0.648684	3.01099	-8.08607
1417362_at	Rhcg	Rhesus blood group-associated C glycoprotein	2.24063e-05	-0.751118	3.9238	-8.08407
1420015_s_at	Ppt1	palmitoyl-protein thioesterase 1	2.35045e-05	-1.39588	4.27038	-8.0518
1432081_at	Cyp1b1	cytochrome P450, family 1, subfamily b, polypeptide 1	2.39152e-05	-0.861887	3.23567	-8.03816
1444752_at	C230073G13Rik	RIKEN cDNA C230073G13 gene	2.39152e-05	-0.917033	3.11788	-8.03815
1441055_at	Palm2	paralemmin 2	2.39192e-05	-0.975698	10.4519	-8.03421
1417430_at	Cdr2	cerebellar degeneration-related 2	2.40561e-05	-1.24898	8.27974	-8.0276
1448231_at	Fkbp5	FK506 binding protein 5	2.40561e-05	-3.32592	6.38589	-8.02724
1445579_at	Unknown	Unknown	2.40561e-05	-0.835462	3.9674	-8.02717
1450714_at	Azin1	antizyme inhibitor 1	2.41875e-05	-1.32058	8.79123	-8.0208
1453622_s_at	Mllt3	myeloid/lymphoid or mixed-lineage leukemia (trithorax homolog, Drosophila); translocated to, 3	2.41875e-05	-0.796527	9.79985	-8.01906
1440102_at	Slc36a3	solute carrier family 36 (proton/amino acid symporter), member 3	2.44534e-05	-0.66112	4.85621	-8.0104
1429757_at	1700094C09Rik	RIKEN cDNA 1700094C09 gene	2.45987e-05	-0.971197	3.61732	-8.00333
1442763_s_at	Ttll10	tubulin tyrosine ligase-like family, member 10	2.49781e-05	-0.765871	4.53042	-7.99348
1426191_a_at	Bcl2l1	BCL2-like 1	2.50398e-05	-1.10239	11.0151	-7.99085
1459081_at	Unknown	Unknown	2.5272e-05	-0.835049	3.04494	-7.97986
1441016_at	Unknown	Unknown	2.5272e-05	-1.00437	2.83892	-7.97973
1417392_a_at	Slc7a7	solute carrier family 7 (cationic amino acid transporter, y+ system), member 7	2.5272e-05	-1.63787	4.04081	-7.97954
1450605_at	Tas2r108	taste receptor, type 2, member 108	2.63987e-05	-1.06385	2.8514	-7.95141
1453499_at	Ddo	D-aspartate oxidase	2.67023e-05	-0.727856	3.24618	-7.94139
1445608_at	9130204L05Rik	RIKEN cDNA 9130204L05 gene	2.68113e-05	-0.774294	2.3758	-7.93791
1442845_at	C130075A20Rik	RIKEN cDNA C130075A20 gene	2.68546e-05	-0.784992	4.08791	-7.93581
1427699_a_at	Ptpn11	protein tyrosine phosphatase, non-receptor type 11	2.68983e-05	-0.905568	11.6465	-7.93288
1442896_at	Hspa12a	heat shock protein 12A	2.68983e-05	-0.97188	3.32179	-7.93251
1447217_at	Uhrf2	ubiquitin-like, containing PHD and RING finger domains 2	2.69502e-05	-1.23091	6.06636	-7.93025
1430098_at	6330409D20Rik	RIKEN cDNA 6330409D20 gene	2.7309e-05	-1.11283	4.22807	-7.91951
1444453_at	Trp53rk	transformation related protein 53 regulating kinase	2.7309e-05	-1.83504	3.7767	-7.91812
1433236_at	3830422I06Rik	RIKEN cDNA 3830422I06 gene	2.7375e-05	-0.754862	4.32005	-7.9156
1437328_x_at	Cpsf3	cleavage and polyadenylation specificity factor 3	2.87406e-05	-0.737479	3.29726	-7.88607
1430728_at	Krtap5-5	keratin associated protein 5-5	2.87478e-05	-0.929449	4.18662	-7.88375
1431973_at	2011-09-06	septin 6	2.91966e-05	-0.673319	4.29269	-7.8738
1447932_at	Zfp830	zinc finger protein 830	2.93806e-05	-2.24598	5.29303	-7.86915
1450645_at	Mt4	metallothionein 4	2.95526e-05	-0.864025	3.85268	-7.86474
1459278_at	Unknown	Unknown	3.0285e-05	-1.2422	4.27507	-7.84767
1457258_at	1700017L05Rik	RIKEN cDNA 1700017L05 gene	3.06853e-05	-0.723337	3.66434	-7.83922
1422382_at	Olfr16	olfactory receptor 16	3.0913e-05	-0.687299	3.45291	-7.83397
1447850_x_at	Zfand3	zinc finger, AN1-type domain 3	3.16433e-05	-1.03257	3.19297	-7.81887
1433234_at	4930424E08Rik	RIKEN cDNA 4930424E08 gene	3.16433e-05	-1.07417	3.42848	-7.81852
1419784_x_at	Unknown	Unknown	3.16433e-05	-0.685153	4.84501	-7.8176
1416260_a_at	Snx1	sorting nexin 1	3.20177e-05	-0.699837	11.2252	-7.80994
1416129_at	Errfi1	ERBB receptor feedback inhibitor 1	3.20927e-05	-1.01377	11.5564	-7.80752
1424755_at	Hip1	huntingtin interacting protein 1	3.22205e-05	-1.00731	10.6257	-7.80308
1447871_at	Unknown	Unknown	3.23238e-05	-0.711171	2.28893	-7.79833
1434203_at	Fam107a	family with sequence similarity 107, member A	3.34095e-05	-2.51136	9.45762	-7.77633
1453085_at	Serpina1f	serine (or cysteine) peptidase inhibitor, clade A, member 1F	3.42593e-05	-0.656344	3.11282	-7.75936
1427717_at	Cd80	CD80 antigen	3.42593e-05	-0.589045	4.55141	-7.75805
1431042_at	Paqr8	progestin and adipoQ receptor family member VIII	3.42641e-05	-1.01094	9.61247	-7.75688
1430370_at	Eprs	glutamyl-prolyl-tRNA synthetase	3.4425e-05	-1.09687	3.26319	-7.75002
1444710_at	Unknown	Unknown	3.4425e-05	-0.803419	3.76153	-7.74995
1441574_at	Unknown	Unknown	3.47015e-05	-0.751029	3.90931	-7.74445
1429084_at	Vezf1	vascular endothelial zinc finger 1	3.51981e-05	-0.914635	6.44674	-7.73087
1459432_at	Unknown	Unknown	3.51981e-05	-0.774433	3.83829	-7.7306
1438896_at	Dnajc6	DnaJ (Hsp40) homolog, subfamily C, member 6	3.51981e-05	-0.816839	3.24409	-7.73017
1423667_at	Mat2a	methionine adenosyltransferase II, alpha	3.54202e-05	-0.782855	12.2285	-7.72564
1432469_at	Dusp21	dual specificity phosphatase 21	3.67028e-05	-0.828441	2.80986	-7.69866
1455333_at	Tns3	tensin 3	3.7687e-05	-0.566313	11.7067	-7.68201
1451647_at	Slc24a1	solute carrier family 24 (sodium/potassium/calcium exchanger), member 1	3.77927e-05	-0.792791	2.62557	-7.67943
1436987_at	Ism1	isthmin 1 homolog (zebrafish)	3.86516e-05	-2.64668	4.18384	-7.66501
1447032_at	Unknown	Unknown	3.88623e-05	-0.713505	4.82983	-7.661
1430938_at	Zfp64	zinc finger protein 64	3.94344e-05	-0.753647	4.34733	-7.65029
1457963_at	Unknown	Unknown	3.94344e-05	-0.743226	3.86629	-7.64989
1422339_at	Gja3	gap junction protein, alpha 3	3.97862e-05	-0.777848	4.81823	-7.644
1416306_at	Clca3	chloride channel calcium activated 3	4.02043e-05	-0.740302	2.84848	-7.63623
1450298_at	Tnfsf14	tumor necrosis factor (ligand) superfamily, member 14	4.0229e-05	-0.628173	4.93443	-7.63487
1444737_at	D2Wsu107e	DNA segment, Chr 2, Wayne State University 107, expressed	4.03436e-05	-0.670088	3.21768	-7.6323
1426733_at	Itpk1	inositol 1,3,4-triphosphate 5/6 kinase	4.11453e-05	-1.21201	9.93978	-7.6195
1420145_at	Unknown	Unknown	4.27185e-05	-1.05112	3.58878	-7.59737
1439238_at	Sun2	Sad1 and UNC84 domain containing 2	4.27185e-05	-0.79831	4.25537	-7.59422
1450656_at	Gna13	guanine nucleotide binding protein, alpha 13	4.27185e-05	-0.544585	8.13189	-7.59421
1422633_at	1700020D05Rik	RIKEN cDNA 1700020D05 gene	4.44099e-05	-0.77994	3.33525	-7.5688
1451704_at	Abpd	androgen binding protein delta	4.44578e-05	-0.719108	3.59494	-7.56716
1442283_at	Unknown	Unknown	4.44578e-05	-0.756785	4.3811	-7.56624
1438404_at	Rnf144a	ring finger protein 144A	4.53329e-05	-1.25886	8.28639	-7.55463
1454085_at	4933409D19Rik	RIKEN cDNA 4933409D19 gene	4.61282e-05	-0.726612	2.5756	-7.54357
1432317_at	9430078K24Rik	RIKEN cDNA 9430078K24 gene	4.61282e-05	-0.875554	3.87792	-7.5432
1430633_s_at	C430045I18Rik	RIKEN cDNA C430045I18 gene	4.68434e-05	-0.691656	4.13619	-7.53184
1418923_at	Slc17a3	solute carrier family 17 (sodium phosphate), member 3	4.68434e-05	-0.635822	3.29576	-7.52995
1427714_at	Smyd1	SET and MYND domain containing 1	4.68434e-05	-0.63064	4.02258	-7.52977
1428855_at	H13	histocompatibility 13	4.72128e-05	-1.19121	5.58994	-7.52375
1456231_at	Pla2g3	phospholipase A2, group III	4.81721e-05	-3.0587	5.96118	-7.50898
1432564_at	1700066C05Rik	RIKEN cDNA 1700066C05 gene	4.85061e-05	-0.843808	2.65496	-7.50428
1416597_at	Hdgfrp2	hepatoma-derived growth factor, related protein 2	4.8521e-05	-1.11203	10.9048	-7.50316
1415927_at	Actc1	actin, alpha, cardiac muscle 1	4.89591e-05	-0.791292	2.76119	-7.49638
1419782_at	AA517864	expressed sequence AA517864	4.92033e-05	-0.891202	3.05957	-7.49273
1444734_at	A330001L22Rik	RIKEN cDNA A330001L22 gene	5.0292e-05	-0.921771	3.27324	-7.47992
1421657_a_at	Sox17	SRY-box containing gene 17	5.0436e-05	-0.790168	4.08594	-7.47743
1431124_at	Auh	AU RNA binding protein/enoyl-coenzyme A hydratase	5.05735e-05	-0.856997	4.19014	-7.47407
1434445_at	Arhgap39	Rho GTPase activating protein 39	5.07768e-05	-0.765036	10.39	-7.47077
1425718_a_at	Ivns1abp	influenza virus NS1A binding protein	5.07768e-05	-0.652707	12.1464	-7.47002
1431009_at	B230219D22Rik	RIKEN cDNA B230219D22 gene	5.16731e-05	-0.750725	3.67292	-7.45775
1435119_at	Unknown	Unknown	5.20729e-05	-1.70682	10.984	-7.45173
1437259_at	Slc9a2	solute carrier family 9 (sodium/hydrogen exchanger), member 2	5.21951e-05	-0.78492	2.64467	-7.44953
1415938_at	Spink3	serine peptidase inhibitor, Kazal type 3	5.39631e-05	-0.911055	3.31654	-7.43062
1431326_a_at	Tmod2	tropomodulin 2	5.40418e-05	-0.772171	12.089	-7.428
1427743_at	Unknown	Unknown	5.40418e-05	-0.710801	4.19425	-7.42799
1445642_at	Lemd1	LEM domain containing 1	5.40908e-05	-1.39151	3.19314	-7.42623
1429771_at	3110073H01Rik	RIKEN cDNA 3110073H01 gene	5.40908e-05	-0.795504	7.66126	-7.42548
1438334_at	Dock2	dedicator of cyto-kinesis 2	5.4743e-05	-0.702948	3.60132	-7.41646
1417641_at	Galntl5	UDP-N-acetyl-alpha-D-galactosamine:polypeptide N-acetylgalactosaminyltransferase-like 5	5.56181e-05	-0.616896	2.68963	-7.40608
1429139_at	Otud7b	OTU domain containing 7B	5.56181e-05	-0.780566	10.75	-7.40518
1453909_at	4930505N22Rik	RIKEN cDNA 4930505N22 gene	5.56725e-05	-0.76433	5.00109	-7.40375
1429947_a_at	Zbp1	Z-DNA binding protein 1	5.56798e-05	-0.788197	3.98046	-7.40278
1459345_at	Unknown	Unknown	5.57248e-05	-0.726864	3.652	-7.40054
1450428_at	Lhx1	LIM homeobox protein 1	5.61166e-05	-0.977915	3.13421	-7.39587
1419804_at	1700051A21Rik	RIKEN cDNA 1700051A21 gene	5.6118e-05	-0.776569	3.18902	-7.39496
1429835_at	2310033E01Rik	RIKEN cDNA 2310033E01 gene	5.67603e-05	-0.760224	3.91279	-7.38615
1450243_a_at	Rcan2	regulator of calcineurin 2	5.70975e-05	-0.718517	12.3971	-7.38208
1432173_at	Serpinb12	serine (or cysteine) peptidase inhibitor, clade B (ovalbumin), member 12	5.74351e-05	-0.67124	4.05168	-7.37802
1424268_at	Smox	spermine oxidase	5.76063e-05	-1.16521	8.65729	-7.37553
1419481_at	Sell	selectin, lymphocyte	5.76358e-05	-0.753922	3.24461	-7.37417
1438157_s_at	Nfkbia	nuclear factor of kappa light polypeptide gene enhancer in B-cells inhibitor, alpha	5.76358e-05	-2.10002	9.57028	-7.37288
1452529_a_at	Creb1	cAMP responsive element binding protein 1	5.76358e-05	-0.923245	8.85138	-7.37226
1446132_at	Unknown	Unknown	5.79297e-05	-0.73438	2.77271	-7.36636
1446352_at	Unknown	Unknown	5.83711e-05	-0.788658	4.0318	-7.35788
1417740_at	Cdc37l1	cell division cycle 37 homolog (S. cerevisiae)-like 1	5.83711e-05	-0.756896	9.87067	-7.3567
1452924_at	Fam83d	family with sequence similarity 83, member D	5.83711e-05	-2.45328	7.71054	-7.35632
1430361_at	2610005M20Rik	RIKEN cDNA 2610005M20 gene	5.83711e-05	-0.607385	2.38888	-7.3562
1458776_at	Unknown	Unknown	5.86096e-05	-0.750536	3.77406	-7.35228
1440808_x_at	Cd163l1	CD163 molecule-like 1	5.95426e-05	-0.705643	2.44856	-7.34209
1423566_a_at	Hsph1	heat shock 105kDa/110kDa protein 1	6.05332e-05	-0.887562	12.8154	-7.33169
1455464_x_at	Upk1b	uroplakin 1B	6.05332e-05	-0.882371	3.51928	-7.33153
1429544_at	1700029J11Rik	RIKEN cDNA 1700029J11 gene	6.07501e-05	-0.687177	5.26646	-7.32876
1426188_s_at	BC005685	cDNA sequence BC005685	6.07858e-05	-0.715488	3.02398	-7.32759
1428346_at	Trafd1	TRAF type zinc finger domain containing 1	6.14859e-05	-0.823431	10.8674	-7.31976
1419816_s_at	Errfi1	ERBB receptor feedback inhibitor 1	6.15106e-05	-1.47991	9.48444	-7.31869
1457102_at	A030001D16Rik	RIKEN cDNA A030001D16 gene	6.21549e-05	-0.831219	2.60984	-7.31227
1450185_a_at	Kcnj15	potassium inwardly-rectifying channel, subfamily J, member 15	6.33525e-05	-0.902313	3.69816	-7.30037
1442377_at	Unknown	Unknown	6.42964e-05	-0.943724	4.02829	-7.29079
1447989_at	Unknown	Unknown	6.46618e-05	-0.741897	2.64172	-7.28692
1460570_at	Pgbd5	piggyBac transposable element derived 5	6.50807e-05	-0.911176	10.5121	-7.2818
1423717_at	Ak3	adenylate kinase 3	6.63509e-05	-0.66934	10.7553	-7.26982
1420698_at	Gpx5	glutathione peroxidase 5	6.69494e-05	-0.647533	3.05084	-7.2642
1442570_at	Unknown	Unknown	6.7741e-05	-0.987688	4.37076	-7.2571
1421182_at	Clec1b	C-type lectin domain family 1, member b	6.97011e-05	-0.967828	3.31276	-7.23861
1439718_at	Unknown	Unknown	7.02127e-05	-2.99338	3.9469	-7.2339
1454221_a_at	Kif2c	kinesin family member 2C	7.06368e-05	-0.668488	3.8711	-7.22905
1420075_at	Unknown	Unknown	7.09894e-05	-0.755505	5.06652	-7.22475
1420078_at	Unknown	Unknown	7.09894e-05	-0.694414	2.35867	-7.22397
1437619_x_at	Ddr1	discoidin domain receptor family, member 1	7.09894e-05	-0.78216	3.63211	-7.22315
1454425_at	5830495A06Rik	RIKEN cDNA 5830495A06 gene	7.14457e-05	-0.547334	3.7903	-7.21893
1447164_at	Unknown	Unknown	7.17474e-05	-0.684512	3.28905	-7.21507
1445064_at	Unknown	Unknown	7.18364e-05	-0.760668	4.79597	-7.21352
1419373_at	Atp6v1b1	ATPase, H+ transporting, lysosomal V1 subunit B1	7.18364e-05	-0.869413	3.93287	-7.2128
1433995_s_at	Ccdc50	coiled-coil domain containing 50	7.27722e-05	-1.05181	9.46848	-7.20352
1426183_a_at	Cd209d	CD209d antigen	7.34148e-05	-0.646871	4.86181	-7.19805
1459468_at	C79743	expressed sequence C79743	7.39377e-05	-0.569885	3.01003	-7.19269
1442664_at	Unknown	Unknown	7.41969e-05	-0.976183	3.78718	-7.18892
1436257_at	Ss18	synovial sarcoma translocation, Chromosome 18	7.61986e-05	-0.753998	2.58956	-7.17287
1433164_at	4930570E01Rik	RIKEN cDNA 4930570E01 gene	7.61986e-05	-0.596983	3.25763	-7.17275
1420774_a_at	4930583H14Rik	RIKEN cDNA 4930583H14 gene	7.63838e-05	-0.854916	4.11241	-7.17068
1444702_at	Unknown	Unknown	7.73449e-05	-0.986236	4.35148	-7.16327
1423251_at	Luc7l2	LUC7-like 2 (S. cerevisiae)	7.74e-05	-0.609117	11.6994	-7.1621
1417650_at	Lao1	L-amino acid oxidase 1	7.82446e-05	-0.954964	3.62243	-7.15393
1426955_at	Col18a1	collagen, type XVIII, alpha 1	7.82446e-05	-0.697071	4.81067	-7.15323
1435160_at	Ahsa2	AHA1, activator of heat shock protein ATPase homolog 2 (yeast)	7.85164e-05	-1.84366	9.92879	-7.15061
1446776_at	C77581	expressed sequence C77581	7.88509e-05	-0.634041	3.19917	-7.14693
1440498_at	Unknown	Unknown	7.88509e-05	-0.589945	2.68442	-7.14647
1431349_at	Hnrnpab	heterogeneous nuclear ribonucleoprotein A/B	7.88509e-05	-1.16626	7.61192	-7.14603
1447466_at	Unknown	Unknown	7.89326e-05	-0.64806	2.7631	-7.14471
1432975_at	Ces2f	carboxylesterase 2F	7.91276e-05	-0.682809	4.06749	-7.14209
1422691_at	Sptlc1	serine palmitoyltransferase, long chain base subunit 1	7.91276e-05	-1.47299	4.26898	-7.14186
1431150_at	1700110M21Rik	RIKEN cDNA 1700110M21 gene	7.99588e-05	-0.774554	3.62671	-7.13557
1451947_at	Unknown	Unknown	8.03912e-05	-0.843643	3.03871	-7.13195
1456330_at	Pcgf2	polycomb group ring finger 2	8.09101e-05	-1.0616	4.16405	-7.12778
1458278_at	Unknown	Unknown	8.1176e-05	-0.599636	3.93337	-7.12452
1433079_at	4933436P19Rik	RIKEN cDNA 4933436P19 gene	8.13973e-05	-0.971804	3.25652	-7.12217
1432307_at	1700086D15Rik	RIKEN cDNA 1700086D15 gene	8.15114e-05	-0.60823	3.61255	-7.12005
1449392_at	Hsd17b1	hydroxysteroid (17-beta) dehydrogenase 1	8.18733e-05	-0.647974	4.09569	-7.11619
1432607_at	2610012C04Rik	RIKEN cDNA 2610012C04 gene	8.19479e-05	-0.846492	3.18307	-7.11495
1457453_at	1700057G04Rik	RIKEN cDNA 1700057G04 gene	8.20155e-05	-0.749032	2.58863	-7.11376
1443142_at	Btrc	beta-transducin repeat containing protein	8.2244e-05	-0.686586	2.97615	-7.11078
1453937_at	4933407G14Rik	RIKEN cDNA 4933407G14 gene	8.26326e-05	-0.979025	4.08189	-7.10487
1458633_at	Unknown	Unknown	8.26326e-05	-0.725101	3.8116	-7.10453
1441875_at	1700063J08Rik	RIKEN cDNA 1700063J08 gene	8.34081e-05	-0.705278	3.67407	-7.09811
1432225_at	4930456L15Rik	RIKEN cDNA 4930456L15 gene	8.37753e-05	-0.872279	3.64729	-7.09505
1428143_a_at	Pnpla2	patatin-like phospholipase domain containing 2	8.40304e-05	-1.15685	9.7551	-7.09271
1435357_at	D4Wsu53e	DNA segment, Chr 4, Wayne State University 53, expressed	8.40572e-05	-1.41898	9.55683	-7.09031
1439597_at	Unknown	Unknown	8.47544e-05	-0.642501	3.4292	-7.08522
1444685_at	Unknown	Unknown	8.57031e-05	-0.992645	3.45557	-7.07862
1458193_at	Pmp2	peripheral myelin protein 2	8.79683e-05	-0.609428	4.03075	-7.05904
1438940_x_at	Hmgn1	high mobility group nucleosomal binding domain 1	8.79757e-05	-0.443308	12.0085	-7.05826
1436160_at	Krt26	keratin 26	8.80956e-05	-0.709078	3.19185	-7.05682
1455747_at	Ggt5	gamma-glutamyltransferase 5	8.88153e-05	-0.896786	3.01319	-7.05182
1433406_at	1700084K02Rik	RIKEN cDNA 1700084K02 gene	8.90414e-05	-0.756169	3.66546	-7.04966
1429511_at	4933402E13Rik	RIKEN cDNA 4933402E13 gene	8.9264e-05	-0.585564	2.44592	-7.047
1434378_a_at	Mxd4	Max dimerization protein 4	8.99654e-05	-1.15581	11.4172	-7.03972
1442866_at	Rcsd1	RCSD domain containing 1	8.99654e-05	-0.700253	3.92513	-7.03875
1444794_at	Unknown	Unknown	8.99654e-05	-0.622415	3.79701	-7.03858
1439029_at	Gpt2	glutamic pyruvate transaminase (alanine aminotransferase) 2	9.0839e-05	-1.05747	7.98399	-7.03208
1443675_at	Unknown	Unknown	9.13753e-05	-0.864781	3.91117	-7.02757
1452714_at	Tanc1	tetratricopeptide repeat, ankyrin repeat and coiled-coil containing 1	9.17897e-05	-0.815408	8.30653	-7.02448
1442536_at	6430590A07Rik	RIKEN cDNA 6430590A07 gene	9.18692e-05	-1.17708	3.55924	-7.02332
1429815_at	Armc3	armadillo repeat containing 3	9.21268e-05	-0.78951	3.17202	-7.02114
1429594_at	Slc38a2	solute carrier family 38, member 2	9.27047e-05	-1.24148	8.81263	-7.01645
1432676_at	Gbf1	golgi-specific brefeldin A-resistance factor 1	9.38293e-05	-0.628408	2.47225	-7.00796
1457449_at	Unknown	Unknown	9.38293e-05	-0.602865	2.61452	-7.0076
1445540_at	Unknown	Unknown	9.45698e-05	-0.662249	2.9817	-7.00232
1432804_at	A230101C19Rik	RIKEN cDNA A230101C19 gene	9.56467e-05	-0.944068	3.15239	-6.99379
1428034_a_at	Tnfrsf9	tumor necrosis factor receptor superfamily, member 9	9.61199e-05	-0.671933	4.60452	-6.99051
1440098_at	D030018L15Rik	nuclear receptor coactivator 2 pseudogene	9.69829e-05	-0.731718	3.71581	-6.98445
1442938_at	D12Ertd247e	DNA segment, Chr 12, ERATO Doi 247, expressed	9.70424e-05	-0.683725	2.39725	-6.98343
1430052_at	C030048H21Rik	RIKEN cDNA C030048H21 gene	9.86154e-05	-1.70041	5.08792	-6.97365
1424266_s_at	Ces1f	carboxylesterase 1F	9.9077e-05	-0.824959	2.69754	-6.9697
1432726_at	Psmd11	proteasome (prosome, macropain) 26S subunit, non-ATPase, 11	9.9077e-05	-0.601821	2.47618	-6.96792
1421457_a_at	Samsn1	SAM domain, SH3 domain and nuclear localization signals, 1	9.9077e-05	-0.688207	3.21027	-6.9679
1454858_x_at	Mettl7a1	methyltransferase like 7A1	9.9077e-05	-0.613981	10.2141	-6.96777
1420531_at	Hsd3b5	hydroxy-delta-5-steroid dehydrogenase, 3 beta- and steroid delta-isomerase 5	9.97472e-05	-0.735672	3.69124	-6.96288
1450886_at	Gsg2	germ cell-specific gene 2	0.000100162	-0.751399	2.83045	-6.95906
1431504_at	2310061N02Rik	RIKEN cDNA 2310061N02 gene	0.000100162	-0.851937	3.87195	-6.95867
1426200_at	Unknown	Unknown	0.000100866	-0.676728	3.2235	-6.95353
1435887_at	Serpina11	serine (or cysteine) peptidase inhibitor, clade A (alpha-1 antiproteinase, antitrypsin), member 11	0.000101127	-0.615706	4.7054	-6.95096
1427846_x_at	Fgfr4	fibroblast growth factor receptor 4	0.000101733	-0.9415	3.04428	-6.9467
1423474_at	Top1	topoisomerase (DNA) I	0.000102221	-0.674038	8.96962	-6.94333
1453447_at	1700109H08Rik	RIKEN cDNA 1700109H08 gene	0.000102519	-0.797256	3.8315	-6.94065
1439992_at	Unknown	Unknown	0.000104501	-0.620833	2.96379	-6.92982
1447521_x_at	Arhgap39	Rho GTPase activating protein 39	0.000104697	-0.769033	10.7802	-6.9275
1454593_at	Fgd3	FYVE, RhoGEF and PH domain containing 3	0.000107005	-0.940899	4.77301	-6.91115
1425319_s_at	Snrnp48	small nuclear ribonucleoprotein 48 (U11/U12)	0.000107005	-1.15277	10.8046	-6.91108
1420176_x_at	Igll1	immunoglobulin lambda-like polypeptide 1	0.000107005	-0.69704	3.63326	-6.90975
1419692_a_at	Ltc4s	leukotriene C4 synthase	0.000107005	-0.724461	4.63741	-6.90952
1431770_at	Cherp	calcium homeostasis endoplasmic reticulum protein	0.000109175	-0.710674	3.77812	-6.89756
1433010_at	5530400N10Rik	RIKEN cDNA 5530400N10 gene	0.000109175	-0.610291	3.44947	-6.89711
1433500_at	Dennd2a	DENN/MADD domain containing 2A	0.000109512	-1.20836	8.48588	-6.8942
1451892_at	Kl	klotho	0.000110202	-0.917821	3.5756	-6.88879
1425308_at	Trim31	tripartite motif-containing 31	0.000110202	-0.829478	3.72831	-6.88833
1419109_at	Hrc	histidine rich calcium binding protein	0.000110481	-0.679085	4.44278	-6.88636
1429384_at	Csnk1g3	casein kinase 1, gamma 3	0.000110977	-1.02501	8.85436	-6.88339
1442965_at	Unknown	Unknown	0.000111737	-0.652434	3.78738	-6.87855
1451125_at	Paip2b	poly(A) binding protein interacting protein 2B	0.000111911	-0.613007	10.3366	-6.87682
1442298_at	Unknown	Unknown	0.000111911	-0.824585	3.64859	-6.87646
1430116_at	Cyp4f41-ps	cytochrome P450, family 4, subfamily f, polypeptide 41 pseudogene	0.000111977	-0.629845	4.38941	-6.87551
1440886_at	Cdc37l1	cell division cycle 37 homolog (S. cerevisiae)-like 1	0.000112095	-0.75675	10.36	-6.87353
1442639_at	Unknown	Unknown	0.000112095	-0.692491	3.04705	-6.87303
1438385_s_at	Gpt2	glutamic pyruvate transaminase (alanine aminotransferase) 2	0.000112185	-0.820355	10.7585	-6.87197
1446322_at	C78568	expressed sequence C78568	0.00011281	-0.774556	4.18625	-6.86662
1436965_at	Emilin3	elastin microfibril interfacer 3	0.00011281	-0.692073	4.4669	-6.86653
1456868_at	Unknown	Unknown	0.000112979	-0.55224	5.11809	-6.86512
1437167_at	Tmod2	tropomodulin 2	0.000113074	-1.06934	10.3667	-6.86373
1458205_at	Unknown	Unknown	0.000113074	-0.879585	2.75797	-6.86285
1447118_at	Ppp6r3	protein phosphatase 6, regulatory subunit 3	0.000113074	-0.650045	4.67788	-6.86278
1424880_at	Trib1	tribbles homolog 1 (Drosophila)	0.000113381	-1.20858	5.01516	-6.86074
1432010_at	4933408N05Rik	RIKEN cDNA 4933408N05 gene	0.000113885	-0.723269	3.19235	-6.85656
1451683_x_at	Unknown	Unknown	0.000113885	-0.749155	3.36084	-6.85654
1454561_at	9430087B13Rik	RIKEN cDNA 9430087B13 gene	0.0001155	-0.720487	3.49348	-6.84862
1440890_a_at	Zfp809	zinc finger protein 809	0.000116615	-0.957285	9.10564	-6.84114
1437542_at	Ikzf2	IKAROS family zinc finger 2	0.000117512	-1.17714	7.49073	-6.83592
1458556_at	Unknown	Unknown	0.000118475	-0.787485	2.46504	-6.82983
1430761_at	0610039K10Rik	RIKEN cDNA 0610039K10 gene	0.000119505	-0.904367	3.91814	-6.82287
1425694_at	Tbx5	T-box 5	0.000122753	-0.803175	3.63837	-6.80434
1439223_at	Tmod2	tropomodulin 2	0.00012306	-1.20803	9.74759	-6.8022
1431691_a_at	Rab31	RAB31, member RAS oncogene family	0.000125002	-0.546181	12.9043	-6.7929
1440628_at	A230103L15Rik	RIKEN cDNA A230103L15 gene	0.00012515	-1.28949	2.82035	-6.79168
1426573_at	Me2	malic enzyme 2, NAD(+)-dependent, mitochondrial	0.000125659	-0.802905	8.23211	-6.78837
1432761_at	4930551I15Rik	RIKEN cDNA 4930551I15 gene	0.000126092	-0.881526	3.72159	-6.78417
1420770_at	Klk1b24	kallikrein 1-related peptidase b24	0.000127447	-0.735702	3.58901	-6.77806
1446140_at	Unknown	Unknown	0.000127493	-0.903464	3.31388	-6.77727
1456761_at	D630030B22Rik	RIKEN cDNA D630030B22 gene	0.0001276	-0.567769	2.92539	-6.77624
1423402_at	Creb1	cAMP responsive element binding protein 1	0.000127906	-0.772931	10.4343	-6.7743
1425601_a_at	Rtkn	rhotekin	0.000127906	-0.641312	10.2152	-6.7738
1456434_x_at	Hspb8	heat shock protein 8	0.000128268	-0.738571	5.58894	-6.77175
1415960_at	Mpo	myeloperoxidase	0.000128336	-0.665935	3.18969	-6.77087
1453565_at	Ndufab1	NADH dehydrogenase (ubiquinone) 1, alpha/beta subcomplex, 1	0.000128599	-1.93832	4.73277	-6.76803
1443578_at	Unknown	Unknown	0.000129971	-1.23473	8.80309	-6.76078
1441151_at	AU044157	expressed sequence AU044157	0.000129986	-0.651145	2.83655	-6.76013
1426081_a_at	Dio2	deiodinase, iodothyronine, type II	0.000130056	-1.23415	3.8592	-6.75866
1440696_at	Trnp1	TMF1-regulated nuclear protein 1	0.000131302	-0.913113	4.36109	-6.7514
1455276_x_at	1110004E09Rik	RIKEN cDNA 1110004E09 gene	0.000132298	-0.590182	4.3459	-6.74633
1454354_at	8030476L19Rik	RIKEN cDNA 8030476L19 gene	0.000132305	-1.47365	4.42449	-6.74563
1419623_at	Prss21	protease, serine, 21	0.000132305	-0.87104	5.44902	-6.74513
1459409_at	Unknown	Unknown	0.000132647	-0.601742	3.46308	-6.74278
1432795_at	2310058F05Rik	RIKEN cDNA 2310058F05 gene	0.000133429	-0.628087	2.52635	-6.73903
1441723_at	Slc22a13	solute carrier family 22 (organic cation transporter), member 13	0.000134415	-0.817511	3.61397	-6.7335
1417391_a_at	Il16	interleukin 16	0.000134577	-1.10912	4.0777	-6.73172
1423325_at	Pnn	pinin	0.000134979	-0.77767	11.5078	-6.72845
1452142_at	Slc6a1	solute carrier family 6 (neurotransmitter transporter, GABA), member 1	0.000135306	-1.0001	11.0372	-6.72663
1446330_at	Unknown	Unknown	0.000136118	-0.60772	2.04525	-6.72155
1417483_at	Nfkbiz	nuclear factor of kappa light polypeptide gene enhancer in B-cells inhibitor, zeta	0.000136224	-2.43847	4.27106	-6.72011
1442657_at	D1Ertd273e	DNA segment, Chr 1, ERATO Doi 273, expressed	0.000136224	-0.706633	2.96745	-6.71971
1444495_at	Unknown	Unknown	0.000136735	-0.50369	2.75963	-6.71664
1425611_a_at	Cux1	cut-like homeobox 1	0.000137001	-0.787904	4.86357	-6.71507
1440713_at	Unknown	Unknown	0.000137058	-1.15222	3.48135	-6.71429
1453945_at	2310005E17Rik	RIKEN cDNA 2310005E17 gene	0.000137703	-0.803987	3.30656	-6.71017
1454014_a_at	Mkks	McKusick-Kaufman syndrome protein	0.000138196	-0.915215	6.69727	-6.7076
1419908_at	Fcrla	Fc receptor-like A	0.000138325	-0.690801	2.53131	-6.70616
1435918_at	Fam107a	family with sequence similarity 107, member A	0.000138807	-2.50041	8.95639	-6.70381
1416165_at	Rab31	RAB31, member RAS oncogene family	0.000138867	-0.638818	11.6958	-6.70303
1427638_at	Zbtb16	zinc finger and BTB domain containing 16	0.000139374	-1.88593	7.7561	-6.69968
1425993_a_at	Hsph1	heat shock 105kDa/110kDa protein 1	0.000139374	-0.817008	12.6489	-6.69947
1432294_at	9330177L23Rik	RIKEN cDNA 9330177L23 gene	0.000139522	-0.908376	3.85891	-6.69678
1453215_at	Rnase10	ribonuclease, RNase A family, 10 (non-active)	0.000139522	-0.772212	2.92422	-6.6954
1441731_at	Unknown	Unknown	0.000139522	-0.51068	2.89224	-6.69513
1449988_at	Gimap1	GTPase, IMAP family member 1	0.000139522	-0.927513	4.42924	-6.69488
1428674_at	Prpf38b	PRP38 pre-mRNA processing factor 38 (yeast) domain containing B	0.000139522	-1.23924	8.74384	-6.69454
1446850_at	Unknown	Unknown	0.000139522	-0.750009	3.88383	-6.69444
1448306_at	Nfkbia	nuclear factor of kappa light polypeptide gene enhancer in B-cells inhibitor, alpha	0.000139708	-1.81123	8.13625	-6.6932
1443329_at	2011-03-07	membrane-associated ring finger (C3HC4) 7	0.000140561	-0.770217	3.66447	-6.68849
1454359_at	Slc12a6	solute carrier family 12, member 6	0.000140561	-0.725252	3.47845	-6.68841
1458624_at	Rbm24	RNA binding motif protein 24	0.000140869	-0.666864	4.04408	-6.68667
1456696_x_at	Rmi1	RMI1, RecQ mediated genome instability 1, homolog (S. cerevisiae)	0.000143327	-0.904173	3.64	-6.67501
1444585_at	Adc	arginine decarboxylase	0.000143689	-0.763124	4.68967	-6.67273
1456605_at	Cebpd	CCAAT/enhancer binding protein (C/EBP), delta	0.000144365	-0.866657	6.78527	-6.66978
1447673_x_at	1700015C15Rik	RIKEN cDNA 1700015C15 gene	0.000144448	-0.757851	4.54342	-6.66893
1425666_at	Zic5	zinc finger protein of the cerebellum 5	0.000145356	-0.556929	4.55048	-6.66518
1456897_at	Unknown	Unknown	0.000146801	-0.646737	3.04441	-6.65746
1416204_at	Gpd1	glycerol-3-phosphate dehydrogenase 1 (soluble)	0.000147266	-0.899064	13.0619	-6.65469
1444629_at	Fam117b	family with sequence similarity 117, member B	0.000147361	-0.852755	3.04658	-6.65382
1458813_at	Scn5a	sodium channel, voltage-gated, type V, alpha	0.000147584	-1.35798	4.26015	-6.65251
1447174_at	Unknown	Unknown	0.000149457	-0.705886	3.21101	-6.64553
1444081_at	Unknown	Unknown	0.000150938	-0.664836	2.69509	-6.63947
1444925_at	Unknown	Unknown	0.000151588	-0.502653	2.32704	-6.63668
1445589_at	Unknown	Unknown	0.000152901	-0.765157	4.38076	-6.63174
1438868_at	Unknown	Unknown	0.000153509	-1.08976	2.65056	-6.62864
1433388_at	2900022M07Rik	RIKEN cDNA 2900022M07 gene	0.000155607	-0.770428	3.86908	-6.61958
1450019_at	Cx3cr1	chemokine (C-X3-C) receptor 1	0.000156821	-0.823621	4.45817	-6.61503
1432045_at	Tssk5	testis-specific serine kinase 5	0.000156821	-0.753471	4.47952	-6.61422
1453820_at	BC065403	cDNA sequence BC065403	0.000156987	-0.870853	3.63159	-6.61295
1443079_at	Unknown	Unknown	0.000157037	-1.15708	2.97847	-6.61225
1437296_at	Pkn2	protein kinase N2	0.000157041	-0.722405	10.047	-6.61087
1449481_at	Slc25a13	solute carrier family 25 (mitochondrial carrier, adenine nucleotide translocator), member 13	0.000157041	-1.49726	7.6942	-6.61065
1424217_at	Papola	poly (A) polymerase alpha	0.000157216	-1.89483	5.81799	-6.60955
1446812_at	Gm2818	predicted gene 2818	0.00015764	-0.756235	3.19239	-6.60765
1428958_at	Paqr8	progestin and adipoQ receptor family member VIII	0.000157902	-0.784892	9.33785	-6.60628
1433605_at	Inpp5a	inositol polyphosphate-5-phosphatase A	0.000160615	-0.762561	10.151	-6.59545
1446378_at	Unknown	Unknown	0.000160615	-0.528773	3.13949	-6.59445
1428132_at	Cdc42se1	CDC42 small effector 1	0.000160789	-0.948835	8.90234	-6.59189
1426169_a_at	Lat2	linker for activation of T cells family, member 2	0.000160789	-1.32396	5.09462	-6.59181
1452218_at	Ccdc117	coiled-coil domain containing 117	0.000161062	-0.919734	9.42003	-6.59042
1458903_at	Unknown	Unknown	0.000161541	-0.527014	4.85663	-6.58839
1433853_at	Mib1	mindbomb homolog 1 (Drosophila)	0.000162124	-1.12918	3.40684	-6.58604
1455371_at	Rfxank	regulatory factor X-associated ankyrin-containing protein	0.000162551	-0.977922	5.4438	-6.58314
1423008_at	Art2a-ps	ADP-ribosyltransferase 2a, pseudogene	0.000162809	-0.49642	2.69221	-6.58164
1448474_at	Nek7	NIMA (never in mitosis gene a)-related expressed kinase 7	0.000163089	-0.586322	10.6787	-6.57939
1438711_at	Pklr	pyruvate kinase liver and red blood cell	0.000164375	-0.632014	4.93763	-6.57437
1419422_at	Pkd2l2	polycystic kidney disease 2-like 2	0.000165406	-0.760136	7.91981	-6.57061
1435982_at	Stx12	syntaxin 12	0.00016594	-0.712721	10.0882	-6.56802
1437441_at	AA388235	expressed sequence AA388235	0.000166946	-1.25647	6.27577	-6.56341
1460428_at	Ankrd13a	ankyrin repeat domain 13a	0.000168821	-0.79756	10.6741	-6.55606
1446204_at	Unknown	Unknown	0.000168821	-0.812821	4.60646	-6.55519
1446157_at	Unknown	Unknown	0.000169531	-0.618014	2.59154	-6.55255
1438597_x_at	Unknown	Unknown	0.000169727	-0.431057	10.9662	-6.55129
1447523_at	Unknown	Unknown	0.000169727	-0.626898	3.87973	-6.55095
1432756_at	2210409O19Rik	RIKEN cDNA 2210409O19 gene	0.000170104	-0.66442	3.92363	-6.54932
1437356_at	Gpr183	G protein-coupled receptor 183	0.000171615	-0.856624	3.23825	-6.54433
1447988_at	Unknown	Unknown	0.000172013	-0.654989	2.88902	-6.54178
1445600_at	Unknown	Unknown	0.000172013	-0.771343	3.52136	-6.54124
1433717_at	D19Wsu162e	DNA segment, Chr 19, Wayne State University 162, expressed	0.00017222	-0.803445	9.69377	-6.54003
1457538_at	5930422O12Rik	RIKEN cDNA 5930422O12 gene	0.000173317	-0.799009	2.53777	-6.5353
1427662_at	BC025933	cDNA sequence BC025933	0.000173975	-0.652828	4.89312	-6.53288
1460398_at	Phf8	PHD finger protein 8	0.000175624	-0.829229	7.56444	-6.5271
1449034_at	Klkb1	kallikrein B, plasma 1	0.000176871	-0.690359	3.74881	-6.52302
1447602_x_at	Sulf2	sulfatase 2	0.000177077	-0.731984	10.58	-6.52108
1443283_at	Unknown	Unknown	0.000177077	-0.673793	3.08369	-6.52073
1422137_at	Duoxa2	dual oxidase maturation factor 2	0.000177077	-0.728402	2.88737	-6.52044
1441928_x_at	Ell	elongation factor RNA polymerase II	0.000178313	-0.629036	5.82281	-6.51543
1455576_at	Rinl	Ras and Rab interactor-like	0.000179099	-1.34907	4.7457	-6.51221
1445236_at	Unknown	Unknown	0.000179277	-0.854756	3.2167	-6.51073
1458263_at	Unknown	Unknown	0.000179277	-1.08903	3.1898	-6.51072
1440858_at	Cdk12	cyclin-dependent kinase 12	0.000181204	-0.731867	9.36519	-6.50482
1426760_at	Ipo8	importin 8	0.000181543	-0.613359	9.16629	-6.50289
1442629_at	Unknown	Unknown	0.000182394	-0.595047	3.52186	-6.49955
1451598_at	Pax4	paired box gene 4	0.000184247	-0.685917	5.56093	-6.49248
1420161_at	AA409749	expressed sequence AA409749	0.000185086	-1.36493	4.11443	-6.48966
1443116_at	Psme4	proteasome (prosome, macropain) activator subunit 4	0.000185086	-0.593372	2.77716	-6.48921
1416916_at	Elf3	E74-like factor 3	0.00018525	-0.833239	5.00937	-6.48828
1444094_at	Unknown	Unknown	0.00018608	-1.06807	4.11334	-6.48408
1418969_at	Skp2	S-phase kinase-associated protein 2 (p45)	0.000187024	-2.09195	5.73865	-6.48055
1450832_at	Hoxc5	homeobox C5	0.000187099	-0.813313	4.62556	-6.47987
1440422_at	Htr1f	5-hydroxytryptamine (serotonin) receptor 1F	0.000187486	-0.946586	3.24932	-6.47834
1446999_at	Unknown	Unknown	0.000187652	-0.543207	3.69659	-6.47741
1418783_at	Trpm5	transient receptor potential cation channel, subfamily M, member 5	0.000187791	-0.613819	3.59674	-6.47656
1441042_at	Fgf1	fibroblast growth factor 1	0.000188518	-0.711437	3.48015	-6.47316
1431534_at	Unknown	Unknown	0.000192813	-0.759214	5.18589	-6.45946
1432561_at	4930569F06Rik	RIKEN cDNA 4930569F06 gene	0.000192813	-0.655268	4.8074	-6.45932
1456168_at	Ccnjl	cyclin J-like	0.000192813	-1.15568	4.7532	-6.45916
1431311_at	Sos1	son of sevenless homolog 1 (Drosophila)	0.000194459	-0.844495	2.39516	-6.45369
1458936_at	Unknown	Unknown	0.000195345	-0.742029	2.88792	-6.45032
1454486_at	9530002O20Rik	RIKEN cDNA 9530002O20 gene	0.000195345	-0.542616	2.40187	-6.44998
1446674_at	Unknown	Unknown	0.000196713	-0.82269	3.07573	-6.44504
1435244_at	Vav2	vav 2 oncogene	0.00019829	-1.66497	6.81379	-6.44026
1447478_at	Unknown	Unknown	0.00019829	-0.794423	2.69871	-6.44007
1430146_at	4933402N03Rik	RIKEN cDNA 4933402N03 gene	0.000199824	-0.677066	2.62032	-6.43349
1447232_at	Unknown	Unknown	0.000199824	-0.617519	3.24774	-6.43221
1456152_at	Paqr5	progestin and adipoQ receptor family member V	0.000199824	-0.714149	2.64915	-6.43159
1459547_at	Unknown	Unknown	0.000199824	-0.762073	4.7905	-6.43126
1460142_at	D13Ertd324e	DNA segment, Chr 13, ERATO Doi 324, expressed	0.000199824	-0.755152	4.17926	-6.43092
1433384_at	9330199C07Rik	RIKEN cDNA 9330199C07 gene	0.000200408	-0.812529	3.07446	-6.42833
1450807_at	Ltb4r2	leukotriene B4 receptor 2	0.000201512	-0.834865	3.84084	-6.42494
1459681_at	Unknown	Unknown	0.000201588	-0.790522	4.02137	-6.42406
1423982_at	Srsf10	serine/arginine-rich splicing factor 10	0.000201588	-0.670396	9.45202	-6.42382
1450300_at	Gabrr1	gamma-aminobutyric acid (GABA) C receptor, subunit rho 1	0.000202291	-0.655676	3.35201	-6.42114
1443451_at	Unknown	Unknown	0.000202774	-0.837399	3.65656	-6.41948
1428685_at	Syce1	synaptonemal complex central element protein 1	0.000202927	-0.870009	3.87799	-6.41864
1420918_at	Sgk3	serum/glucocorticoid regulated kinase 3	0.000206125	-1.71496	9.80001	-6.40985
1452153_at	Fbxo18	F-box protein 18	0.000206334	-1.07252	7.60857	-6.40842
1432699_at	2900024I21Rik	RIKEN cDNA 2900024I21 gene	0.000206388	-0.660615	3.93745	-6.40783
1430256_at	Fam65c	family with sequence similarity 65, member C	0.000206697	-0.580551	3.27529	-6.40662
1424671_at	Plekhf1	pleckstrin homology domain containing, family F (with FYVE domain) member 1	0.000206735	-1.35827	10.0812	-6.40573
1444578_at	Unknown	Unknown	0.000206735	-0.54737	3.76158	-6.40561
1453239_a_at	Ankrd22	ankyrin repeat domain 22	0.000207095	-0.622605	2.94578	-6.40428
1421242_at	Rnf144a	ring finger protein 144A	0.000209803	-1.05125	11.1805	-6.39684
1424576_s_at	Cyp2c44	cytochrome P450, family 2, subfamily c, polypeptide 44	0.000215557	-0.901052	3.15547	-6.3819
1420100_s_at	D13Ertd787e	DNA segment, Chr 13, ERATO Doi 787, expressed	0.000215692	-0.905904	2.98419	-6.38113
1433009_at	9030607J07Rik	RIKEN cDNA 9030607J07 gene	0.000217819	-0.68316	4.19319	-6.37468
1449779_at	Unknown	Unknown	0.000217819	-0.722608	3.1093	-6.3744
1433237_at	3830422I06Rik	RIKEN cDNA 3830422I06 gene	0.000218791	-0.741234	3.293	-6.37171
1421835_at	Mtap7	microtubule-associated protein 7	0.000219349	-0.577918	10.7217	-6.36824
1427021_s_at	Unknown	Unknown	0.000219349	-0.612457	11.7227	-6.36732
1421714_at	Tmprss3	transmembrane protease, serine 3	0.000219441	-0.729566	3.63087	-6.36662
1456806_at	A130010C12Rik	RIKEN cDNA A130010C12 gene	0.000219484	-0.813851	3.4324	-6.36607
1450251_a_at	Lnx1	ligand of numb-protein X 1	0.000221655	-1.00083	7.46806	-6.35935
1454051_at	Fam123a	family with sequence similarity 123, member A	0.000222257	-1.71244	6.53255	-6.35723
1459372_at	Npas4	neuronal PAS domain protein 4	0.000222257	-0.789123	3.91806	-6.3571
1439056_at	Gm9866	predicted gene 9866	0.000224577	-1.1193	6.30299	-6.35102
1440127_a_at	Unknown	Unknown	0.000226642	-0.485502	4.89614	-6.34599
1422053_at	Inhba	inhibin beta-A	0.000226998	-1.17824	7.48637	-6.34476
1441202_at	Unknown	Unknown	0.000227029	-0.739104	2.94549	-6.34395
1424270_at	Dclk1	doublecortin-like kinase 1	0.000227899	-0.920066	6.90278	-6.34101
1448249_at	Gpd1	glycerol-3-phosphate dehydrogenase 1 (soluble)	0.000231176	-1.03443	11.1707	-6.33299
1446765_at	C77973	expressed sequence C77973	0.000231398	-0.705541	2.78866	-6.33207
1430254_at	4921517D22Rik	RIKEN cDNA 4921517D22 gene	0.000231683	-0.647114	3.68795	-6.33057
1458058_at	7030407E18Rik	RIKEN cDNA 7030407E18 gene	0.000232986	-0.54052	3.74352	-6.32589
1435194_at	Hspa4	heat shock protein 4	0.000232986	-0.81866	11.15	-6.32567
1446009_at	Unknown	Unknown	0.000232986	-0.515708	4.7763	-6.3254
1420928_at	St6gal1	beta galactoside alpha 2,6 sialyltransferase 1	0.000232986	-0.563651	10.4755	-6.32513
1441674_at	Unknown	Unknown	0.000234901	-0.744884	2.54135	-6.31886
1421559_at	Abo	ABO blood group (transferase A, alpha 1-3-N-acetylgalactosaminyltransferase, transferase B, alpha 1-3-galactosyltransferase)	0.00023519	-1.06872	3.29532	-6.31781
1420728_at	Krt32	keratin 32	0.000238296	-0.723087	4.56816	-6.31083
1432501_at	1700092E16Rik	RIKEN cDNA 1700092E16 gene	0.000238353	-0.732144	4.00545	-6.31027
1422171_at	Ptgdr	prostaglandin D receptor	0.000239483	-0.819984	4.54398	-6.30748
1445578_at	Unknown	Unknown	0.000242499	-0.691554	3.73896	-6.30081
1453629_at	4930478L05Rik	RIKEN cDNA 4930478L05 gene	0.000245698	-0.63937	3.20306	-6.29384
1453871_at	Slc6a11	solute carrier family 6 (neurotransmitter transporter, GABA), member 11	0.000247368	-0.729947	2.62334	-6.2896
1434202_a_at	Fam107a	family with sequence similarity 107, member A	0.000247368	-2.36442	10.1656	-6.2896
1437232_at	Bpil2	bactericidal/permeability-increasing protein-like 2	0.000247397	-1.92216	3.32914	-6.28911
1419145_at	Smtnl1	smoothelin-like 1	0.000247439	-0.688815	4.29967	-6.28859
1441713_at	Anapc7	anaphase promoting complex subunit 7	0.000247911	-0.899824	3.75081	-6.28635
1451964_at	Mia2	melanoma inhibitory activity 2	0.000249073	-0.773555	2.82401	-6.28306
1419219_at	Cyp4f18	cytochrome P450, family 4, subfamily f, polypeptide 18	0.000249073	-0.650527	3.62635	-6.28231
1419699_at	Scgb3a1	secretoglobin, family 3A, member 1	0.000250125	-0.592481	4.54962	-6.2785
1426181_a_at	Il24	interleukin 24	0.000251446	-0.606189	4.1675	-6.27502
1439905_at	A330062J17Rik	RIKEN cDNA A330062J17 gene	0.000252791	-0.612328	4.11423	-6.27113
1459361_at	Unknown	Unknown	0.000252791	-0.668247	2.38647	-6.27081
1425915_at	Slc26a8	solute carrier family 26, member 8	0.000253341	-0.630725	4.70833	-6.26874
1451498_at	Lrrc26	leucine rich repeat containing 26	0.000254015	-0.786678	4.20677	-6.26699
1457997_at	Mboat7	membrane bound O-acyltransferase domain containing 7	0.000254637	-0.594672	2.23879	-6.26493
1420843_at	Ptprf	protein tyrosine phosphatase, receptor type, F	0.000254966	-0.923415	8.93517	-6.26387
1432319_at	1700085C21Rik	RIKEN cDNA 1700085C21 gene	0.000255467	-0.586628	4.26367	-6.26247
1438254_at	Mcmbp	MCM (minichromosome maintenance deficient) binding protein	0.000256843	-0.652307	7.38077	-6.25895
1432365_a_at	4930556L07Rik	RIKEN cDNA 4930556L07 gene	0.000257908	-0.520091	3.56471	-6.25647
1460055_at	Unknown	Unknown	0.000259972	-0.580173	2.70023	-6.25021
1458781_at	Unknown	Unknown	0.000261241	-0.725201	4.43188	-6.24716
1454759_at	Git1	G protein-coupled receptor kinase-interactor 1	0.000262521	-0.738499	10.6488	-6.2439
1445699_at	Unknown	Unknown	0.000263177	-0.734972	5.14988	-6.24183
1454261_at	E130304I02Rik	RIKEN cDNA E130304I02 gene	0.000263177	-0.858917	3.62624	-6.24183
1423633_at	Snrnp48	small nuclear ribonucleoprotein 48 (U11/U12)	0.000267084	-1.18599	8.81043	-6.23119
1455007_s_at	Gpt2	glutamic pyruvate transaminase (alanine aminotransferase) 2	0.000268472	-1.04373	8.85606	-6.22779
1433380_at	4921509A06Rik	RIKEN cDNA 4921509A06 gene	0.00026864	-0.634336	3.0107	-6.22695
1451177_at	Dnajb4	DnaJ (Hsp40) homolog, subfamily B, member 4	0.00026864	-0.534806	11.674	-6.22656
1443608_at	Unknown	Unknown	0.000268799	-0.834875	3.7551	-6.22485
1420589_at	Has3	hyaluronan synthase 3	0.000271076	-0.71286	3.15151	-6.21727
1444999_at	C77651	expressed sequence C77651	0.000271076	-0.618873	2.53384	-6.21727
1423498_at	Aldoart2	aldolase 1 A retrogene 2	0.000271566	-0.703133	5.31933	-6.21597
1442015_at	2500002B13Rik	RIKEN cDNA 2500002B13 gene	0.000272294	-1.1211	4.03184	-6.21422
1433703_s_at	Bahd1	bromo adjacent homology domain containing 1	0.000272294	-0.871655	7.88676	-6.21342
1459756_at	Cnot10	CCR4-NOT transcription complex, subunit 10	0.000273493	-0.924914	5.40165	-6.21043
1436258_at	Arhgef9	CDC42 guanine nucleotide exchange factor (GEF) 9	0.00027361	-1.635	2.65777	-6.20981
1444626_at	D930001B02	hypothetical protein D930001B02	0.00027401	-1.15623	3.77673	-6.20828
1425460_at	Mtmr2	myotubularin related protein 2	0.000275928	-0.519612	12.2209	-6.20442
1458481_at	Unknown	Unknown	0.000276214	-0.644076	3.26814	-6.2033
1430247_at	Daam2	dishevelled associated activator of morphogenesis 2	0.000278536	-0.915828	10.8179	-6.19815
1453965_at	4930432O09Rik	RIKEN cDNA 4930432O09 gene	0.000279783	-0.48325	3.06538	-6.19487
1443264_at	Ms4a2	membrane-spanning 4-domains, subfamily A, member 2	0.000280971	-0.643831	2.55663	-6.19194
1447578_at	Unknown	Unknown	0.000280971	-0.678404	4.29803	-6.19184
1432281_a_at	Itgb6	integrin beta 6	0.000285559	-0.693532	2.54403	-6.18095
1445351_at	Unknown	Unknown	0.000285559	-0.694268	3.49584	-6.18081
1450088_a_at	Mobp	myelin-associated oligodendrocytic basic protein	0.000286269	-0.490646	13.0237	-6.179
1432358_at	Muc16	mucin 16	0.000286763	-0.819241	2.91539	-6.17767
1425951_a_at	Clec4n	C-type lectin domain family 4, member n	0.000286763	-0.689189	3.38002	-6.17736
1449542_at	Pbx1	pre B-cell leukemia transcription factor 1	0.000287167	-1.75926	5.03097	-6.17626
1457128_at	Ror2	receptor tyrosine kinase-like orphan receptor 2	0.000287449	-0.596587	2.7931	-6.17538
1418852_at	Chrna1	cholinergic receptor, nicotinic, alpha polypeptide 1 (muscle)	0.000293168	-0.616696	3.96557	-6.16351
1457254_x_at	Tmem229b	transmembrane protein 229B	0.000293168	-1.62753	8.49964	-6.16288
1436843_at	C430048L16Rik	RIKEN cDNA C430048L16 gene	0.000294013	-0.807296	6.50349	-6.16107
1460057_at	Gdf3	growth differentiation factor 3	0.0002958	-0.655302	2.91851	-6.15714
1442829_at	Unknown	Unknown	0.000296708	-0.873984	4.74184	-6.1546
1421930_at	Icos	inducible T-cell co-stimulator	0.00029689	-0.969623	4.10876	-6.15391
1446964_at	Unknown	Unknown	0.000297254	-0.823196	3.75384	-6.15252
1456913_at	Unknown	Unknown	0.000301099	-0.590708	3.8331	-6.14501
1457241_at	Unknown	Unknown	0.000304577	-0.716943	4.18455	-6.1379
1417248_at	Ralbp1	ralA binding protein 1	0.000304577	-0.526068	11.1777	-6.13717
1453539_at	Alkbh8	alkB, alkylation repair homolog 8 (E. coli)	0.000305653	-0.801241	9.07967	-6.1345
1434457_at	Sp100	nuclear antigen Sp100	0.000305997	-0.628332	4.47179	-6.13356
1429844_at	2310043J07Rik	RIKEN cDNA 2310043J07 gene	0.000306006	-0.580329	4.44602	-6.13316
1454713_s_at	Hdc	histidine decarboxylase	0.000306552	-1.33384	4.26301	-6.13189
1442431_at	Unknown	Unknown	0.000309031	-1.34716	3.5858	-6.12715
1421768_a_at	Homer1	homer homolog 1 (Drosophila)	0.000309853	-0.979376	9.36538	-6.12546
1458796_at	Unknown	Unknown	0.000309868	-0.721167	2.77191	-6.12476
1430948_at	4921525B02Rik	RIKEN cDNA 4921525B02 gene	0.00031279	-0.578791	6.22524	-6.11966
1445775_at	Unknown	Unknown	0.000313844	-0.520646	4.97757	-6.11721
1440949_at	Unknown	Unknown	0.000313844	-0.944743	4.34328	-6.11685
1456526_at	C130034I24Rik	RIKEN cDNA C130034I24 gene	0.000314568	-0.682685	3.15294	-6.11495
1429751_at	Zswim2	zinc finger, SWIM domain containing 2	0.000316456	-0.703244	3.7733	-6.11056
1426519_at	P4ha1	procollagen-proline, 2-oxoglutarate 4-dioxygenase (proline 4-hydroxylase), alpha 1 polypeptide	0.000319236	-2.27505	7.43901	-6.10541
1454121_x_at	Ccdc18	coiled-coil domain containing 18	0.000320864	-0.435398	2.04453	-6.10215
1438881_at	Vezt	vezatin, adherens junctions transmembrane protein	0.000323168	-0.578655	2.07658	-6.09787
1429383_at	Csnk1g3	casein kinase 1, gamma 3	0.000324557	-0.541756	8.44113	-6.09463
1432860_at	Panx3	pannexin 3	0.000325009	-0.528924	3.59849	-6.09357
1434822_at	Pphln1	periphilin 1	0.000327479	-0.453799	10.7009	-6.08909
1443359_at	Unknown	Unknown	0.000327607	-0.551659	4.75536	-6.08852
1432346_a_at	Cdh23	cadherin 23 (otocadherin)	0.000328465	-0.936123	4.51757	-6.08686
1432940_at	5730405N03Rik	RIKEN cDNA 5730405N03 gene	0.000329388	-0.640418	3.38099	-6.08465
1435490_at	Hk3	hexokinase 3	0.000329388	-0.595725	5.94938	-6.08353
1450036_at	Sgk3	serum/glucocorticoid regulated kinase 3	0.000329388	-1.43294	10.4634	-6.083
1440869_x_at	6720489N17Rik	RIKEN cDNA 6720489N17 gene	0.000331376	-1.43665	6.02351	-6.07915
1450255_at	Arhgap31	Rho GTPase activating protein 31	0.000333656	-1.41003	7.11834	-6.07532
1459830_at	Timm50	translocase of inner mitochondrial membrane 50 homolog (yeast)	0.000333656	-0.610057	6.6296	-6.07504
1443561_at	Unknown	Unknown	0.000335256	-0.818583	2.78938	-6.07194
1446488_at	Unknown	Unknown	0.00033699	-0.708326	3.2249	-6.06867
1438521_at	Unknown	Unknown	0.000338001	-0.621096	4.29819	-6.06682
1416913_at	Ces1c	carboxylesterase 1C	0.000338432	-0.711419	3.57826	-6.06498
1429762_a_at	Bbs5	Bardet-Biedl syndrome 5 (human)	0.000339124	-0.923332	7.59452	-6.06224
1456589_x_at	Allc	allantoicase	0.00033945	-0.704384	3.07211	-6.06115
1428005_at	Mosc1	MOCO sulphurase C-terminal domain containing 1	0.000339801	-0.649923	2.57088	-6.06001
1421354_at	Prkg2	protein kinase, cGMP-dependent, type II	0.000339801	-1.23808	4.17202	-6.05979
1421836_at	Mtap7	microtubule-associated protein 7	0.000342089	-0.494221	11.668	-6.05539
1421932_at	Cbx5	chromobox homolog 5 (Drosophila HP1a)	0.000343495	-0.81757	3.23577	-6.05265
1433294_at	4930449I04Rik	RIKEN cDNA 4930449I04 gene	0.000343512	-0.629673	4.1267	-6.05226
1420787_at	4933436I01Rik	RIKEN cDNA 4933436I01 gene	0.000343819	-0.636882	2.69561	-6.05146
1441215_at	Trabd	TraB domain containing	0.000344642	-0.705299	4.05637	-6.04992
1439147_at	Cdhr3	cadherin-related family member 3	0.000346375	-0.533026	5.24342	-6.04645
1446960_at	Unknown	Unknown	0.000346375	-0.700305	2.7387	-6.046
1449731_s_at	Nfkbia	nuclear factor of kappa light polypeptide gene enhancer in B-cells inhibitor, alpha	0.000346952	-1.6503	10.0606	-6.04365
1438029_at	Rprd2	regulation of nuclear pre-mRNA domain containing 2	0.000346952	-0.769775	8.51202	-6.04337
1446153_at	Unknown	Unknown	0.000354667	-0.553491	5.10968	-6.03001
1440261_at	Ap4e1	adaptor-related protein complex AP-4, epsilon 1	0.000354667	-0.858582	6.91301	-6.0297
1429086_at	Unknown	Unknown	0.000356047	-0.769589	3.08689	-6.02744
1445348_at	Cdc40	cell division cycle 40 homolog (yeast)	0.000358352	-0.599487	3.04937	-6.02285
1425433_a_at	Unknown	Unknown	0.00036023	-0.583932	3.11679	-6.01902
1452888_at	1110034G24Rik	RIKEN cDNA 1110034G24 gene	0.000361839	-1.26039	6.65633	-6.01537
1457239_at	Sykb	spleen tyrosine kinase	0.000367163	-0.878795	4.34447	-6.00739
1445310_at	Sytl3	synaptotagmin-like 3	0.000367378	-0.688115	3.58804	-6.00611
1447102_at	Unknown	Unknown	0.000367378	-0.779009	3.7856	-6.00589
1435626_a_at	Herpud1	homocysteine-inducible, endoplasmic reticulum stress-inducible, ubiquitin-like domain member 1	0.000367378	-1.13271	8.1503	-6.00568
1427759_a_at	Art5	ADP-ribosyltransferase 5	0.000367816	-0.688442	5.24013	-6.00475
1426365_at	2810403A07Rik	RIKEN cDNA 2810403A07 gene	0.000368853	-0.752802	7.75141	-6.00266
1458146_at	Dennd5b	DENN/MADD domain containing 5B	0.000371007	-1.29393	7.49508	-5.9984
1429364_at	4930579G24Rik	RIKEN cDNA 4930579G24 gene	0.000372476	-0.710756	7.86585	-5.99541
1459174_at	Unknown	Unknown	0.000375459	-0.584288	3.62797	-5.99081
1446327_at	Unknown	Unknown	0.000376622	-0.76345	4.34159	-5.98895
1447163_x_at	Unknown	Unknown	0.000376996	-0.508014	2.81074	-5.98811
1420325_at	Cramp1l	Crm, cramped-like (Drosophila)	0.000378256	-0.649351	6.75973	-5.98613
1440581_at	Pirt	phosphoinositide-interacting regulator of transient receptor potential channels	0.000379394	-0.729955	3.97992	-5.98432
1458644_at	Ccdc62	coiled-coil domain containing 62	0.000381948	-0.619837	3.33156	-5.97964
1459509_at	Unknown	Unknown	0.000389894	-0.573213	3.88184	-5.96646
1447616_at	Unknown	Unknown	0.000390543	-0.62675	2.22901	-5.96496
1429590_at	Tacc1	transforming, acidic coiled-coil containing protein 1	0.000390804	-0.658149	10.5679	-5.96429
1459179_at	D8Ertd268e	DNA segment, Chr 8, ERATO Doi 268, expressed	0.000391547	-0.66629	4.20432	-5.96294
1419768_at	Cd22	CD22 antigen	0.000391547	-0.777857	3.77442	-5.96267
1456780_at	Unknown	Unknown	0.000392979	-0.484053	2.83846	-5.96055
1425069_at	Cyp2d34	cytochrome P450, family 2, subfamily d, polypeptide 34	0.000394303	-0.603313	2.57374	-5.95856
1441579_at	Dmrta1	doublesex and mab-3 related transcription factor like family A1	0.000395367	-2.17275	3.69556	-5.9569
1440267_at	Pex1	peroxisomal biogenesis factor 1	0.000395506	-0.590911	3.0228	-5.95639
1427345_a_at	Sult1a1	sulfotransferase family 1A, phenol-preferring, member 1	0.000396185	-3.32016	5.62961	-5.95487
1445208_at	Exd2	exonuclease 3'-5' domain containing 2	0.000400118	-0.719544	3.95005	-5.94936
1456491_at	Rbm24	RNA binding motif protein 24	0.00040386	-1.84347	4.57661	-5.94346
1427472_a_at	C8b	complement component 8, beta polypeptide	0.000404545	-0.526464	4.41066	-5.94145
1430166_at	1700042D18Rik	RIKEN cDNA 1700042D18 gene	0.000408698	-0.685537	4.26758	-5.93527
1420502_at	Sat1	spermidine/spermine N1-acetyl transferase 1	0.000409223	-0.6489	10.1695	-5.93428
1422736_at	Ranbp9	RAN binding protein 9	0.000409223	-0.691776	10.5601	-5.93397
1457506_at	Unknown	Unknown	0.000409235	-0.815192	3.09794	-5.93362
1442646_at	Unknown	Unknown	0.000413545	-0.619087	2.83735	-5.92682
1456938_at	Smarcb1	SWI/SNF related, matrix associated, actin dependent regulator of chromatin, subfamily b, member 1	0.000413569	-0.519458	5.83573	-5.92639
1442082_at	C3ar1	complement component 3a receptor 1	0.000413569	-0.653542	2.19779	-5.92612
1432661_at	0610042E11Rik	RIKEN cDNA 0610042E11 gene	0.00041434	-0.613347	2.9596	-5.92454
1460129_at	Slc6a2	solute carrier family 6 (neurotransmitter transporter, noradrenalin), member 2	0.000415868	-0.514643	2.9681	-5.92241
1429651_at	Phactr3	phosphatase and actin regulator 3	0.000417176	-1.38053	11.4291	-5.92021
1450989_at	Tdgf1	teratocarcinoma-derived growth factor 1	0.000417932	-0.490998	2.22619	-5.91866
1437330_at	Lrrk1	leucine-rich repeat kinase 1	0.000419365	-0.512422	3.97004	-5.91565
1457563_at	Egfr	epidermal growth factor receptor	0.000420101	-0.599106	3.09316	-5.91411
1425924_at	Mdfi	MyoD family inhibitor	0.000421501	-0.497577	2.85527	-5.91152
1432058_at	4930474H20Rik	RIKEN cDNA 4930474H20 gene	0.000421533	-0.537222	2.46656	-5.91115
1418676_at	Isl2	insulin related protein 2 (islet 2)	0.000425068	-0.820287	5.21413	-5.90633
1421418_a_at	Psg19	pregnancy specific glycoprotein 19	0.000425068	-0.786689	2.91124	-5.90609
1456170_x_at	Calr	calreticulin	0.000425312	-0.5159	11.4795	-5.90548
1437275_at	Ctnna1	catenin (cadherin associated protein), alpha 1	0.000426065	-0.572577	2.65037	-5.90372
1460078_at	Unknown	Unknown	0.000426822	-0.632867	3.91961	-5.9019
1460172_at	5730403B10Rik	RIKEN cDNA 5730403B10 gene	0.000431471	-0.532177	10.4207	-5.89551
1450208_a_at	Elmo1	engulfment and cell motility 1, ced-12 homolog (C. elegans)	0.000431603	-0.465959	12.2645	-5.89503
1458611_at	Unknown	Unknown	0.00043189	-0.772407	4.80003	-5.89396
1429959_at	Il10rb	interleukin 10 receptor, beta	0.00043189	-0.511713	3.5138	-5.89371
1457345_at	Unknown	Unknown	0.00043189	-0.574843	3.832	-5.8934
1416455_a_at	Cryab	crystallin, alpha B	0.000432822	-0.353752	13.6606	-5.8919
1425109_at	Slc44a3	solute carrier family 44, member 3	0.000433495	-0.661987	3.36303	-5.89028
1431616_at	Catsperg2	cation channel, sperm-associated, gamma 2	0.000434663	-0.574356	3.2924	-5.88857
1436516_at	Abhd13	abhydrolase domain containing 13	0.000434663	-0.911266	7.00761	-5.88832
1436521_at	Slc36a2	solute carrier family 36 (proton/amino acid symporter), member 2	0.000435325	-0.689328	3.83721	-5.88691
1456767_at	Lrfn3	leucine rich repeat and fibronectin type III domain containing 3	0.000438327	-0.99972	5.6856	-5.88196
1454215_at	2410007B07Rik	RIKEN cDNA 2410007B07 gene	0.000439223	-0.656134	3.71619	-5.88065
1434150_a_at	Unknown	Unknown	0.000442814	-0.575889	11.2961	-5.8754
1451962_at	Igk-V19-20	immunoglobulin kappa chain variable 19 (V19)-20	0.000444002	-0.615657	2.76119	-5.87377
1430977_at	Fam159b	family with sequence similarity 159, member B	0.000444389	-0.654659	4.09963	-5.87302
1457513_at	Fam40a	family with sequence similarity 40, member A	0.000444909	-0.742588	3.77202	-5.87213
1458235_at	Unknown	Unknown	0.000446185	-0.73984	3.79986	-5.8701
1437256_at	Dcun1d5	DCN1, defective in cullin neddylation 1, domain containing 5 (S. cerevisiae)	0.000447434	-0.787199	3.4595	-5.86777
1446372_at	Unknown	Unknown	0.000451814	-0.444593	4.46732	-5.86209
1439685_at	Unknown	Unknown	0.000451814	-0.483682	2.70393	-5.86209
1440214_at	A630001G21Rik	RIKEN cDNA A630001G21 gene	0.000453936	-0.529468	3.49297	-5.85885
1422702_at	Azin1	antizyme inhibitor 1	0.000454977	-0.795342	9.09703	-5.85742
1432266_at	Etl4	enhancer trap locus 4	0.000460067	-0.605351	3.13796	-5.85075
1430329_at	Cgn	cingulin	0.000464048	-0.709067	4.55361	-5.84448
1447630_x_at	Gnb5	guanine nucleotide binding protein (G protein), beta 5	0.000464048	-0.566406	4.80568	-5.84394
1427842_at	Krtap6-3	keratin associated protein 6-3	0.000464048	-0.576335	3.03483	-5.84325
1445667_at	Tbc1d10a	TBC1 domain family, member 10a	0.000464048	-1.67254	4.04837	-5.84315
1452509_at	Usp9y	ubiquitin specific peptidase 9, Y chromosome	0.000464048	-0.61452	3.95915	-5.84307
1456946_at	Sh3rf3	SH3 domain containing ring finger 3	0.000469149	-1.17748	5.76778	-5.8362
1451492_at	Sla2	Src-like-adaptor 2	0.000470622	-0.674418	5.20542	-5.83405
1458926_at	Fam133b	family with sequence similarity 133, member B	0.000471807	-0.503906	2.82389	-5.8322
1445182_at	Unknown	Unknown	0.000474227	-0.76748	3.49411	-5.82941
1428378_at	Zc3hav1	zinc finger CCCH type, antiviral 1	0.000474334	-0.859161	3.16634	-5.82898
1458995_at	Diexf	digestive organ expansion factor homolog (zebrafish)	0.000476278	-0.584229	2.72807	-5.82669
1431970_at	Tm7sf4	transmembrane 7 superfamily member 4	0.000476399	-0.543677	3.32178	-5.82625
1450753_at	Nkg7	natural killer cell group 7 sequence	0.00047909	-0.654968	3.26203	-5.8229
1427464_s_at	Hspa5	heat shock protein 5	0.000480179	-1.06287	10.7508	-5.82149
1443432_at	AU022680	expressed sequence AU022680	0.000480979	-0.50043	2.5251	-5.82014
1457821_at	Unknown	Unknown	0.000481082	-0.534542	4.19407	-5.81933
1421214_at	Cmah	cytidine monophospho-N-acetylneuraminic acid hydroxylase	0.000484224	-0.621395	3.04385	-5.81556
1437091_at	Accn4	amiloride-sensitive cation channel 4, pituitary	0.000485109	-0.640454	5.14344	-5.81436
1451619_at	Golph3l	golgi phosphoprotein 3-like	0.000486553	-0.597709	8.00661	-5.812
1447282_at	Gng13	guanine nucleotide binding protein (G protein), gamma 13	0.000486553	-0.788998	5.19012	-5.81199
1434772_at	Adora2b	adenosine A2b receptor	0.000493746	-0.591058	5.08716	-5.80397
1451948_at	Igkv5-39	immunoglobulin kappa variable 5-39	0.000495468	-0.525931	3.63673	-5.80166
1449425_at	Wnt2	wingless-related MMTV integration site 2	0.000498813	-1.04164	3.86076	-5.79687
1436763_a_at	Klf9	Kruppel-like factor 9	0.000502402	-1.03699	8.89659	-5.7931
1429964_at	Unknown	Unknown	0.000504946	-0.645441	3.05654	-5.78973
1422870_at	Hoxc4	homeobox C4	0.000505211	-0.893569	2.89635	-5.78917
1455340_at	Dennd5b	DENN/MADD domain containing 5B	0.000508747	-0.734516	8.2184	-5.78519
1440087_at	Unknown	Unknown	0.000510226	-1.38931	2.66631	-5.78348
1440564_at	Prokr2	prokineticin receptor 2	0.000511154	-0.802519	3.14207	-5.7823
1444877_at	Unknown	Unknown	0.000511651	-0.516156	2.32954	-5.78152
1458752_at	Unknown	Unknown	0.000514661	-0.594689	3.31934	-5.77777
1455387_at	Nufip2	nuclear fragile X mental retardation protein interacting protein 2	0.000515462	-0.5949	10.0409	-5.77611
1442869_at	Dok7	docking protein 7	0.000516203	-0.780916	4.19831	-5.77511
1456289_at	Hamp2	hepcidin antimicrobial peptide 2	0.000517408	-0.468933	4.67474	-5.77368
1446073_at	Unknown	Unknown	0.000518692	-0.758538	3.78175	-5.77203
1422096_at	4933434I20Rik	RIKEN cDNA 4933434I20 gene	0.000518692	-0.723393	4.04937	-5.77187
1451618_at	Rho	rhodopsin	0.00051926	-0.652141	3.91879	-5.77074
1449402_at	Chst7	carbohydrate (N-acetylglucosamino) sulfotransferase 7	0.000519688	-0.534559	4.58741	-5.77004
1457962_at	Unknown	Unknown	0.000519739	-1.00824	3.94978	-5.76968
1431181_a_at	Luc7l	Luc7 homolog (S. cerevisiae)-like	0.000521639	-1.0274	7.76638	-5.76732
1421285_at	Pik3ap1	phosphoinositide-3-kinase adaptor protein 1	0.000521715	-0.673739	5.16692	-5.76694
1452047_at	Cacybp	calcyclin binding protein	0.000527463	-0.772352	11.1316	-5.76106
1439809_at	Pramel7	preferentially expressed antigen in melanoma like 7	0.000533568	-0.702165	3.3763	-5.75481
1459300_at	Unknown	Unknown	0.000533568	-0.935464	6.06329	-5.75405
1440721_at	5930433N17Rik	RIKEN cDNA 5930433N17 gene	0.000533568	-0.544315	3.49778	-5.75398
1433175_at	4930563F15Rik	RIKEN cDNA 4930563F15 gene	0.000533568	-0.625913	3.99496	-5.75368
1458141_at	Unknown	Unknown	0.000533568	-0.488706	3.65902	-5.7534
1445049_at	C80893	expressed sequence C80893	0.00053579	-0.849057	4.77257	-5.75079
1432357_at	4930566D17Rik	RIKEN cDNA 4930566D17 gene	0.00053579	-0.516175	3.54261	-5.7505
1443897_at	Ddit3	DNA-damage inducible transcript 3	0.000536504	-0.855981	3.27939	-5.74955
1433033_at	2310007H11Rik	RIKEN cDNA 2310007H11 gene	0.000540581	-0.528885	3.62708	-5.74471
1433328_at	1700095A21Rik	RIKEN cDNA 1700095A21 gene	0.000541856	-0.475172	2.67707	-5.74328
1435158_at	Rbm12b	RNA binding motif protein 12B	0.000541942	-0.930854	6.43193	-5.7429
1422490_at	Bnip2	BCL2/adenovirus E1B interacting protein 2	0.000542764	-0.782664	9.88541	-5.74157
1433668_at	Pnrc1	proline-rich nuclear receptor coactivator 1	0.000545808	-0.5127	11.3884	-5.73842
1438886_at	Heyl	hairy/enhancer-of-split related with YRPW motif-like	0.000545808	-0.541168	4.56783	-5.73808
1455345_at	Phf15	PHD finger protein 15	0.000545808	-0.854577	8.16316	-5.73796
1460469_at	Tnfrsf9	tumor necrosis factor receptor superfamily, member 9	0.000546041	-0.531689	4.103	-5.73718
1440103_at	Unknown	Unknown	0.00054661	-0.714775	3.00404	-5.73639
1459741_x_at	Ucp2	uncoupling protein 2 (mitochondrial, proton carrier)	0.000550132	-0.866501	6.23998	-5.7324
1445669_at	Spry4	sprouty homolog 4 (Drosophila)	0.0005549	-1.46171	3.01332	-5.72727
1420973_at	Arid5b	AT rich interactive domain 5B (MRF1-like)	0.000555472	-1.07693	10.5788	-5.72628
1456985_at	Dnttip1	deoxynucleotidyltransferase, terminal, interacting protein 1	0.0005603	-0.625658	3.89787	-5.72152
1458628_at	Unknown	Unknown	0.000561096	-0.650196	3.39289	-5.72025
1425670_at	Rfxank	regulatory factor X-associated ankyrin-containing protein	0.000568447	-1.06297	6.13998	-5.71311
1445928_at	2011-03-06	membrane-associated ring finger (C3HC4) 6	0.000572093	-0.813924	4.70536	-5.70869
1420730_a_at	Tcp11	t-complex protein 11	0.000572564	-0.534823	4.87691	-5.707
1458848_at	Unknown	Unknown	0.000574294	-0.644557	3.83565	-5.70526
1450552_at	Atp6v1e2	ATPase, H+ transporting, lysosomal V1 subunit E2	0.000579695	-0.813562	4.11705	-5.70002
1443519_at	Unknown	Unknown	0.000580684	-0.579636	3.69267	-5.69826
1422557_s_at	Mt1	metallothionein 1	0.000580684	-1.07352	11.9143	-5.69821
1450566_at	Il3	interleukin 3	0.000581145	-0.713423	2.92674	-5.69694
1425647_at	Unknown	Unknown	0.000582071	-0.712803	2.46463	-5.69573
1458990_at	Unknown	Unknown	0.000583734	-0.780332	2.9133	-5.69394
1446466_at	Unknown	Unknown	0.000584342	-0.448046	5.18477	-5.69304
1435934_at	Ndufab1	NADH dehydrogenase (ubiquinone) 1, alpha/beta subcomplex, 1	0.000584342	-0.952517	2.73378	-5.69286
1428705_at	1700007K13Rik	RIKEN cDNA 1700007K13 gene	0.000589924	-1.68721	4.24212	-5.68703
1440805_at	Baz1b	bromodomain adjacent to zinc finger domain, 1B	0.000592351	-0.859347	2.88865	-5.68405
1422220_at	Pou1f1	POU domain, class 1, transcription factor 1	0.000597047	-0.541902	3.4346	-5.67907
1431302_a_at	Nudt7	nudix (nucleoside diphosphate linked moiety X)-type motif 7	0.00059733	-1.00952	7.79817	-5.67834
1420464_s_at	Unknown	Unknown	0.000597617	-0.586721	2.56412	-5.6773
1458081_at	Unknown	Unknown	0.000597617	-0.738554	3.26555	-5.67718
1453201_at	Rassf10	Ras association (RalGDS/AF-6) domain family (N-terminal) member 10	0.000598587	-0.892799	4.25171	-5.67612
1432817_x_at	4930413G21Rik	RIKEN cDNA 4930413G21 gene	0.000599011	-0.496493	4.46828	-5.67549
1457484_at	D930050J11	hypothetical D930050J11	0.000600787	-0.734426	3.30494	-5.67379
1444016_at	Anxa1	annexin A1	0.00060089	-0.572294	2.7158	-5.67324
1441204_at	A130019P10Rik	RIKEN cDNA A130019P10 gene	0.00060089	-0.705119	3.62375	-5.67313
1423009_at	Sec1	secretory blood group 1	0.000605679	-0.585398	4.59776	-5.66737
1433796_at	Endod1	endonuclease domain containing 1	0.000605679	-0.651106	11.457	-5.66733
1444500_at	Ahsa1	AHA1, activator of heat shock protein ATPase homolog 1 (yeast)	0.000609878	-0.634923	3.80337	-5.66301
1455187_at	Zbtb40	zinc finger and BTB domain containing 40	0.000610333	-0.986309	7.74371	-5.66168
1431831_at	2210009G21Rik	RIKEN cDNA 2210009G21 gene	0.000611956	-0.82362	4.73739	-5.66012
1417386_at	Npepps	aminopeptidase puromycin sensitive	0.000614049	-0.591557	10.4391	-5.65821
1447339_at	Unknown	Unknown	0.000615363	-0.581482	3.85175	-5.6569
1427331_at	Adora1	adenosine A1 receptor	0.000615979	-0.961713	8.59234	-5.65614
1449169_at	Has2	hyaluronan synthase 2	0.000616301	-0.596829	3.46444	-5.65561
1423233_at	Cebpd	CCAAT/enhancer binding protein (C/EBP), delta	0.000616567	-0.947108	6.60461	-5.65475
1418313_at	Zfp276	zinc finger protein (C2H2 type) 276	0.000616567	-1.31758	7.37004	-5.65455
1457761_at	C79607	expressed sequence C79607	0.000616889	-0.771506	3.99338	-5.65402
1440797_at	Dlx6os2	Dlx6 opposite strand transcript 2	0.000619475	-0.574246	5.10781	-5.65174
1429611_at	1700034E13Rik	RIKEN cDNA 1700034E13 gene	0.000620694	-0.510163	4.76119	-5.65052
1434259_at	Gm3925	predicted gene 3925	0.000622661	-0.547467	5.38656	-5.64872
1426067_x_at	Cct3	chaperonin containing Tcp1, subunit 3 (gamma)	0.000624756	-0.581457	6.79758	-5.64683
1437178_at	Gm7056	predicted gene 7056	0.000625354	-0.640928	2.64395	-5.64595
1438912_at	Hdgfrp2	hepatoma-derived growth factor, related protein 2	0.000625354	-1.82246	5.08685	-5.64581
1421243_at	Rnf144a	ring finger protein 144A	0.000626707	-1.02794	9.55832	-5.6445
1450433_at	Rbpjl	recombination signal binding protein for immunoglobulin kappa J region-like	0.000628317	-0.549628	3.87023	-5.64299
1435722_at	Gria4	glutamate receptor, ionotropic, AMPA4 (alpha 4)	0.000629724	-0.909273	8.89782	-5.64164
1421376_at	Traf6	TNF receptor-associated factor 6	0.00063119	-0.878399	8.76989	-5.63997
1457511_at	Rgs12	regulator of G-protein signaling 12	0.000632563	-0.494937	3.51335	-5.63865
1430094_at	4931440L10Rik	RIKEN cDNA 4931440L10 gene	0.000635747	-0.540452	2.98026	-5.63569
1450445_at	Phex	phosphate regulating gene with homologies to endopeptidases on the X chromosome (hypophosphatemia, vitamin D resistant rickets)	0.000637322	-0.574501	2.82334	-5.63377
1450197_at	Rpe65	retinal pigment epithelium 65	0.000637322	-0.759242	4.07667	-5.63356
1423854_a_at	Rasl11b	RAS-like, family 11, member B	0.000640383	-0.598463	10.4649	-5.63027
1427275_at	Smc4	structural maintenance of chromosomes 4	0.000641538	-0.819219	9.58206	-5.62913
1442318_at	Unknown	Unknown	0.000646015	-0.904217	3.95587	-5.62525
1419464_at	Wdr86	WD repeat domain 86	0.000650187	-0.621878	4.58051	-5.62134
1455530_at	Ighv14-2	immunoglobulin heavy variable V14-2	0.000651753	-0.81957	3.10252	-5.6198
1443974_at	Plcl1	phospholipase C-like 1	0.000655091	-0.557469	11.1513	-5.61692
1457492_at	Trio	triple functional domain (PTPRF interacting)	0.000657441	-0.451236	3.18923	-5.61418
1437162_at	Unknown	Unknown	0.000657441	-0.713882	3.37964	-5.61411
1457622_at	Rp1l1	retinitis pigmentosa 1 homolog (human)-like 1	0.000661344	-0.707623	3.34577	-5.61073
1440636_at	Unknown	Unknown	0.000661897	-0.774186	8.15334	-5.61006
1444180_at	Unknown	Unknown	0.000662037	-0.494745	3.67354	-5.60968
1418488_s_at	Ripk4	receptor-interacting serine-threonine kinase 4	0.000665177	-1.36111	4.76885	-5.60632
1418934_at	Mab21l2	mab-21-like 2 (C. elegans)	0.000665968	-0.884046	6.13232	-5.60521
1420362_a_at	Bik	BCL2-interacting killer	0.000672356	-0.719709	2.44302	-5.6001
1427616_at	Gm13583	predicted gene 13583	0.000672909	-0.588401	2.88693	-5.59917
1415829_at	Lbr	lamin B receptor	0.000674153	-0.730232	8.40467	-5.59801
1415684_at	Atg5	autophagy-related 5 (yeast)	0.000676101	-1.37729	5.62641	-5.59609
1443905_at	Hpvc-ps	human papillomavirus 18 E5 central sequence motif, pseudogene	0.000676101	-0.641858	2.4635	-5.59578
1441272_at	Matr3	matrin 3	0.000676101	-0.761295	2.81246	-5.59554
1458655_at	Unknown	Unknown	0.000680144	-0.668908	2.58479	-5.59188
1435360_at	Zfp651	zinc finger protein 651	0.000683991	-0.692945	8.32729	-5.58882
1436542_at	Unknown	Unknown	0.000683991	-1.24319	6.99085	-5.58817
1447503_at	BC016495	cDNA sequence BC016495	0.000683991	-1.09072	6.51085	-5.58758
1457534_at	Unknown	Unknown	0.000683991	-0.583076	2.93958	-5.58742
1444070_at	AA914427	EST AA914427	0.000683991	-0.721866	3.20576	-5.58721
1430086_at	Chrna9	cholinergic receptor, nicotinic, alpha polypeptide 9	0.000683991	-0.481831	4.16966	-5.58709
1450529_at	H2-M9	histocompatibility 2, M region locus 9	0.00068428	-0.660673	3.37928	-5.58628
1447497_at	Unknown	Unknown	0.00068439	-0.61633	2.4797	-5.58594
1460745_at	A630038E17Rik	RIKEN cDNA A630038E17 gene	0.000686363	-0.555169	3.70673	-5.5836
1458055_at	Unknown	Unknown	0.000686363	-0.492898	2.39343	-5.58331
1431964_at	4921518J05Rik	RIKEN cDNA 4921518J05 gene	0.000688462	-0.397475	5.71747	-5.58149
1445636_at	Unknown	Unknown	0.000701316	-0.791897	3.48172	-5.57241
1449881_a_at	Casr	calcium-sensing receptor	0.000704688	-1.12585	4.41377	-5.56932
1416851_at	St13	suppression of tumorigenicity 13	0.000704781	-0.733445	8.0169	-5.56899
1455573_at	Krt14	keratin 14	0.000704939	-0.721993	4.36122	-5.56861
1442933_at	Foxk2	forkhead box K2	0.000710155	-0.478664	2.59529	-5.56376
1426115_a_at	Kcnj9	potassium inwardly-rectifying channel, subfamily J, member 9	0.000710524	-0.562277	5.11021	-5.56301
1434283_at	Arid5b	AT rich interactive domain 5B (MRF1-like)	0.00071284	-1.13459	10.5911	-5.56096
1448181_at	Klf15	Kruppel-like factor 15	0.00071284	-1.18931	9.78659	-5.5609
1446189_at	Myst4	MYST histone acetyltransferase monocytic leukemia 4	0.000713206	-0.467828	2.70058	-5.56039
1432146_at	Catsper3	cation channel, sperm associated 3	0.000715037	-0.732663	3.64326	-5.55864
1444268_at	BC004004	cDNA sequence BC004004	0.000716187	-0.531064	2.65556	-5.55761
1456690_at	Unknown	Unknown	0.000716585	-0.612564	2.75011	-5.55686
1439995_at	Nhedc2	Na+/H+ exchanger domain containing 2	0.000716585	-0.844784	2.81042	-5.55681
1430404_at	Unknown	Unknown	0.000720381	-0.595022	3.6061	-5.55403
1453340_at	1700057D03Rik	RIKEN cDNA 1700057D03 gene	0.000723765	-0.501576	2.57106	-5.55111
1452519_a_at	Zfp36	zinc finger protein 36	0.000725047	-0.754543	10.0128	-5.54937
1458928_at	Unknown	Unknown	0.000725657	-0.803253	3.82884	-5.54809
1426208_x_at	Plagl1	pleiomorphic adenoma gene-like 1	0.000726479	-0.588936	11.8099	-5.54711
1446882_at	Unknown	Unknown	0.000726626	-0.603954	3.04702	-5.54667
1438116_x_at	Slc9a3r1	solute carrier family 9 (sodium/hydrogen exchanger), member 3 regulator 1	0.000726626	-1.01973	9.08442	-5.54649
1456919_at	A930013B10Rik	RIKEN cDNA A930013B10 gene	0.000729604	-0.670951	3.0326	-5.54402
1428626_at	Lysmd2	LysM, putative peptidoglycan-binding, domain containing 2	0.00073033	-1.01411	7.83406	-5.54328
1419836_at	Unknown	Unknown	0.000730384	-0.558391	3.46081	-5.54298
1435824_at	Yy1	YY1 transcription factor	0.000731888	-0.72512	8.81956	-5.54174
1459220_at	C78651	expressed sequence C78651	0.000734779	-0.499647	2.53689	-5.53946
1458856_at	Unknown	Unknown	0.000735583	-0.598123	5.03315	-5.53804
1449252_at	Fam110c	family with sequence similarity 110, member C	0.000735801	-0.623028	3.88451	-5.53763
1435884_at	Itsn1	intersectin 1 (SH3 domain protein 1A)	0.000737668	-2.17439	4.20501	-5.5361
1452409_at	Gltscr2	glioma tumor suppressor candidate region gene 2	0.000737668	-1.13933	7.78194	-5.53565
1444330_at	D2Ertd173e	DNA segment, Chr 2, ERATO Doi 173, expressed	0.000743789	-0.641852	2.50095	-5.53146
1450175_a_at	Ctsm	cathepsin M	0.000745115	-0.726368	2.80673	-5.53035
1451528_at	Tmem82	transmembrane protein 82	0.00074761	-0.505296	5.41814	-5.52835
1432521_at	Gm10562	predicted gene 10562	0.000748501	-0.607813	4.49448	-5.52697
1429521_at	Alkbh8	alkB, alkylation repair homolog 8 (E. coli)	0.000751664	-0.541881	8.13296	-5.52463
1430651_s_at	Zfp191	zinc finger protein 191	0.000754049	-0.731607	9.48197	-5.52209
1459434_at	Unknown	Unknown	0.000756582	-0.683151	3.3946	-5.52023
1460134_at	9330175E14Rik	RIKEN cDNA 9330175E14 gene	0.00076086	-0.579216	3.09435	-5.51704
1429096_at	2810455D13Rik	RIKEN cDNA 2810455D13 gene	0.000762781	-1.13942	7.3742	-5.51529
1456001_at	Lce3a	late cornified envelope 3A	0.000762781	-0.669433	3.47527	-5.5149
1440230_at	Tsku	tsukushin	0.000762781	-0.572214	4.03042	-5.51444
1420793_at	Mup4	major urinary protein 4	0.000762781	-0.422101	2.24409	-5.51429
1422574_at	Mxd4	Max dimerization protein 4	0.000765585	-1.15541	8.12614	-5.51203
1416041_at	Sgk1	serum/glucocorticoid regulated kinase 1	0.000765675	-1.32177	12.6736	-5.51172
1438027_at	Unknown	Unknown	0.000772927	-0.528938	3.43055	-5.50673
1454457_at	4930439G18Rik	RIKEN cDNA 4930439G18 gene	0.000774257	-0.75184	4.12401	-5.50566
1456703_at	D5Ertd301e	DNA segment, Chr 5, ERATO Doi 301, expressed	0.000774451	-0.508229	4.11494	-5.50528
1458437_at	Unknown	Unknown	0.000775106	-0.561797	3.96066	-5.50462
1440701_at	Unknown	Unknown	0.000777925	-0.548332	3.14607	-5.50188
1425787_a_at	Sytl3	synaptotagmin-like 3	0.000783188	-0.699729	4.32637	-5.49811
1425174_at	Unknown	Unknown	0.000783188	-0.489533	5.96233	-5.49742
1430230_at	Rcsd1	RCSD domain containing 1	0.000783188	-0.529266	4.73347	-5.49724
1440092_at	Unknown	Unknown	0.000783188	-0.669127	5.10586	-5.49694
1445921_at	D2Ertd397e	DNA segment, Chr 2, ERATO Doi 397, expressed	0.000784174	-0.554546	2.49348	-5.49604
1433543_at	Anln	anillin, actin binding protein	0.000784401	-0.493741	10.8013	-5.49565
1456999_at	Wipi2	WD repeat domain, phosphoinositide interacting 2	0.000784904	-0.676637	3.59041	-5.49509
1443206_at	Unknown	Unknown	0.000786577	-0.622513	3.4182	-5.49382
1428397_at	B3galt5	UDP-Gal:betaGlcNAc beta 1,3-galactosyltransferase, polypeptide 5	0.000793794	-0.817662	10.6039	-5.48772
1443969_at	Irs2	insulin receptor substrate 2	0.000793809	-0.75799	10.8927	-5.48745
1450384_at	Bace1	beta-site APP cleaving enzyme 1	0.00079718	-0.636634	7.93286	-5.48494
1419139_at	Gdf5	growth differentiation factor 5	0.000797275	-0.496259	4.02819	-5.48463
1449806_at	Unknown	Unknown	0.000799051	-0.64628	3.14706	-5.48332
1447970_at	Rpp30	ribonuclease P/MRP 30 subunit (human)	0.000801938	-0.876898	2.67053	-5.48111
1419314_at	Tinag	tubulointerstitial nephritis antigen	0.000806045	-0.482506	2.59758	-5.47793
1457762_at	Ttc15	tetratricopeptide repeat domain 15	0.000812766	-0.618566	4.55919	-5.47324
1442278_at	Kdm5b	lysine (K)-specific demethylase 5B	0.000815992	-0.755831	2.57742	-5.47111
1430861_at	2010111I01Rik	RIKEN cDNA 2010111I01 gene	0.000826764	-0.730034	3.96299	-5.4644
1421571_a_at	Unknown	Unknown	0.000829382	-1.23363	4.01894	-5.4624
1456979_at	Unknown	Unknown	0.000836419	-0.585398	2.47708	-5.4581
1423136_at	Fgf1	fibroblast growth factor 1	0.000839276	-0.470621	9.99604	-5.45578
1431379_a_at	Slc13a1	solute carrier family 13 (sodium/sulfate symporters), member 1	0.000839781	-0.610694	3.12148	-5.45502
1438500_at	Prrt3	proline-rich transmembrane protein 3	0.000839781	-0.587331	5.80325	-5.455
1459778_at	Unknown	Unknown	0.000840139	-0.751768	3.6748	-5.45455
1447014_at	Unknown	Unknown	0.000840171	-0.70376	3.85135	-5.45428
1443589_at	DXErtd242e	DNA segment, Chr X, ERATO Doi 242, expressed	0.000841589	-0.497073	2.95765	-5.45249
1444282_at	Samd10	sterile alpha motif domain containing 10	0.000842076	-0.672185	3.56423	-5.45172
1435437_at	Setd7	SET domain containing (lysine methyltransferase) 7	0.000844398	-0.586887	9.9921	-5.44967
1460227_at	Timp1	tissue inhibitor of metalloproteinase 1	0.000844854	-0.73617	3.89521	-5.44892
1428619_at	Fam36a	family with sequence similarity 36, member A	0.000847111	-0.564489	10.183	-5.44716
1460148_at	Unknown	Unknown	0.000848447	-0.488225	3.87991	-5.44591
1441348_at	Unknown	Unknown	0.000848447	-0.629609	2.91119	-5.44567
1436879_x_at	Afp	alpha fetoprotein	0.000849467	-0.529667	2.09495	-5.44486
1441372_at	5930405F01Rik	RIKEN cDNA 5930405F01 gene	0.000850303	-0.708884	3.52552	-5.4439
1444817_at	Plekhh2	pleckstrin homology domain containing, family H (with MyTH4 domain) member 2	0.000853247	-0.478242	2.07835	-5.4418
1426903_at	Fndc3a	fibronectin type III domain containing 3A	0.000853894	-1.08824	8.00169	-5.44104
1449791_x_at	Slc38a9	solute carrier family 38, member 9	0.000853894	-0.608373	5.5929	-5.44092
1454466_at	4933407I18Rik	RIKEN cDNA 4933407I18 gene	0.000857665	-0.438726	5.84502	-5.43825
1432452_at	1700054O19Rik	RIKEN cDNA 1700054O19 gene	0.000857665	-0.521794	4.43493	-5.43785
1440211_at	Cyp2j11-ps	cytochrome P450, family 2, subfamily j, polypeptide 11, pseudogene	0.000864072	-0.645704	3.72405	-5.43409
1423718_at	Ak3	adenylate kinase 3	0.000866396	-0.742111	10.1421	-5.43257
1447391_at	Unknown	Unknown	0.000867016	-0.799344	4.48959	-5.43199
1450011_at	Hsd17b12	hydroxysteroid (17-beta) dehydrogenase 12	0.000867668	-0.550902	9.49187	-5.43114
1446671_at	Unknown	Unknown	0.00087078	-0.659491	4.72167	-5.429
1436316_at	Klf13	Kruppel-like factor 13	0.000871048	-0.66252	10.5925	-5.42823
1420031_at	Chek1	checkpoint kinase 1 homolog (S. pombe)	0.000871048	-0.575459	4.00214	-5.42808
1454128_at	4930413E15Rik	RIKEN cDNA 4930413E15 gene	0.000871316	-0.51484	2.60705	-5.42769
1430201_at	9130017K11Rik	RIKEN cDNA 9130017K11 gene	0.000872212	-0.477196	3.48436	-5.42696
1432226_at	4930548G14Rik	RIKEN cDNA 4930548G14 gene	0.000873533	-0.55779	4.05789	-5.42584
1445966_at	Unknown	Unknown	0.000877563	-0.689215	3.51684	-5.42282
1460470_at	Acoxl	acyl-Coenzyme A oxidase-like	0.000877563	-0.534687	3.37332	-5.42261
1426776_at	Wasl	Wiskott-Aldrich syndrome-like (human)	0.00087771	-0.520416	10.3769	-5.42205
1422802_at	Defa3	defensin, alpha, 3	0.000878305	-1.21686	3.27523	-5.42124
1437160_at	Nlgn1	neuroligin 1	0.000878785	-1.14689	7.53044	-5.42074
1417847_at	Ulk2	Unc-51 like kinase 2 (C. elegans)	0.00087903	-0.430822	8.72596	-5.42013
1425677_a_at	Ank1	ankyrin 1, erythroid	0.000880789	-0.992056	8.65364	-5.41894
1446129_at	Unknown	Unknown	0.000882287	-0.495934	2.8752	-5.41789
1454189_at	4930557J02Rik	RIKEN cDNA 4930557J02 gene	0.000886935	-0.544497	4.13154	-5.41493
1456693_at	4933406F09Rik	RIKEN cDNA 4933406F09 gene	0.000888291	-0.611405	3.58697	-5.41372
1437340_x_at	Gkn1	gastrokine 1	0.000888809	-0.885722	3.23881	-5.41297
1443222_at	Unknown	Unknown	0.000890247	-0.731743	2.39824	-5.41163
1419871_at	Ppp2r1b	protein phosphatase 2 (formerly 2A), regulatory subunit A (PR 65), beta isoform	0.000890247	-1.83465	4.48108	-5.41148
1452404_at	Phactr2	phosphatase and actin regulator 2	0.000890867	-0.771347	9.19031	-5.4105
1445656_at	Unknown	Unknown	0.000890867	-1.3102	8.01123	-5.41043
1446059_at	Unknown	Unknown	0.000891102	-0.495962	3.38895	-5.40959
1441514_at	Unknown	Unknown	0.000892485	-0.470216	2.74217	-5.40861
1449822_at	Atoh1	atonal homolog 1 (Drosophila)	0.000892837	-0.750229	3.232	-5.40819
1446347_at	Unknown	Unknown	0.000895749	-0.564548	2.74091	-5.40641
1437263_at	A730089K16Rik	RIKEN cDNA A730089K16 gene	0.000898273	-1.79632	4.02089	-5.40484
1431869_at	5730419F03Rik	RIKEN cDNA 5730419F03 gene	0.00089897	-0.462888	2.83349	-5.40424
1439667_at	LOC100302688	hypothetical protein LOC100302688	0.000901642	-0.733099	3.94497	-5.40212
1443413_s_at	Trpm5	transient receptor potential cation channel, subfamily M, member 5	0.00090384	-0.579386	3.13713	-5.40049
1457314_at	L1td1	LINE-1 type transposase domain containing 1	0.000906048	-0.622487	3.55482	-5.39901
1442467_at	Nav2	neuron navigator 2	0.000906048	-0.669546	3.65871	-5.39886
1452604_at	Stard13	StAR-related lipid transfer (START) domain containing 13	0.000909253	-0.684046	8.61729	-5.39665
1452070_at	Dedd2	death effector domain-containing DNA binding protein 2	0.000909253	-0.859492	7.79314	-5.39648
1445243_at	D10Ertd533e	DNA segment, Chr 10, ERATO Doi 533, expressed	0.000910089	-0.431135	4.77096	-5.39581
1438918_at	Fdft1	farnesyl diphosphate farnesyl transferase 1	0.000911251	-0.477687	5.88885	-5.39439
1439492_at	Sptlc3	serine palmitoyltransferase, long chain base subunit 3	0.000911251	-0.532499	3.89225	-5.39426
1439287_at	Unknown	Unknown	0.000912772	-0.890051	6.62106	-5.39324
1431784_a_at	Rpf1	ribosome production factor 1 homolog (S. cerevisiae)	0.000913336	-0.838055	9.87695	-5.39247
1457379_at	Unknown	Unknown	0.000916313	-0.54645	4.72347	-5.39029
1451697_a_at	Evc	Ellis van Creveld gene homolog (human)	0.000916313	-0.563447	5.45684	-5.39023
1439347_at	Tns4	tensin 4	0.000918838	-0.533801	4.15204	-5.38822
1431472_at	2310043D23Rik	RIKEN cDNA 2310043D23 gene	0.000920083	-0.482063	4.19518	-5.38734
1429923_x_at	Spata3	spermatogenesis associated 3	0.000921237	-0.540301	3.72296	-5.38652
1445553_at	Ric3	resistance to inhibitors of cholinesterase 3 homolog (C. elegans)	0.000921351	-0.619222	3.86209	-5.38622
1432874_at	4632404M16Rik	RIKEN cDNA 4632404M16 gene	0.000921464	-0.434257	2.76831	-5.38593
1454773_at	Rxra	retinoid X receptor alpha	0.00092333	-0.565671	7.29121	-5.38474
1429912_at	Sun5	Sad1 and UNC84 domain containing 5	0.000925686	-0.788086	4.23802	-5.38307
1447835_at	Unknown	Unknown	0.000928724	-1.47923	6.13541	-5.38058
1442477_at	Ambra1	autophagy/beclin 1 regulator 1	0.000934946	-0.664716	3.27469	-5.37673
1434842_s_at	Upf3b	UPF3 regulator of nonsense transcripts homolog B (yeast)	0.000937154	-0.665468	9.19188	-5.3749
1450221_at	4933417A18Rik	RIKEN cDNA 4933417A18 gene	0.000937154	-0.790986	4.36462	-5.37453
1424984_at	2700078E11Rik	RIKEN cDNA 2700078E11 gene	0.000942258	-0.566179	6.09053	-5.37165
1441489_at	C130023C23Rik	Riken cDNA C130023C23 gene	0.000942568	-0.482586	2.82417	-5.37127
1421921_at	Serpina3m	serine (or cysteine) peptidase inhibitor, clade A, member 3M	0.000945285	-0.676669	3.89964	-5.36968
1421767_at	Adk	adenosine kinase	0.000946332	-0.44808	4.40318	-5.36892
1449604_at	Acp1	acid phosphatase 1, soluble	0.000951106	-0.575653	4.57795	-5.36632
1442331_at	Unknown	Unknown	0.000951534	-0.572342	3.32985	-5.36564
1453147_at	Polr3e	polymerase (RNA) III (DNA directed) polypeptide E	0.000952712	-1.69649	7.7232	-5.36482
1443254_at	Unknown	Unknown	0.000953429	-1.49018	3.58439	-5.36424
1426163_x_at	Rpl7	ribosomal protein L7	0.000956683	-0.403962	8.70439	-5.36214
1449017_at	Nutf2	nuclear transport factor 2	0.00096216	-0.939884	7.96653	-5.359
1432774_at	2610105M22Rik	RIKEN cDNA 2610105M22 gene	0.00096216	-0.714179	3.85258	-5.35855
1442295_at	Arpc2	actin related protein 2/3 complex, subunit 2	0.000969415	-0.659346	2.88317	-5.35409
1432176_a_at	Eng	endoglin	0.000970354	-0.613015	4.20304	-5.35317
1447270_at	Unknown	Unknown	0.000985854	-0.412996	2.95715	-5.34479
1444958_at	C79017	expressed sequence C79017	0.000992053	-0.534026	4.04608	-5.34069
1442487_at	D14Ertd24e	DNA segment, Chr 14, ERATO Doi 24, expressed	0.000994777	-0.682638	3.61366	-5.33848
1436130_s_at	Unknown	Unknown	0.000995905	-0.642951	2.63646	-5.33749
1435925_at	Git2	G protein-coupled receptor kinase-interactor 2	0.000997815	-0.930588	7.63537	-5.33635
1456354_at	Chrna4	cholinergic receptor, nicotinic, alpha polypeptide 4	0.00099792	-0.793084	4.31862	-5.33585
1459334_at	Unknown	Unknown	0.000999023	-0.72208	3.68557	-5.33484
1443310_at	Nup210	nucleoporin 210	0.000999023	-0.578871	2.8434	-5.33464
1459505_at	Unknown	Unknown	0.00100295	-0.574723	3.80781	-5.33208
1443606_at	Unknown	Unknown	0.00100295	-0.720531	4.70546	-5.33188
1458769_at	D7Ertd558e	DNA segment, Chr 7, ERATO Doi 558, expressed	0.00100537	-0.608688	2.76254	-5.33052
1447084_at	Nfatc1	nuclear factor of activated T-cells, cytoplasmic, calcineurin-dependent 1	0.00100649	-0.545656	3.71038	-5.32964
1444369_at	Unknown	Unknown	0.00100649	-0.496761	3.29201	-5.32954
1446413_at	Unknown	Unknown	0.00100788	-0.545971	3.14193	-5.32823
1442177_at	Slc6a5	solute carrier family 6 (neurotransmitter transporter, glycine), member 5	0.00101651	-1.52555	5.90567	-5.32368
1426134_at	Trdn	triadin	0.00101651	-0.485251	2.9718	-5.32352
1425352_at	Rcor3	REST corepressor 3	0.00101694	-0.847217	7.7359	-5.3231
1449535_at	Znrf4	zinc and ring finger 4	0.00102224	-0.671182	6.14437	-5.31997
1420454_at	Rai1	retinoic acid induced 1	0.00102716	-0.684961	3.56741	-5.31704
1457561_at	Itga5	integrin alpha 5 (fibronectin receptor alpha)	0.00103758	-0.617955	2.67537	-5.31162
1426122_a_at	Coro6	coronin 6	0.0010396	-1.28787	4.78567	-5.30995
1419543_a_at	Tra2b	transformer 2 beta homolog (Drosophila)	0.0010396	-0.488873	11.3779	-5.30958
1440551_at	Unknown	Unknown	0.00104401	-0.527215	2.66586	-5.30714
1429642_at	Anubl1	AN1, ubiquitin-like, homolog (Xenopus laevis)	0.00104844	-2.6554	6.01809	-5.30448
1437497_a_at	Hsp90aa1	heat shock protein 90, alpha (cytosolic), class A member 1	0.00105194	-0.556983	13.1058	-5.30179
1441447_at	Nol4	nucleolar protein 4	0.00105255	-0.542288	3.2085	-5.30129
1440779_s_at	Slc5a9	solute carrier family 5 (sodium/glucose cotransporter), member 9	0.0010528	-0.618771	3.46026	-5.30096
1447264_at	Rab11fip1	RAB11 family interacting protein 1 (class I)	0.00105879	-0.589152	3.43563	-5.29763
1421518_at	Kcns1	K+ voltage-gated channel, subfamily S, 1	0.00105918	-1.49439	4.53966	-5.29709
1426145_at	Unknown	Unknown	0.00105918	-0.547353	2.42582	-5.29656
1419057_at	Slc5a1	solute carrier family 5 (sodium/glucose cotransporter), member 1	0.00107287	-0.861887	4.04611	-5.28934
1432782_at	4933435C09Rik	RIKEN cDNA 4933435C09 gene	0.00107514	-0.543277	4.3088	-5.28776
1419241_a_at	Aire	autoimmune regulator (autoimmune polyendocrinopathy candidiasis ectodermal dystrophy)	0.00108002	-0.595009	5.04315	-5.28541
1450604_at	Olfr140	olfactory receptor 140	0.00108236	-0.651472	4.21589	-5.28386
1459318_at	Sema6d	sema domain, transmembrane domain (TM), and cytoplasmic domain, (semaphorin) 6D	0.00108236	-0.557683	3.99864	-5.28373
1440775_at	1700054K19Rik	RIKEN cDNA 1700054K19 gene	0.00108255	-0.510267	3.45967	-5.28343
1427627_at	BC038268	cDNA sequence BC038268	0.00108525	-0.639518	4.68382	-5.28204
1427541_x_at	Hmmr	hyaluronan mediated motility receptor (RHAMM)	0.00108599	-0.755281	3.58238	-5.2815
1440254_at	Snord104	small nucleolar RNA, C/D box 104	0.00109038	-1.38813	8.86391	-5.27895
1452311_at	Dmgdh	dimethylglycine dehydrogenase precursor	0.00109229	-0.54781	2.98478	-5.27724
1427621_at	Unknown	Unknown	0.00110917	-0.627163	2.73324	-5.26917
1418101_a_at	Rtn3	reticulon 3	0.00111199	-0.314227	11.2433	-5.26623
1451206_s_at	Cytip	cytohesin 1 interacting protein	0.00111378	-0.692989	2.25867	-5.26504
1425588_at	Ptprj	protein tyrosine phosphatase, receptor type, J	0.00111665	-1.08006	8.44188	-5.26339
1442628_at	Unknown	Unknown	0.00111902	-0.994202	3.93308	-5.26218
1425582_a_at	Emcn	endomucin	0.00111944	-0.770524	3.38884	-5.26179
1455150_at	Hecw2	HECT, C2 and WW domain containing E3 ubiquitin protein ligase 2	0.00112243	-0.873005	6.46734	-5.26032
1420919_at	Sgk3	serum/glucocorticoid regulated kinase 3	0.00112535	-1.46275	9.3852	-5.25888
1429894_a_at	Mtap7	microtubule-associated protein 7	0.00112768	-0.517593	12.1953	-5.25769
1458346_x_at	Unknown	Unknown	0.00113211	-0.501215	2.10264	-5.25499
1459363_at	Atxn2	ataxin 2	0.00113211	-0.601501	3.67857	-5.25499
1447074_at	Unknown	Unknown	0.00113269	-0.357892	3.55463	-5.25421
1452539_a_at	Cd247	CD247 antigen	0.00113269	-0.5676	2.98891	-5.25409
1428432_at	Zcchc24	zinc finger, CCHC domain containing 24	0.00113333	-0.719801	9.77256	-5.25361
1418001_at	Itm2b	integral membrane protein 2B	0.00114125	-0.903519	4.54201	-5.24992
1425245_a_at	Rgs11	regulator of G-protein signaling 11	0.00114168	-0.628733	4.12686	-5.24952
1425923_at	Mycn	v-myc myelocytomatosis viral related oncogene, neuroblastoma derived (avian)	0.00114602	-0.530486	4.04369	-5.24753
1422041_at	Pilrb1	paired immunoglobin-like type 2 receptor beta 1	0.0011463	-0.763207	4.81957	-5.24703
1455696_a_at	Prpf4b	PRP4 pre-mRNA processing factor 4 homolog B (yeast)	0.0011463	-1.02829	8.23612	-5.24698
1421010_at	Mobp	myelin-associated oligodendrocytic basic protein	0.00114879	-0.402371	12.8434	-5.24553
1420881_at	Unknown	Unknown	0.00115157	-0.403564	11.5638	-5.24412
1447148_at	Unknown	Unknown	0.00115445	-1.04756	7.6501	-5.24249
1447599_x_at	Unknown	Unknown	0.00115445	-0.650181	3.29395	-5.24221
1444383_at	Rrp7a	ribosomal RNA processing 7 homolog A (S. cerevisiae)	0.00115445	-1.00286	4.65793	-5.24215
1443008_at	Msi2	Musashi homolog 2 (Drosophila)	0.0011552	-0.525971	4.15514	-5.24164
1442446_at	Zfp523	zinc finger protein 523	0.00115711	-0.557267	5.25471	-5.24065
1436504_x_at	Apoa4	apolipoprotein A-IV	0.00116276	-0.473847	4.82111	-5.23793
1442232_at	C530025M09Rik	RIKEN cDNA C530025M09 gene	0.00116457	-0.722282	4.76775	-5.23699
1456169_at	Tstd1	thiosulfate sulfurtransferase (rhodanese)-like domain containing 1	0.00116662	-1.04216	3.79914	-5.23554
1423691_x_at	Krt8	keratin 8	0.00116691	-0.654378	4.04764	-5.23519
1431410_at	D16Ertd472e	DNA segment, Chr 16, ERATO Doi 472, expressed	0.00117444	-0.410875	4.21496	-5.23175
1424881_at	Trib1	tribbles homolog 1 (Drosophila)	0.00117545	-0.868365	4.02302	-5.23092
1458018_at	Unknown	Unknown	0.00117594	-0.574238	2.6862	-5.2303
1421413_a_at	Pdlim5	PDZ and LIM domain 5	0.0011763	-1.0735	7.2711	-5.22994
1447577_x_at	Pcca	propionyl-Coenzyme A carboxylase, alpha polypeptide	0.00117799	-0.634775	2.68071	-5.22906
1444167_at	Unknown	Unknown	0.00117853	-1.02323	5.44754	-5.22863
1417273_at	Pdk4	pyruvate dehydrogenase kinase, isoenzyme 4	0.00117856	-1.60377	9.58535	-5.2284
1437404_at	Mast4	microtubule associated serine/threonine kinase family member 4	0.00118018	-0.488772	9.65338	-5.22733
1420511_at	Prph2	peripherin 2	0.00118271	-0.579187	3.97159	-5.22576
1449188_at	Midn	midnolin	0.00118271	-0.710087	7.00637	-5.22569
1425644_at	Lepr	leptin receptor	0.00118705	-0.597581	2.49636	-5.22338
1435931_at	Unknown	Unknown	0.00118705	-0.813483	8.7241	-5.22313
1436213_a_at	1110028C15Rik	RIKEN cDNA 1110028C15 gene	0.00119145	-0.873969	5.40674	-5.22118
1457745_at	Gpr4	G protein-coupled receptor 4	0.00119164	-0.584433	5.85548	-5.2209
1454445_at	5430430K15Rik	RIKEN cDNA 5430430K15 gene	0.00119683	-0.619142	3.53748	-5.21844
1435629_at	Unknown	Unknown	0.00119704	-0.56627	11.6377	-5.21814
1446526_at	9330199F22Rik	RIKEN cDNA 9330199F22 gene	0.00119704	-0.671625	4.01935	-5.21793
1441286_at	Trav6-3	T cell receptor alpha variable 6-3	0.00119704	-0.634816	2.39425	-5.21772
1453744_a_at	Ankrd40	ankyrin repeat domain 40	0.00119937	-0.538037	9.37027	-5.21638
1438690_at	Tyms	thymidylate synthase	0.00120422	-0.567466	2.91949	-5.21408
1420347_at	Plunc	palate, lung, and nasal epithelium associated	0.00120521	-0.486397	3.94569	-5.21341
1421918_at	Anp32a	acidic (leucine-rich) nuclear phosphoprotein 32 family, member A	0.00120605	-0.477344	8.72407	-5.21258
1454822_x_at	Apcdd1	adenomatosis polyposis coli down-regulated 1	0.00120605	-1.21665	8.19956	-5.21211
1448826_at	Myh6	myosin, heavy polypeptide 6, cardiac muscle, alpha	0.00120605	-1.12626	4.05167	-5.2121
1439092_at	Nxf1	nuclear RNA export factor 1 homolog (S. cerevisiae)	0.00120744	-0.808992	4.80518	-5.21135
1433454_at	Abtb2	ankyrin repeat and BTB (POZ) domain containing 2	0.00121682	-0.717348	8.20578	-5.20752
1439093_at	4921509J17Rik	RIKEN cDNA 4921509J17 gene	0.00122349	-0.757292	11.236	-5.20476
1448878_at	Mxd3	Max dimerization protein 3	0.00122582	-0.546507	3.20334	-5.20366
1452549_at	Gm1549	predicted gene 1549	0.00122584	-0.577325	4.19744	-5.20344
1441591_at	Unknown	Unknown	0.00123262	-0.477864	4.16233	-5.19981
1418892_at	Rhoj	ras homolog gene family, member J	0.00123317	-1.7069	9.26933	-5.19904
1430956_at	Prss23	protease, serine, 23	0.00123317	-0.521094	3.29297	-5.19898
1423044_at	Prosc	proline synthetase co-transcribed	0.00123857	-0.605956	10.2292	-5.19673
1424756_at	Hip1	huntingtin interacting protein 1	0.00123882	-0.946091	7.85535	-5.19621
1454149_a_at	Ccnl2	cyclin L2	0.00124702	-0.532759	8.22184	-5.19292
1449684_at	Oxsm	3-oxoacyl-ACP synthase, mitochondrial	0.00124758	-0.428009	2.33948	-5.1925
1439367_x_at	Arf4	ADP-ribosylation factor 4	0.00124942	-0.625312	8.44733	-5.1916
1435557_at	Fhod1	formin homology 2 domain containing 1	0.00125031	-0.46113	5.5051	-5.19106
1447622_at	Fcgr2b	Fc receptor, IgG, low affinity IIb	0.00125439	-0.503048	2.25122	-5.18913
1434548_at	Serinc3	serine incorporator 3	0.00125439	-0.603715	9.6919	-5.18912
1430205_a_at	Cdc37l1	cell division cycle 37 homolog (S. cerevisiae)-like 1	0.00126064	-0.365621	12.1157	-5.1866
1430432_at	Trim42	tripartite motif-containing 42	0.00126622	-0.524283	2.75835	-5.18348
1446223_at	Unknown	Unknown	0.00127025	-0.499775	3.22192	-5.18157
1438587_at	Fam71a	family with sequence similarity 71, member A	0.00127025	-0.526944	4.70508	-5.18139
1445767_at	Ptprd	protein tyrosine phosphatase, receptor type, D	0.00127884	-0.529589	2.0835	-5.17791
1458929_at	Abca9	ATP-binding cassette, sub-family A (ABC1), member 9	0.00127884	-0.567195	4.33615	-5.17783
1448587_at	Tbc1d10a	TBC1 domain family, member 10a	0.00128043	-0.924757	6.22739	-5.17704
1442816_at	Hs3st3b1	heparan sulfate (glucosamine) 3-O-sulfotransferase 3B1	0.00128059	-0.603994	4.60994	-5.17677
1436078_at	Fcho1	FCH domain only 1	0.00128879	-0.879711	5.84269	-5.17338
1459451_at	Unknown	Unknown	0.00129	-0.709161	2.90499	-5.17274
1434379_at	Mxd4	Max dimerization protein 4	0.001291	-1.18638	7.56149	-5.17217
1433347_at	A930036A04Rik	RIKEN cDNA A930036A04 gene	0.00129161	-0.573137	3.21433	-5.17156
1421151_a_at	Epha2	Eph receptor A2	0.001292	-0.563483	3.80224	-5.17118
1450837_at	Prp2	proline rich protein 2	0.00129227	-0.419734	3.07657	-5.17001
1432584_at	1110004M10Rik	RIKEN cDNA 1110004M10 gene	0.00129643	-0.578849	2.49696	-5.16794
1444242_at	Slco2a1	solute carrier organic anion transporter family, member 2a1	0.00129659	-0.878375	3.6603	-5.16767
1447357_at	Unknown	Unknown	0.00129975	-0.503201	4.82948	-5.16613
1445372_at	Unknown	Unknown	0.00130304	-0.521772	4.02805	-5.16454
1448830_at	Dusp1	dual specificity phosphatase 1	0.00130758	-0.753811	10.2962	-5.16271
1432070_at	4921511C10Rik	RIKEN cDNA 4921511C10 gene	0.00130833	-0.54609	4.02486	-5.16224
1428953_at	Otud7b	OTU domain containing 7B	0.00132078	-0.57997	9.60821	-5.15734
1454145_at	Pla2r1	phospholipase A2 receptor 1	0.00132078	-0.59855	3.10665	-5.15734
1436344_at	C2cd2	C2 calcium-dependent domain containing 2	0.00132784	-1.43934	6.98596	-5.15411
1432864_at	D730050C22Rik	RIKEN cDNA D730050C22 gene	0.001328	-0.580757	3.05606	-5.15385
1456199_x_at	Ranbp9	RAN binding protein 9	0.00132986	-0.558293	11.6522	-5.15294
1418641_at	Lcp2	lymphocyte cytosolic protein 2	0.00132986	-0.449037	5.10806	-5.15279
1452318_a_at	Hspa1b	heat shock protein 1B	0.00133072	-3.98997	8.71604	-5.15228
1419655_at	Tle3	transducin-like enhancer of split 3, homolog of Drosophila E(spl)	0.00133582	-0.638005	9.04478	-5.14968
1432543_a_at	Klf13	Kruppel-like factor 13	0.00134363	-1.13964	9.28598	-5.14636
1460379_at	Hoxb4	homeobox B4	0.00134382	-0.763243	4.3651	-5.14568
1426564_at	Zfp553	zinc finger protein 553	0.00135035	-0.524818	10.7417	-5.14302
1439441_x_at	Lats2	large tumor suppressor 2	0.00137501	-0.79222	9.85132	-5.13236
1453588_at	Car3	carbonic anhydrase 3	0.00137861	-0.658122	3.28543	-5.13037
1451941_a_at	Fcgr2b	Fc receptor, IgG, low affinity IIb	0.00138513	-0.462165	3.27828	-5.12774
1421643_at	Ikzf2	IKAROS family zinc finger 2	0.00138671	-1.50678	7.52954	-5.127
1438935_at	Unknown	Unknown	0.00138782	-0.860269	4.78824	-5.12583
1460085_at	Zfp281	zinc finger protein 281	0.00139412	-0.659056	8.12437	-5.12292
1453330_at	Ccdc88c	coiled-coil domain containing 88C	0.00139593	-0.498539	4.13963	-5.12211
1426001_at	Eomes	eomesodermin homolog (Xenopus laevis)	0.00140521	-0.609982	3.5393	-5.11863
1430388_a_at	Sulf2	sulfatase 2	0.00140594	-0.565608	10.1217	-5.11819
1431448_at	4930474N09Rik	RIKEN cDNA 4930474N09 gene	0.00141148	-0.530719	2.40382	-5.11616
1456621_at	Fam13a	family with sequence similarity 13, member A	0.0014117	-1.55327	5.52789	-5.11569
1421898_a_at	Mr1	major histocompatibility complex, class I-related	0.00141422	-0.464507	5.22303	-5.11446
1444352_at	Zfp287	zinc finger protein 287	0.00142866	-0.409268	2.296	-5.1087
1420842_at	Ptprf	protein tyrosine phosphatase, receptor type, F	0.00143299	-0.917224	7.69384	-5.10638
1434972_x_at	Srsf1	serine/arginine-rich splicing factor 1	0.00143481	-0.493823	10.3778	-5.1055
1446338_at	Unknown	Unknown	0.00143613	-0.523925	3.22697	-5.10472
1454892_at	Pitpnb	phosphatidylinositol transfer protein, beta	0.00143828	-0.797526	10.1229	-5.10382
1433077_at	2700078F05Rik	RIKEN cDNA 2700078F05 gene	0.00144173	-0.61528	2.42787	-5.10229
1459445_at	Unknown	Unknown	0.00144173	-0.563868	2.88089	-5.1019
1431912_at	2700089I24Rik	RIKEN cDNA 2700089I24 gene	0.00144173	-0.511985	3.32893	-5.10186
1424190_at	Pigc	phosphatidylinositol glycan anchor biosynthesis, class C	0.00144173	-1.96527	5.80549	-5.10172
1450077_at	Chd1	chromodomain helicase DNA binding protein 1	0.00144286	-1.34297	5.19261	-5.10116
1435107_at	Ptpdc1	protein tyrosine phosphatase domain containing 1	0.0014466	-0.64718	9.51045	-5.09936
1431601_at	Rtdr1	rhabdoid tumor deletion region gene 1	0.00144736	-0.486611	3.81154	-5.09866
1433441_at	Fbxl5	F-box and leucine-rich repeat protein 5	0.00144736	-0.38443	10.6901	-5.09852
1415975_at	Carhsp1	calcium regulated heat stable protein 1	0.00144985	-0.379507	12.9124	-5.09753
1416706_at	Unknown	Unknown	0.00145665	-0.521786	10.0834	-5.09476
1446245_at	Unknown	Unknown	0.00145742	-0.643684	4.25743	-5.09432
1452488_at	Unknown	Unknown	0.00145806	-0.535278	3.3349	-5.09392
1441308_at	Mobp	myelin-associated oligodendrocytic basic protein	0.00145895	-0.398483	12.3992	-5.09344
1440590_at	Unknown	Unknown	0.00146017	-0.551854	3.84123	-5.0924
1439307_at	Unknown	Unknown	0.00146017	-0.463452	2.3008	-5.09215
1451803_a_at	Vegfb	vascular endothelial growth factor B	0.00146017	-0.973602	7.33144	-5.09207
1446600_at	Unknown	Unknown	0.00146017	-0.68013	3.21987	-5.09207
1446165_at	Gm6211	predicted gene 6211	0.0014612	-0.608347	5.33353	-5.09154
1420663_at	Zbtb7b	zinc finger and BTB domain containing 7B	0.00147764	-1.26166	8.15304	-5.0854
1458938_at	Unknown	Unknown	0.00147764	-0.632289	3.27344	-5.08537
1445858_at	4933439G19Rik	RIKEN cDNA 4933439G19 gene	0.00148046	-0.587814	2.94108	-5.08409
1447593_x_at	Gnaq	guanine nucleotide binding protein, alpha q polypeptide	0.0014875	-0.423684	6.38069	-5.08124
1429413_at	Cpm	carboxypeptidase M	0.0014875	-0.636422	8.43226	-5.08096
1420035_at	Aqp6	aquaporin 6	0.0014896	-0.614793	3.29303	-5.07901
1443340_at	Cbara1	calcium binding atopy-related autoantigen 1	0.0014896	-0.679032	2.74392	-5.07896
1450825_at	Acer1	alkaline ceramidase 1	0.0014896	-0.668382	3.87097	-5.07889
1435552_at	Otud7b	OTU domain containing 7B	0.00148964	-0.355	12.0795	-5.07868
1419142_at	Ctsr	cathepsin R	0.00148992	-0.568711	3.1657	-5.07824
1423837_at	2400003C14Rik	RIKEN cDNA 2400003C14 gene	0.00148992	-0.734992	7.72018	-5.07819
1422199_at	Omp	olfactory marker protein	0.00148992	-0.435663	5.7649	-5.07801
1425782_at	Plcb1	phospholipase C, beta 1	0.00149486	-0.417596	2.97998	-5.07599
1431421_x_at	Prelid1	PRELI domain containing 1	0.00149486	-0.52253	7.21266	-5.07592
1439191_at	Unknown	Unknown	0.00149486	-0.711691	3.36915	-5.0755
1432353_at	Larp1b	La ribonucleoprotein domain family, member 1B	0.00150325	-0.466149	4.41493	-5.07179
1417280_at	Slc17a1	solute carrier family 17 (sodium phosphate), member 1	0.00150325	-0.6467	3.18326	-5.07172
1454288_at	5830468K08Rik	RIKEN cDNA 5830468K08 gene	0.00150325	-0.838446	2.79623	-5.07155
1448421_s_at	Aspn	asporin	0.00150395	-0.47084	2.10088	-5.07106
1430688_s_at	D730039F16Rik	RIKEN cDNA D730039F16 gene	0.00150857	-0.777965	3.39886	-5.06933
1424016_at	Aagab	alpha- and gamma-adaptin binding protein	0.00150876	-0.62823	8.63827	-5.06908
1424423_at	Unknown	Unknown	0.00150952	-1.25397	4.57171	-5.06865
1441289_at	Unknown	Unknown	0.00150954	-0.468783	2.31896	-5.06846
1423089_at	Tmod3	tropomodulin 3	0.00151134	-0.848994	8.2061	-5.06754
1435223_at	Erlin2	ER lipid raft associated 2	0.00151397	-0.977734	8.98295	-5.0665
1422858_at	Trip4	thyroid hormone receptor interactor 4	0.00151397	-0.604039	8.50085	-5.06633
1448025_at	Unknown	Unknown	0.00151567	-0.480872	2.56375	-5.06561
1427810_at	Tyms	thymidylate synthase	0.00151913	-0.387652	2.84358	-5.06402
1432166_at	E130018N17Rik	RIKEN cDNA E130018N17 gene	0.00152427	-0.608021	2.69874	-5.06184
1449721_at	Unknown	Unknown	0.0015265	-0.521006	3.11619	-5.06097
1460179_at	Dnaja1	DnaJ (Hsp40) homolog, subfamily A, member 1	0.00152732	-0.704609	11.2431	-5.06052
1424801_at	Enah	enabled homolog (Drosophila)	0.00152891	-1.0323	7.41037	-5.05985
1449834_at	Magix	MAGI family member, X-linked	0.0015366	-0.55706	4.26697	-5.05733
1421564_at	Serpina3c	serine (or cysteine) peptidase inhibitor, clade A, member 3C	0.00153788	-0.472312	2.58578	-5.05675
1440041_at	Unknown	Unknown	0.00154687	-0.501973	3.35585	-5.0529
1456925_at	P2rx6	purinergic receptor P2X, ligand-gated ion channel, 6	0.0015502	-0.770981	4.24994	-5.05172
1459820_at	Jhdm1d	jumonji C domain-containing histone demethylase 1 homolog D (S. cerevisiae)	0.00155329	-0.509723	6.5536	-5.0506
1445711_at	BB163080	expressed sequence BB163080	0.00155933	-2.84619	4.15375	-5.04842
1441538_at	Unknown	Unknown	0.00156413	-0.518263	2.69515	-5.04643
1444283_at	Gimap7	GTPase, IMAP family member 7	0.0015645	-0.464186	3.02155	-5.04613
1433978_at	4930430F08Rik	RIKEN cDNA 4930430F08 gene	0.00156578	-0.809368	7.50331	-5.04536
1445555_at	Unknown	Unknown	0.00156808	-0.581532	2.96231	-5.04393
1457716_at	Otud7b	OTU domain containing 7B	0.00156943	-0.431301	12.6488	-5.04297
1428950_s_at	Nol8	nucleolar protein 8	0.00157104	-0.665066	8.72755	-5.04192
1424998_at	Emr4	EGF-like module containing, mucin-like, hormone receptor-like sequence 4	0.00157234	-0.536078	2.89153	-5.04134
1420523_at	Ccdc50	coiled-coil domain containing 50	0.00158066	-1.40334	6.36245	-5.03787
1430630_at	Unknown	Unknown	0.00158066	-0.899333	3.32322	-5.03776
1460119_at	Unknown	Unknown	0.00158192	-0.612625	4.4569	-5.03702
1441535_at	Mllt3	myeloid/lymphoid or mixed-lineage leukemia (trithorax homolog, Drosophila); translocated to, 3	0.00158248	-0.588676	2.89795	-5.03666
1449817_at	Abcb11	ATP-binding cassette, sub-family B (MDR/TAP), member 11	0.00158257	-0.424022	3.2715	-5.03645
1456034_at	Ttc18	tetratricopeptide repeat domain 18	0.00158279	-0.713098	3.26914	-5.0362
1452155_a_at	Ddx17	DEAD (Asp-Glu-Ala-Asp) box polypeptide 17	0.00158334	-0.588159	10.3835	-5.03585
1458239_at	Unknown	Unknown	0.0015838	-1.0328	2.964	-5.03552
1440585_at	Stx6	syntaxin 6	0.00159727	-0.559308	2.67885	-5.03048
1456167_at	AA619741	PHD finger protein 19 pseudogene	0.00159728	-0.356658	5.02926	-5.0301
1449455_at	Hck	hemopoietic cell kinase	0.00160013	-0.782899	4.4007	-5.02875
1423869_s_at	Txnrd3	thioredoxin reductase 3	0.00160013	-0.565044	5.76445	-5.02871
1421466_at	Asb10	ankyrin repeat and SOCS box-containing 10	0.00161357	-0.661721	4.47939	-5.02353
1449833_at	Sprr2f	small proline-rich protein 2F	0.00162493	-0.497669	3.61612	-5.01991
1426409_at	Lzts2	leucine zipper, putative tumor suppressor 2	0.00162811	-0.655023	9.5273	-5.01881
1454224_at	2010300F17Rik	RIKEN cDNA 2010300F17 gene	0.00162834	-0.691912	2.97848	-5.01856
1454622_at	Slc38a5	solute carrier family 38, member 5	0.00163049	-0.623271	3.22443	-5.01766
1419613_at	Col7a1	collagen, type VII, alpha 1	0.00163372	-0.499897	4.6357	-5.01629
1438354_x_at	Cnn3	calponin 3, acidic	0.00163941	-0.392452	3.66984	-5.01386
1432664_at	4933404M09Rik	RIKEN cDNA 4933404M09 gene	0.00164106	-0.355251	2.57872	-5.0131
1441231_at	Gm3626	predicted gene 3626	0.00164752	-0.498235	2.63805	-5.01091
1433110_at	5830474E16Rik	RIKEN cDNA 5830474E16 gene	0.00165029	-0.680825	3.03534	-5.00995
1431572_at	2310015K22Rik	RIKEN cDNA 2310015K22 gene	0.00165105	-0.386805	3.07657	-5.00918
1428131_a_at	Cdc42se1	CDC42 small effector 1	0.00165197	-0.472844	11.1205	-5.00847
1447774_x_at	5730469M10Rik	RIKEN cDNA 5730469M10 gene	0.00165349	-0.680366	3.91184	-5.00776
1429456_a_at	Polr3e	polymerase (RNA) III (DNA directed) polypeptide E	0.00165543	-1.02181	11.2064	-5.00703
1419913_at	Strap	serine/threonine kinase receptor associated protein	0.00165671	-0.504382	8.8498	-5.00631
1416705_at	Unknown	Unknown	0.0016577	-0.479806	7.75319	-5.00584
1455733_at	Taok3	TAO kinase 3	0.00165855	-0.817929	9.60357	-5.00542
1460240_a_at	Hnrnpc	heterogeneous nuclear ribonucleoprotein C	0.00166419	-0.406691	11.9774	-5.00308
1452602_a_at	1700001C19Rik	RIKEN cDNA 1700001C19 gene	0.00166682	-0.636917	4.73411	-5.00165
1423354_at	Snap29	synaptosomal-associated protein 29	0.00167298	-0.56527	9.29374	-4.99967
1428398_at	B3galt5	UDP-Gal:betaGlcNAc beta 1,3-galactosyltransferase, polypeptide 5	0.00167298	-0.907633	8.11933	-4.99957
1444729_at	E130317F20Rik	RIKEN cDNA E130317F20 gene	0.00167767	-1.39335	4.80989	-4.9981
1457824_at	Plscr1	phospholipid scramblase 1	0.00168783	-0.360726	1.81418	-4.99475
1443965_at	Unknown	Unknown	0.00169922	-0.601945	3.9402	-4.991
1428352_at	Arrdc2	arrestin domain containing 2	0.00170148	-1.509	9.2636	-4.99011
1450342_at	Bmp8b	bone morphogenetic protein 8b	0.00170895	-0.476637	2.7944	-4.98734
1430863_at	4933411B09Rik	RIKEN cDNA 4933411B09 gene	0.00170895	-0.494206	2.56887	-4.98717
1453545_at	5730492I20Rik	RIKEN cDNA 5730492I20 gene	0.00171379	-0.678602	3.78746	-4.98532
1444002_at	Foxl2	forkhead box L2	0.0017155	-0.417468	4.39339	-4.98468
1420333_at	Txndc8	thioredoxin domain containing 8	0.00174509	-0.528413	2.6639	-4.97532
1416310_at	Nusap1	nucleolar and spindle associated protein 1	0.00174509	-0.957053	3.04793	-4.97501
1453407_at	1700018L24Rik	RIKEN cDNA 1700018L24 gene	0.00174509	-0.646599	3.51047	-4.97495
1443817_x_at	Nkx2-6	NK2 transcription factor related, locus 6 (Drosophila)	0.00174671	-0.574876	2.51991	-4.97434
1423765_at	Athl1	ATH1, acid trehalase-like 1 (yeast)	0.00174887	-0.844127	4.78658	-4.97351
1421947_at	Gng12	guanine nucleotide binding protein (G protein), gamma 12	0.00174887	-0.448974	11.8825	-4.97341
1425354_a_at	Aggf1	angiogenic factor with G patch and FHA domains 1	0.00175303	-0.458842	9.38969	-4.97213
1421587_at	Klk1b27	kallikrein 1-related peptidase b27	0.0017531	-0.640754	3.62495	-4.97193
1443385_at	A930012N16Rik	RIKEN cDNA A930012N16 gene	0.00175801	-0.702326	3.2017	-4.97046
1437379_x_at	Trap1	TNF receptor-associated protein 1	0.00176303	-0.606675	8.32017	-4.96896
1449943_at	Lfng	LFNG O-fucosylpeptide 3-beta-N-acetylglucosaminyltransferase	0.00176915	-0.934739	4.17841	-4.9671
1434511_at	Phkb	phosphorylase kinase beta	0.00176915	-0.526646	9.16114	-4.967
1449217_at	Casp8ap2	caspase 8 associated protein 2	0.00177202	-1.1221	6.05544	-4.96553
1437155_a_at	Wwtr1	WW domain containing transcription regulator 1	0.00177227	-0.774429	3.52285	-4.96528
1444003_at	Neurl3	neuralized homolog 3 homolog (Drosophila)	0.00177248	-0.572572	3.54536	-4.96485
1458564_at	Unknown	Unknown	0.00177248	-0.47115	4.50508	-4.96475
1430819_at	Naaa	N-acylethanolamine acid amidase	0.00177248	-0.813541	3.01274	-4.96465
1439432_x_at	Morf4l2	mortality factor 4 like 2	0.0017804	-0.598612	11.2852	-4.96173
1455602_x_at	1110028C15Rik	RIKEN cDNA 1110028C15 gene	0.00178125	-0.746444	6.79426	-4.96133
1447804_x_at	BC031781	cDNA sequence BC031781	0.00178187	-0.69574	4.47959	-4.96078
1428821_at	Agpat2	1-acylglycerol-3-phosphate O-acyltransferase 2 (lysophosphatidic acid acyltransferase, beta)	0.00178187	-0.517957	3.57582	-4.96063
1447259_at	Ank3	ankyrin 3, epithelial	0.00178187	-0.692916	4.1185	-4.96045
1419958_at	Cphx	cytoplasmic polyadenylated homeobox	0.00178628	-0.598069	3.51508	-4.95895
1421196_at	Ptpn11	protein tyrosine phosphatase, non-receptor type 11	0.00179416	-0.660839	9.41354	-4.95656
1451232_at	Cd151	CD151 antigen	0.00179711	-1.13223	5.65372	-4.95544
1445114_at	Unknown	Unknown	0.00179869	-0.634727	3.30779	-4.95486
1431610_at	5330439A09Rik	RIKEN cDNA 5330439A09 gene	0.00179897	-0.432897	2.51245	-4.95437
1421211_a_at	Ciita	class II transactivator	0.00180079	-0.484367	4.50676	-4.95361
1445961_at	Unknown	Unknown	0.00180231	-0.547175	4.07185	-4.95304
1430014_at	5430419D17Rik	RIKEN cDNA 5430419D17 gene	0.00180485	-0.464293	4.20193	-4.95203
1442089_at	Gm11563	predicted gene 11563	0.00180901	-0.479321	2.79284	-4.95079
1437282_at	Unknown	Unknown	0.00181191	-0.557263	2.60803	-4.94987
1450668_s_at	Hspe1	heat shock protein 1 (chaperonin 10)	0.00181796	-0.576555	12.46	-4.94816
1456477_at	Ccnt1	cyclin T1	0.00181911	-0.554608	8.69671	-4.94751
1437955_at	Ubqlnl	ubiquilin-like	0.00181992	-0.726516	4.44975	-4.94682
1430792_at	Unknown	Unknown	0.00182326	-0.723722	2.39739	-4.94507
1420772_a_at	Tsc22d3	TSC22 domain family, member 3	0.00182326	-0.44866	10.2237	-4.94504
1457136_at	Srsf1	serine/arginine-rich splicing factor 1	0.00182572	-0.653811	4.82764	-4.94424
1460034_at	Samd4b	sterile alpha motif domain containing 4B	0.00182783	-0.767466	8.6552	-4.94353
1449605_at	Unknown	Unknown	0.00183015	-0.380984	4.22542	-4.94277
1455413_at	Zfp11	zinc finger protein 11	0.0018341	-0.641029	6.78973	-4.94159
1422401_at	Sprr3	small proline-rich protein 3	0.00183502	-0.478713	3.80539	-4.941
1441772_at	P2rx4	purinergic receptor P2X, ligand-gated ion channel 4	0.00183852	-1.07713	5.7692	-4.93978
1448572_at	Prl4a1	prolactin family 4, subfamily a, member 1	0.00183922	-0.696695	3.95881	-4.93924
1441550_at	9330184L24Rik	RIKEN cDNA 9330184L24 gene	0.00183922	-1.0997	3.72669	-4.93916
1426645_at	Hsp90aa1	heat shock protein 90, alpha (cytosolic), class A member 1	0.00183922	-0.401794	13.4963	-4.93907
1441734_at	Camk2a	calcium/calmodulin-dependent protein kinase II alpha	0.00183961	-0.475599	3.84172	-4.9388
1456793_at	Cytl1	cytokine-like 1	0.0018397	-0.623179	3.63904	-4.93855
1425871_a_at	Unknown	Unknown	0.0018397	-0.617208	2.47129	-4.93842
1450658_at	Adamts5	a disintegrin-like and metallopeptidase (reprolysin type) with thrombospondin type 1 motif, 5 (aggrecanase-2)	0.001845	-0.728621	4.3971	-4.93687
1431318_at	4833420G17Rik	RIKEN cDNA 4833420G17 gene	0.001845	-1.27832	3.08916	-4.93674
1439356_at	Flii	flightless I homolog (Drosophila)	0.00184588	-0.554201	5.15446	-4.93617
1454675_at	Thra	thyroid hormone receptor alpha	0.00185252	-0.403719	11.3691	-4.93402
1418416_x_at	Psg23	pregnancy-specific glycoprotein 23	0.00185252	-1.07271	3.85759	-4.93399
1417581_at	Dhodh	dihydroorotate dehydrogenase	0.00185353	-0.86842	6.33506	-4.93356
1433192_at	A430105P17Rik	RIKEN cDNA A430105P17 gene	0.00185516	-0.45265	2.17258	-4.93298
1438715_at	Ccdc102a	coiled-coil domain containing 102A	0.00185951	-0.476367	6.40757	-4.93153
1446042_at	Unknown	Unknown	0.00185951	-0.496816	2.75876	-4.93121
1436320_at	Unknown	Unknown	0.00185951	-0.602073	6.17769	-4.93112
1438592_at	Nek1	NIMA (never in mitosis gene a)-related expressed kinase 1	0.00185951	-0.424017	3.0118	-4.93091
1432131_at	4930404N11Rik	RIKEN cDNA 4930404N11 gene	0.00185951	-0.665146	4.20241	-4.93085
1452522_at	Stom	stomatin	0.00186265	-0.55736	4.35623	-4.92989
1433144_at	Alg2	asparagine-linked glycosylation 2 homolog (yeast, alpha-1,3-mannosyltransferase)	0.00186331	-0.506044	3.8705	-4.92955
1427853_a_at	Hspb1	heat shock protein 1	0.00186467	-0.636288	10.0902	-4.92885
1439744_at	Unknown	Unknown	0.00186467	-0.508988	3.79786	-4.92882
1457380_at	Unknown	Unknown	0.00186467	-0.396485	1.9342	-4.92869
1421079_at	Nr4a3	nuclear receptor subfamily 4, group A, member 3	0.00186722	-1.3607	4.26764	-4.92748
1424800_at	Enah	enabled homolog (Drosophila)	0.00186722	-0.664584	10.5257	-4.92727
1458210_at	9130404H23Rik	RIKEN cDNA 9130404H23 gene	0.00186795	-0.555275	4.41414	-4.92683
1422465_a_at	Nxn	nucleoredoxin	0.00187391	-0.658154	5.27387	-4.92519
1416578_at	Rbx1	ring-box 1	0.00187965	-0.410521	11.2239	-4.9232
1440790_x_at	Unknown	Unknown	0.00187965	-0.459487	2.66489	-4.92308
1460193_at	St13	suppression of tumorigenicity 13	0.00188447	-0.533823	11.7713	-4.92173
1417464_at	Tnnc2	troponin C2, fast	0.0018878	-0.555308	5.27177	-4.92074
1439000_at	Acsbg2	acyl-CoA synthetase bubblegum family member 2	0.00189645	-0.486039	4.37964	-4.91811
1449774_at	Unknown	Unknown	0.00189717	-0.625284	3.01163	-4.91767
1437551_at	Fam63a	family with sequence similarity 63, member A	0.00189717	-0.507806	3.65441	-4.91751
1419016_at	1700034I23Rik	RIKEN cDNA 1700034I23 gene	0.00190103	-0.550155	2.52963	-4.91613
1452189_at	Wdr82	WD repeat domain containing 82	0.00190579	-0.570719	8.29243	-4.9148
1428942_at	Mt2	metallothionein 2	0.00191265	-1.68076	10.1441	-4.91296
1432645_at	Unknown	Unknown	0.00191265	-0.601345	2.76011	-4.9128
1446929_at	D130062J21Rik	RIKEN cDNA D130062J21 gene	0.00191449	-0.632219	3.52474	-4.91184
1459912_at	Map4k4	mitogen-activated protein kinase kinase kinase kinase 4	0.00191645	-0.663597	6.12811	-4.9112
1419160_at	Golga3	golgi autoantigen, golgin subfamily a, 3	0.00192846	-0.77068	8.35897	-4.90797
1431151_at	Unknown	Unknown	0.00193387	-0.708076	6.52704	-4.90599
1457211_at	Gls	glutaminase	0.00193482	-0.791949	2.89294	-4.90559
1430622_at	4833423F13Rik	RIKEN cDNA 4833423F13 gene	0.00193493	-0.433465	4.09446	-4.90522
1423545_a_at	Zfp207	zinc finger protein 207	0.00193542	-0.792022	9.24161	-4.90493
1457618_at	Unknown	Unknown	0.00196034	-0.436327	4.67007	-4.89818
1432568_at	Cby3	chibby homolog 3 (Drosophila)	0.00199122	-0.44813	5.57313	-4.88995
1437315_at	Gpr172b	G protein-coupled receptor 172B	0.00199427	-0.802205	6.53014	-4.88873
1448531_at	Lmnb2	lamin B2	0.00199681	-0.65524	6.76398	-4.88798
1430825_at	E130102C15Rik	RIKEN cDNA E130102C15 gene	0.00199995	-0.647618	3.26797	-4.88708
1459340_at	Unknown	Unknown	0.00200003	-0.710701	3.43549	-4.88689
1445283_at	Unknown	Unknown	0.00201267	-0.731889	3.01005	-4.88348
1425160_at	AF067063	cDNA sequence AF067063	0.00201352	-0.586766	3.24795	-4.88309
1444292_at	Unknown	Unknown	0.00201352	-0.583136	3.42097	-4.88294
1460159_at	Mysm1	myb-like, SWIRM and MPN domains 1	0.00202569	-0.576066	2.37513	-4.87983
1427727_x_at	Psg19	pregnancy specific glycoprotein 19	0.00202985	-0.32549	2.56139	-4.87871
1439468_at	Unknown	Unknown	0.00203598	-0.501989	3.92019	-4.87698
1432604_at	Rbl1	retinoblastoma-like 1 (p107)	0.00203999	-0.581929	3.03475	-4.87574
1426542_at	Endod1	endonuclease domain containing 1	0.00204046	-0.696383	10.0549	-4.87546
1451518_at	Zfp709	zinc finger protein 709	0.00204981	-0.927512	3.69597	-4.87302
1433320_at	4930519N06Rik	RIKEN cDNA 4930519N06 gene	0.00205029	-0.714127	4.30445	-4.87271
1441912_x_at	C2	complement component 2 (within H-2S)	0.00206079	-0.829858	4.90976	-4.86988
1436584_at	Spry2	sprouty homolog 2 (Drosophila)	0.00206437	-0.443085	9.52383	-4.86891
1443009_at	Unknown	Unknown	0.00206642	-0.605785	3.91948	-4.86829
1433082_at	4930448K20Rik	glyceraldehyde-3-phosphate dehydrogenase pseudogene	0.00206934	-0.50454	5.59925	-4.86747
1441035_at	Kcne1	potassium voltage-gated channel, Isk-related subfamily, member 1	0.00207649	-0.746689	4.2347	-4.86565
1427526_at	Fgfr1op2	FGFR1 oncogene partner 2	0.00209168	-0.534161	1.97618	-4.86168
1447213_at	Unknown	Unknown	0.00209509	-0.78154	3.07021	-4.86076
1434041_at	Appbp2	amyloid beta precursor protein (cytoplasmic tail) binding protein 2	0.0021032	-0.861997	8.14558	-4.85848
1423099_a_at	Mettl3	methyltransferase like 3	0.00210906	-0.530191	10.0857	-4.85703
1442660_at	Ppil2	peptidylprolyl isomerase (cyclophilin)-like 2	0.0021106	-0.769433	4.04741	-4.85641
1456649_at	Unknown	Unknown	0.00211292	-0.749924	4.45048	-4.85525
1431268_at	Gm9802	predicted gene 9802	0.00211292	-0.490782	4.85108	-4.8551
1443433_at	Plxnc1	plexin C1	0.00211292	-0.558509	2.74054	-4.85501
1420432_at	Tas1r1	taste receptor, type 1, member 1	0.00211763	-0.40205	4.81883	-4.85365
1430320_at	Dmd	dystrophin, muscular dystrophy	0.0021208	-0.511672	2.19274	-4.8528
1445032_at	Unknown	Unknown	0.00212098	-0.518489	2.55515	-4.85259
1454929_s_at	Safb	scaffold attachment factor B	0.00212366	-0.590967	9.95479	-4.85181
1447972_at	Kcnk15	potassium channel, subfamily K, member 15	0.00212366	-1.21923	4.9042	-4.85167
1424212_at	9430023L20Rik	RIKEN cDNA 9430023L20 gene	0.00212523	-0.781369	9.1049	-4.851
1427057_at	Nt5dc3	5'-nucleotidase domain containing 3	0.00212731	-0.548394	8.82755	-4.85005
1455256_at	Tnik	TRAF2 and NCK interacting kinase	0.00212731	-0.538497	8.45692	-4.85004
1437253_at	Fam116a	family with sequence similarity 116, member A	0.00212924	-0.62717	7.10981	-4.84946
1418612_at	Slfn1	schlafen 1	0.00212968	-0.556901	2.26342	-4.8492
1450320_at	4931432E15Rik	RIKEN cDNA 4931432E15 gene	0.00213534	-0.627355	3.10655	-4.84781
1449466_at	Clec3b	C-type lectin domain family 3, member b	0.00213709	-0.551881	5.81773	-4.84727
1425270_at	Kif1b	kinesin family member 1B	0.00215179	-1.07464	8.03057	-4.84345
1447185_at	Unknown	Unknown	0.00215592	-0.650109	2.88571	-4.8424
1437460_x_at	Rin1	Ras and Rab interactor 1	0.00216052	-1.14808	4.25559	-4.84125
1421298_a_at	Hipk1	homeodomain interacting protein kinase 1	0.00216205	-1.10584	7.83187	-4.84059
1460359_at	Armcx3	armadillo repeat containing, X-linked 3	0.00216778	-0.417984	9.959	-4.83904
1420089_at	Nfkbia	nuclear factor of kappa light polypeptide gene enhancer in B-cells inhibitor, alpha	0.00217436	-1.29607	11.0752	-4.83749
1419348_at	Psp	parotid secretory protein	0.00217519	-0.451777	2.48036	-4.83708
1446026_at	Unknown	Unknown	0.00217519	-0.446238	4.69369	-4.83682
1449808_at	Unknown	Unknown	0.00217519	-0.594543	2.0341	-4.8366
1446232_at	Unknown	Unknown	0.00217892	-0.423988	3.99585	-4.83536
1427751_a_at	Krt36	keratin 36	0.002189	-0.530685	5.88299	-4.83291
1460328_at	Brd3	bromodomain containing 3	0.00219014	-0.625398	9.17624	-4.83249
1436017_at	Aars2	alanyl-tRNA synthetase 2, mitochondrial (putative)	0.00219014	-0.507049	6.30084	-4.8323
1428479_at	Nfatc1	nuclear factor of activated T-cells, cytoplasmic, calcineurin-dependent 1	0.00220046	-0.552474	4.58718	-4.82902
1453205_at	Dydc1	DPY30 domain containing 1	0.00220461	-0.594974	3.33092	-4.82798
1425943_at	Nmur2	neuromedin U receptor 2	0.00220544	-0.544784	3.76941	-4.82765
1447638_at	Afmid	arylformamidase	0.00220662	-0.467645	2.56327	-4.82692
1420975_at	Baz1b	bromodomain adjacent to zinc finger domain, 1B	0.00220925	-1.10936	8.50467	-4.82603
1418246_at	Rbfox2	RNA binding protein, fox-1 homolog (C. elegans) 2	0.00221737	-0.61008	6.79522	-4.82401
1443209_at	Unknown	Unknown	0.00221947	-0.459377	2.28009	-4.82339
1418502_a_at	Oxr1	oxidation resistance 1	0.00221947	-0.499655	10.7989	-4.82308
1442920_at	Klf3	Kruppel-like factor 3 (basic)	0.00222956	-0.489031	2.38941	-4.82051
1442004_at	Trim65	tripartite motif-containing 65	0.00223358	-1.5229	7.2562	-4.81952
1440754_at	Unknown	Unknown	0.00223375	-0.484068	4.4506	-4.81919
1454059_at	4930500F04Rik	RIKEN cDNA 4930500F04 gene	0.00223375	-0.556319	4.28356	-4.81915
1427087_at	Luc7l2	LUC7-like 2 (S. cerevisiae)	0.00224602	-0.611894	9.58906	-4.81618
1442368_at	Kctd12b	potassium channel tetramerisation domain containing 12b	0.0022562	-0.521762	2.58563	-4.81331
1432277_at	4930565D16Rik	RIKEN cDNA 4930565D16 gene	0.00226075	-0.508339	4.93793	-4.812
1439396_x_at	Gpd1	glycerol-3-phosphate dehydrogenase 1 (soluble)	0.00226619	-0.512455	2.60204	-4.81073
AFFX-TrpnX-5_at	Unknown	Unknown	0.00226633	-0.336388	2.63654	-4.81038
1439338_at	Gm6150	predicted gene 6150	0.00227427	-0.429186	2.38208	-4.80795
1448997_at	Cyth1	cytohesin 1	0.00227465	-0.505821	10.5365	-4.80771
1446429_at	P2rx4	purinergic receptor P2X, ligand-gated ion channel 4	0.00227718	-0.464034	5.26356	-4.80699
1429864_at	Spatc1	spermatogenesis and centriole associated 1	0.00227951	-0.478837	3.89628	-4.80608
1426206_at	Robo4	roundabout homolog 4 (Drosophila)	0.00228143	-0.449197	3.29857	-4.80553
1456508_at	Skint10	selection and upkeep of intraepithelial T cells 10	0.00228952	-0.34878	2.00788	-4.80364
1458252_at	Unknown	Unknown	0.00229152	-0.436983	2.69978	-4.80302
1445371_at	Tmem207	transmembrane protein 207	0.00229453	-0.523646	2.80741	-4.80225
1445331_at	Unknown	Unknown	0.00229655	-0.481982	5.09553	-4.80153
1423327_at	Rpl39l	ribosomal protein L39-like	0.00231852	-0.518641	3.18787	-4.79667
1420883_at	Sln	sarcolipin	0.00232408	-0.604687	3.08438	-4.79541
1424090_at	Sdcbp2	syndecan binding protein (syntenin) 2	0.00232558	-0.71139	4.20167	-4.79483
1427649_at	Unknown	Unknown	0.00232558	-0.544935	2.49084	-4.79479
1415834_at	Dusp6	dual specificity phosphatase 6	0.00232749	-1.04367	7.39695	-4.79425
1449689_at	C81600	expressed sequence C81600	0.00233605	-0.514232	4.35152	-4.79224
1458979_at	Unknown	Unknown	0.00233649	-1.02507	6.77829	-4.79136
1442538_at	Unknown	Unknown	0.00233649	-0.69657	4.42981	-4.79135
1447508_at	Unknown	Unknown	0.00233764	-0.489992	3.29801	-4.79064
1424298_at	Zfp282	zinc finger protein 282	0.0023413	-0.861351	4.33623	-4.78947
1443613_x_at	Unknown	Unknown	0.00236878	-0.486986	5.41592	-4.78377
1440064_at	Etl4	enhancer trap locus 4	0.00237389	-0.422039	2.73181	-4.78242
1435418_at	Slc22a8	solute carrier family 22 (organic anion transporter), member 8	0.00237389	-0.460355	3.13151	-4.78214
1421818_at	Bcl6	B-cell leukemia/lymphoma 6	0.00237389	-0.733056	9.15534	-4.78213
1419248_at	Rgs2	regulator of G-protein signaling 2	0.00237434	-0.457794	9.21165	-4.78177
1428409_at	Naa50	N(alpha)-acetyltransferase 50, NatE catalytic subunit	0.002384	-0.523542	9.57458	-4.77904
1421332_at	Hs3st3b1	heparan sulfate (glucosamine) 3-O-sulfotransferase 3B1	0.00239151	-0.48148	4.23922	-4.77714
1446991_at	Gcn1l1	GCN1 general control of amino-acid synthesis 1-like 1 (yeast)	0.00239307	-0.411535	3.80786	-4.77668
1448054_at	Ing4	inhibitor of growth family, member 4	0.00239712	-0.646378	3.73941	-4.77558
1430706_at	Pebp4	phosphatidylethanolamine binding protein 4	0.00239765	-0.498762	2.29697	-4.77532
1452639_at	Enpp4	ectonucleotide pyrophosphatase/phosphodiesterase 4	0.00239833	-0.350718	9.99781	-4.77503
1434704_at	Mll5	myeloid/lymphoid or mixed-lineage leukemia 5	0.00240041	-0.437341	10.5807	-4.77431
1454103_at	Dnahc2	dynein, axonemal, heavy chain 2	0.00240268	-0.469129	2.62671	-4.77372
1417227_at	Mccc1	methylcrotonoyl-Coenzyme A carboxylase 1 (alpha)	0.00240495	-0.635848	8.4714	-4.77297
1460324_at	Dnmt3a	DNA methyltransferase 3A	0.00240984	-0.515325	9.38169	-4.77172
1456180_at	Rbm24	RNA binding motif protein 24	0.00242822	-0.530049	4.48033	-4.76792
1421953_at	Crkl	v-crk sarcoma virus CT10 oncogene homolog (avian)-like	0.00242963	-0.529808	9.04721	-4.76729
1443854_at	Hand2	heart and neural crest derivatives expressed transcript 2	0.00242963	-0.616362	3.99157	-4.76709
1456365_at	Gm11517	ubiquitin A-52 residue ribosomal protein fusion product 1 pseudogene	0.00242963	-0.566833	6.60998	-4.76698
1453047_at	Tspo2	translocator protein 2	0.00242963	-0.496413	3.62027	-4.76686
1447455_at	Unknown	Unknown	0.00243975	-0.470607	4.20211	-4.76463
1454154_at	4933416I08Rik	RIKEN cDNA 4933416I08 gene	0.00244245	-0.60701	2.83218	-4.76381
1435022_at	Alx1	ALX homeobox 1	0.00244256	-0.693259	3.19704	-4.76354
1417618_at	Itih2	inter-alpha trypsin inhibitor, heavy chain 2	0.00244256	-0.576411	5.10139	-4.76347
1432615_at	Wdr37	WD repeat domain 37	0.00244447	-1.25761	5.70559	-4.76288
1423723_s_at	Tardbp	TAR DNA binding protein	0.00244447	-0.698891	10.7285	-4.76279
1454546_at	4933403L11Rik	RIKEN cDNA 4933403L11 gene	0.00244575	-0.426223	4.70837	-4.76208
1450072_at	Ash1l	ash1 (absent, small, or homeotic)-like (Drosophila)	0.00244737	-0.68772	7.95302	-4.76162
1443304_at	Mtl5	metallothionein-like 5, testis-specific (tesmin)	0.00244824	-0.479297	4.2437	-4.76107
1428392_at	Rassf2	Ras association (RalGDS/AF-6) domain family member 2	0.00244824	-0.609482	11.2198	-4.76098
1431470_a_at	4933414I15Rik	RIKEN cDNA 4933414I15 gene	0.00245767	-0.552989	3.97631	-4.75874
1440616_at	AU042410	expressed sequence AU042410	0.0024592	-0.63449	3.01536	-4.75822
1447747_x_at	Unknown	Unknown	0.0024592	-0.718887	3.37516	-4.75814
1432587_at	5730596P11Rik	RIKEN cDNA 5730596P11 gene	0.00246412	-0.393172	2.64	-4.75707
1457741_at	Unknown	Unknown	0.00247211	-0.375298	3.36184	-4.75527
1419675_at	Ngf	nerve growth factor	0.00248999	-0.690314	4.59037	-4.75103
1446865_at	Unknown	Unknown	0.00249641	-0.403628	2.17356	-4.74969
1456550_at	Bcl2l12	BCL2-like 12 (proline rich)	0.0025002	-0.518086	4.65165	-4.74868
1422454_at	Krt13	keratin 13	0.00250661	-0.534909	3.6089	-4.74735
1454264_at	2310046K23Rik	RIKEN cDNA 2310046K23 gene	0.00250884	-0.386402	3.39104	-4.74663
1421197_a_at	Acin1	apoptotic chromatin condensation inducer 1	0.0025153	-0.897743	10.3489	-4.74514
1459612_at	Unknown	Unknown	0.00251538	-0.737497	3.8059	-4.74497
1431914_at	Pde3a	phosphodiesterase 3A, cGMP inhibited	0.00251702	-0.482366	2.2034	-4.74451
1425284_a_at	Rab27a	RAB27A, member RAS oncogene family	0.00252516	-0.696399	2.82965	-4.74283
1438449_at	Cdc42bpa	CDC42 binding protein kinase alpha	0.00252837	-0.425491	11.631	-4.74198
1422163_at	Sh3pxd2a	SH3 and PX domains 2A	0.00254149	-1.12976	5.44759	-4.73914
1417921_at	2610029G23Rik	RIKEN cDNA 2610029G23 gene	0.00255169	-0.605188	9.25959	-4.73701
1427643_at	Gm16499	predicted gene 16499	0.00255169	-0.529748	4.31682	-4.737
1445649_x_at	Zfp142	zinc finger protein 142	0.00255574	-0.612758	4.14057	-4.7356
1429976_at	Clasp2	CLIP associating protein 2	0.00255574	-0.994947	6.98508	-4.73549
1438720_at	9330159F19Rik	RIKEN cDNA 9330159F19 gene	0.00255839	-0.870329	7.41647	-4.7347
1455958_s_at	Unknown	Unknown	0.00256813	-0.636445	9.36156	-4.73281
1416215_at	Gosr1	golgi SNAP receptor complex member 1	0.00257571	-0.534804	10.0631	-4.7307
1446897_at	Unknown	Unknown	0.00257571	-0.429997	2.30244	-4.73055
1448727_at	Tle6	transducin-like enhancer of split 6, homolog of Drosophila E(spl)	0.00257571	-0.622457	6.51655	-4.73053
1458159_at	Unknown	Unknown	0.0025808	-0.630283	3.62232	-4.72947
1455195_at	Rps24	ribosomal protein S24	0.00258213	-0.361049	2.03767	-4.72908
1456460_at	BC068281	cDNA sequence BC068281	0.00258542	-1.39973	7.14592	-4.72818
1427596_at	Tsix	X (inactive)-specific transcript, antisense	0.00258649	-0.641546	3.68947	-4.72784
1452303_at	Arhgef10	Rho guanine nucleotide exchange factor (GEF) 10	0.0025907	-0.413331	11.6705	-4.72663
1441827_x_at	Hsp90aa1	heat shock protein 90, alpha (cytosolic), class A member 1	0.00259803	-0.636968	5.42863	-4.72503
1447235_at	Unknown	Unknown	0.00259863	-0.439098	3.31394	-4.72461
1454111_at	4930404A10Rik	RIKEN cDNA 4930404A10 gene	0.00260082	-0.576958	3.19575	-4.72407
1424194_at	Rcsd1	RCSD domain containing 1	0.00262771	-0.910757	3.63594	-4.71875
1420060_s_at	AA675344	expressed sequence AA675344	0.00262806	-0.616591	2.11479	-4.71853
1446420_at	Unknown	Unknown	0.0026448	-0.466854	3.12301	-4.7147
1449206_at	Sypl2	synaptophysin-like 2	0.0026448	-0.62658	3.96699	-4.7147
1421572_at	Hif3a	hypoxia inducible factor 3, alpha subunit	0.00264512	-1.35625	4.9034	-4.71449
1422579_at	Hspe1	heat shock protein 1 (chaperonin 10)	0.00265231	-0.853624	10.1125	-4.71294
1443380_at	Adh5	alcohol dehydrogenase 5 (class III), chi polypeptide	0.00265503	-0.453888	3.2474	-4.71232
1423648_at	Pdia6	protein disulfide isomerase associated 6	0.00265503	-0.775598	8.88979	-4.71186
1436263_at	Mobp	myelin-associated oligodendrocytic basic protein	0.00265929	-0.396678	13.483	-4.71082
1418773_at	Fads3	fatty acid desaturase 3	0.00266389	-0.81656	5.93772	-4.70987
1445662_x_at	Unknown	Unknown	0.00267544	-0.450397	5.15707	-4.70728
1450806_at	Tlx3	T-cell leukemia, homeobox 3	0.00268258	-0.501101	4.50161	-4.70572
1452617_at	Ssbp1	single-stranded DNA binding protein 1	0.00268258	-0.80362	5.19229	-4.7056
1434595_at	Trim9	tripartite motif-containing 9	0.00268464	-1.06519	7.2004	-4.7051
1452548_x_at	Unknown	Unknown	0.00269425	-0.435639	3.44823	-4.70316
1456631_at	Heatr7b1	HEAT repeat containing 7B1	0.00270938	-0.514862	6.80007	-4.7002
1451714_a_at	Map2k3	mitogen-activated protein kinase kinase 3	0.00270938	-0.792543	6.3605	-4.7001
1444154_at	Ndufa11	NADH dehydrogenase (ubiquinone) 1 alpha subcomplex 11	0.00270938	-0.769502	3.579	-4.69999
1455699_at	Bcat1	branched chain aminotransferase 1, cytosolic	0.00271395	-1.31136	9.0301	-4.69906
1438813_at	LOC100502820	hypothetical LOC100502820	0.00271556	-0.510005	3.24914	-4.69859
1438338_at	Mdh1	malate dehydrogenase 1, NAD (soluble)	0.0027167	-0.736121	3.46819	-4.69814
1436854_at	Trpc2	transient receptor potential cation channel, subfamily C, member 2	0.00271926	-0.514121	2.85795	-4.69756
1451655_at	Slfn8	schlafen 8	0.00272353	-0.718995	5.16663	-4.69669
1458749_at	Unknown	Unknown	0.00272692	-0.57147	4.21	-4.69582
1455167_at	Cox8c	cytochrome c oxidase, subunit VIIIc	0.00272939	-0.632258	5.60907	-4.69513
1420011_s_at	Xbp1	X-box binding protein 1	0.00272939	-0.774629	8.36781	-4.6951
1457336_at	R3hdm1	R3H domain 1 (binds single-stranded nucleic acids)	0.00273225	-0.55481	3.54485	-4.69447
1445390_at	Pawr	PRKC, apoptosis, WT1, regulator	0.00273714	-0.507884	3.1585	-4.6935
1430296_at	Krtap31-1	keratin associated protein 31-1	0.00273934	-0.55272	3.42905	-4.69298
1420839_at	Plekha3	pleckstrin homology domain-containing, family A (phosphoinositide binding specific) member 3	0.00274562	-0.676024	7.44369	-4.69178
1454091_at	Psg21	pregnancy-specific glycoprotein 21	0.00274665	-0.49517	3.84824	-4.69146
1421377_at	Traf6	TNF receptor-associated factor 6	0.00275891	-0.690753	10.2896	-4.68885
1449276_at	1700029P11Rik	RIKEN cDNA 1700029P11 gene	0.00276004	-0.448482	3.80555	-4.68847
1446632_at	Unknown	Unknown	0.00276291	-0.583686	3.2348	-4.68785
1442087_at	H3f3a	H3 histone, family 3A	0.00277071	-0.753155	3.45184	-4.68626
1448640_at	Slc14a1	solute carrier family 14 (urea transporter), member 1	0.00277113	-1.2063	4.6713	-4.68603
1417810_a_at	Unknown	Unknown	0.00277183	-0.692616	10.2696	-4.68542
1441524_at	Unknown	Unknown	0.00277183	-0.52407	3.12247	-4.68542
1455164_at	Arhgap31	Rho GTPase activating protein 31	0.00277226	-0.863776	8.59849	-4.68505
1424633_at	Camk1g	calcium/calmodulin-dependent protein kinase I gamma	0.00277644	-1.07308	5.65995	-4.68354
1418824_at	Arf6	ADP-ribosylation factor 6	0.00277735	-0.507987	10.4475	-4.68302
1439301_at	Unknown	Unknown	0.00277735	-0.465541	3.43448	-4.68289
1436805_at	Ubash3b	ubiquitin associated and SH3 domain containing, B	0.00277772	-0.507647	10.0354	-4.68238
1425641_at	Aff1	AF4/FMR2 family, member 1	0.00277996	-1.16605	7.51195	-4.68186
1429661_at	Rhobtb3	Rho-related BTB domain containing 3	0.00278302	-0.85154	4.57029	-4.68078
1457011_at	Unknown	Unknown	0.00278302	-0.510647	2.64373	-4.68075
1460320_at	Becn1	beclin 1, autophagy related	0.00280213	-0.602166	9.75341	-4.67718
1453939_x_at	Gm9706	predicted gene 9706	0.00280242	-0.575653	4.1102	-4.67669
1446393_at	D5Ertd159e	DNA segment, Chr 5, ERATO Doi 159, expressed	0.00280242	-0.445116	2.96855	-4.67668
1432448_at	2600006K01Rik	RIKEN cDNA 2600006K01 gene	0.00280371	-0.879902	4.90425	-4.67602
1452094_at	P4ha1	procollagen-proline, 2-oxoglutarate 4-dioxygenase (proline 4-hydroxylase), alpha 1 polypeptide	0.00280654	-1.65818	8.6704	-4.67534
1431466_at	Tomm20l	translocase of outer mitochondrial membrane 20 homolog (yeast)-like	0.00280654	-0.588007	4.34848	-4.67526
1435599_at	BC020535	cDNA sequence BC020535	0.00281083	-0.742862	4.485	-4.67441
1421073_a_at	Ptger4	prostaglandin E receptor 4 (subtype EP4)	0.00281262	-0.690928	2.46477	-4.67382
1459762_x_at	Wdr12	WD repeat domain 12	0.00282315	-0.343359	2.0878	-4.67197
1449010_at	Hspa4l	heat shock protein 4 like	0.00283231	-0.736474	9.74661	-4.67034
1424928_at	2210018M11Rik	RIKEN cDNA 2210018M11 gene	0.00284509	-0.567896	8.71969	-4.66754
1436826_at	Tmtc3	transmembrane and tetratricopeptide repeat containing 3	0.0028589	-0.582931	4.03607	-4.66517
1440367_at	Unknown	Unknown	0.00286153	-0.598044	3.64281	-4.66461
1442140_at	Tnn	tenascin N	0.00287078	-0.668914	3.32976	-4.66298
1459698_at	Unknown	Unknown	0.00288358	-0.437244	3.93537	-4.66065
1438913_x_at	Hdgfrp2	hepatoma-derived growth factor, related protein 2	0.00288525	-0.734367	6.0559	-4.66014
1447229_x_at	Arfgap2	ADP-ribosylation factor GTPase activating protein 2	0.00288823	-0.788717	5.47523	-4.65933
1430040_at	Hspa12a	heat shock protein 12A	0.00288823	-0.708735	4.22707	-4.65932
1448667_x_at	Tob2	transducer of ERBB2, 2	0.00288955	-0.731141	10.5344	-4.65869
1427600_at	Unknown	Unknown	0.00288955	-0.444641	2.26295	-4.65855
1445173_at	AK129341	cDNA sequence AK129341	0.00289197	-0.924225	3.87497	-4.65784
1430936_at	Chmp7	CHMP family, member 7	0.00289301	-0.529898	4.72139	-4.65753
1449665_at	Unknown	Unknown	0.00289694	-0.581004	2.67444	-4.65676
1418770_at	Cd2	CD2 antigen	0.00289694	-0.516549	4.34918	-4.65661
1443137_at	Unknown	Unknown	0.00291554	-0.555066	2.64681	-4.65295
1446328_at	Unknown	Unknown	0.00291801	-0.700553	3.43002	-4.65227
1420823_at	Sema4d	sema domain, immunoglobulin domain (Ig), transmembrane domain (TM) and short cytoplasmic domain, (semaphorin) 4D	0.00292278	-0.698415	5.94958	-4.65123
1458459_a_at	E230029C05Rik	RIKEN cDNA E230029C05 gene	0.00292307	-0.623628	3.1301	-4.65103
1435737_a_at	Nde1	nuclear distribution gene E homolog 1 (A nidulans)	0.00292687	-0.722497	10.0862	-4.65029
1443202_at	Unknown	Unknown	0.00293578	-0.488878	4.28533	-4.64876
1425649_at	Slc39a14	solute carrier family 39 (zinc transporter), member 14	0.00294219	-0.91581	4.38096	-4.64747
1433359_at	1700023B13Rik	RIKEN cDNA 1700023B13 gene	0.00294467	-1.14595	4.54868	-4.64679
1416713_at	Tppp3	tubulin polymerization-promoting protein family member 3	0.00295137	-0.635287	12.0931	-4.6456
1447825_x_at	Pcdh8	protocadherin 8	0.00295787	-1.03334	8.88768	-4.64416
1453022_at	Gpihbp1	GPI-anchored HDL-binding protein 1	0.00296395	-0.512596	3.89881	-4.64293
1451652_a_at	Tmem188	transmembrane protein 188	0.00297191	-0.778528	7.71591	-4.64141
1427144_at	Hnrpll	heterogeneous nuclear ribonucleoprotein L-like	0.00297201	-0.695109	9.3234	-4.64125
1445900_at	Unknown	Unknown	0.00298156	-0.586794	3.23589	-4.63963
1446284_at	Mtss1	metastasis suppressor 1	0.00298894	-0.369131	2.62655	-4.63767
1420088_at	Nfkbia	nuclear factor of kappa light polypeptide gene enhancer in B-cells inhibitor, alpha	0.00299028	-1.5341	10.1107	-4.63654
1421402_at	Mta3	metastasis associated 3	0.00299684	-0.603287	10.8887	-4.6354
1459583_at	Unknown	Unknown	0.00300762	-0.471391	3.0876	-4.63295
1422123_s_at	Unknown	Unknown	0.00300762	-1.19866	7.63422	-4.63273
1457240_at	Cdk9	cyclin-dependent kinase 9 (CDC2-related kinase)	0.0030228	-0.699406	3.99509	-4.62998
1453013_at	Zfp740	zinc finger protein 740	0.0030228	-0.567001	9.71273	-4.62985
1416694_at	Gk2	glycerol kinase 2	0.00303158	-0.522279	2.60888	-4.62817
1430118_at	2700046A07Rik	RIKEN cDNA 2700046A07 gene	0.00303446	-1.31132	8.78581	-4.6274
1437030_at	Plcd4	phospholipase C, delta 4	0.00303446	-1.27844	6.00392	-4.62734
1445797_at	Unknown	Unknown	0.00303446	-0.544681	2.88955	-4.62722
1433366_at	6030458A19Rik	RIKEN cDNA 6030458A19 gene	0.00303688	-0.428272	4.24242	-4.62672
1452388_at	Hspa1a	heat shock protein 1A	0.00304914	-3.24017	7.82394	-4.62428
1420012_at	Xbp1	X-box binding protein 1	0.00304914	-0.876876	8.63467	-4.62415
1426164_a_at	Usf1	upstream transcription factor 1	0.00306151	-0.792137	8.25484	-4.62143
1444595_at	Zxda	zinc finger, X-linked, duplicated A	0.00306707	-1.65396	3.00715	-4.62046
1457130_at	2900035I09Rik	RIKEN cDNA 2900035I09 gene	0.00306727	-1.11809	3.59121	-4.61987
1421809_at	Dgcr2	DiGeorge syndrome critical region gene 2	0.00307727	-1.104	7.46183	-4.61808
1425038_at	Slc22a19	solute carrier family 22 (organic anion transporter), member 19	0.00308194	-0.478177	2.49246	-4.61724
1431910_at	5730460C07Rik	RIKEN cDNA 5730460C07 gene	0.00309833	-0.412122	4.34327	-4.61411
1432586_at	5730596P11Rik	RIKEN cDNA 5730596P11 gene	0.00309906	-0.662462	3.41017	-4.61385
1441732_at	Unknown	Unknown	0.00310093	-0.512787	3.69866	-4.61318
1423326_at	Entpd1	ectonucleoside triphosphate diphosphohydrolase 1	0.00310093	-0.627417	4.26784	-4.61315
1422334_a_at	Sftpa1	surfactant associated protein A1	0.0031059	-0.515354	4.59612	-4.61227
1427713_x_at	Pou2f2	POU domain, class 2, transcription factor 2	0.00310897	-0.526451	3.96717	-4.61153
1437038_x_at	Actl9	actin-like 9	0.00311644	-0.52983	3.42666	-4.6101
1449002_at	Phlda3	pleckstrin homology-like domain, family A, member 3	0.00312863	-0.340953	11.3335	-4.6078
1423922_s_at	Ints3	integrator complex subunit 3	0.00312931	-0.546555	8.90289	-4.60756
1436108_at	Txndc9	thioredoxin domain containing 9	0.00312985	-1.04715	6.98429	-4.60733
1459916_at	Unknown	Unknown	0.0031415	-0.711347	3.71948	-4.60535
1448228_at	Lox	lysyl oxidase	0.00314334	-0.63211	3.14554	-4.60494
1443504_at	E330022O07	hypothetical protein E330022O07	0.00314738	-0.485426	4.46583	-4.60421
1417719_at	Sap30	sin3 associated polypeptide	0.00315389	-1.70693	6.98983	-4.60303
1439846_at	Klf12	Kruppel-like factor 12	0.00315656	-1.15644	6.41965	-4.60246
1449035_at	4930544G11Rik	RIKEN cDNA 4930544G11 gene	0.00315874	-0.500619	3.01256	-4.602
1459603_at	Prelid2	PRELI domain containing 2	0.00318085	-0.422644	2.95724	-4.59854
1451815_at	B3gnt4	UDP-GlcNAc:betaGal beta-1,3-N-acetylglucosaminyltransferase 4	0.00319475	-0.612044	5.78438	-4.59616
1424368_s_at	Ubqln1	ubiquilin 1	0.00320138	-0.408456	11.8949	-4.59479
1430373_at	5430427O19Rik	RIKEN cDNA 5430427O19 gene	0.00320138	-0.605658	2.36316	-4.59475
1438394_x_at	Krt4	keratin 4	0.00320186	-0.378804	4.29696	-4.59454
1438298_a_at	2011-09-12	septin 12	0.00320237	-0.64366	4.29637	-4.59432
1416415_a_at	H2afz	H2A histone family, member Z	0.00322196	-0.326101	12.4023	-4.59083
1451029_at	Bcl2l2	BCL2-like 2	0.00322414	-0.89656	5.49549	-4.5901
1431492_at	Lipn	lipase, family member N	0.00323545	-0.475683	2.35549	-4.58814
1447022_at	Unknown	Unknown	0.00323545	-0.539518	3.73247	-4.58786
1433481_at	Fkbp14	FK506 binding protein 14	0.00323545	-1.77008	5.97391	-4.58766
1428372_at	St5	suppression of tumorigenicity 5	0.00323545	-0.628812	9.53303	-4.5874
1446004_at	Unknown	Unknown	0.00323545	-0.502883	3.1235	-4.58715
1441992_at	Rab14	RAB14, member RAS oncogene family	0.00323545	-0.869671	3.47671	-4.58713
1437677_at	AI449595	EST AI449595	0.00325712	-1.13538	6.45837	-4.58376
1446106_at	1700109G14Rik	RIKEN cDNA 1700109G14 gene	0.00326018	-0.574117	3.04984	-4.58304
1446400_at	Olfr558	olfactory receptor 558	0.00326904	-0.443799	3.24059	-4.58153
1456733_x_at	Serpinh1	serine (or cysteine) peptidase inhibitor, clade H, member 1	0.00326994	-1.32768	3.86041	-4.58126
1436026_at	Zfp703	zinc finger protein 703	0.0032734	-1.12475	7.32291	-4.58035
1454632_at	Tmem229b	transmembrane protein 229B	0.00327363	-1.33845	7.19185	-4.58018
1433806_x_at	Calr	calreticulin	0.00328097	-0.468303	11.5461	-4.57885
1460607_at	Igsf11	immunoglobulin superfamily, member 11	0.00328097	-0.458525	9.73273	-4.57874
1426187_a_at	Hax1	HCLS1 associated X-1	0.00328543	-0.348542	11.9441	-4.57784
1415811_at	Uhrf1	ubiquitin-like, containing PHD and RING finger domains, 1	0.00328837	-0.51742	3.86783	-4.57715
1437352_at	Acox3	acyl-Coenzyme A oxidase 3, pristanoyl	0.00329273	-0.500912	6.63508	-4.5764
1432963_at	Unknown	Unknown	0.00329344	-0.416175	4.72011	-4.57616
1460399_at	Ccdc117	coiled-coil domain containing 117	0.00329714	-1.01243	8.05722	-4.57551
1459966_at	Osbpl7	oxysterol binding protein-like 7	0.00329776	-1.05263	2.97895	-4.5752
1451940_x_at	Trdn	triadin	0.00329776	-0.565085	4.49863	-4.57498
1430180_at	Map2k5	mitogen-activated protein kinase kinase 5	0.0032997	-0.705677	2.88896	-4.57445
1440176_x_at	1700003F12Rik	RIKEN cDNA 1700003F12 gene	0.00330168	-0.44588	3.71844	-4.57404
1417232_at	Cldn2	claudin 2	0.00331077	-0.688506	4.7166	-4.57251
1427829_at	Abcd4	ATP-binding cassette, sub-family D (ALD), member 4	0.00331547	-0.621502	7.14987	-4.57165
1441216_at	St3gal1	ST3 beta-galactoside alpha-2,3-sialyltransferase 1	0.00332518	-0.520573	4.41737	-4.56979
1425103_at	Ace2	angiotensin I converting enzyme (peptidyl-dipeptidase A) 2	0.00332518	-0.424075	5.60766	-4.56957
1442469_at	Unknown	Unknown	0.00332518	-0.41975	3.4767	-4.56955
1418183_a_at	Cyth1	cytohesin 1	0.0033455	-0.621771	9.67623	-4.56584
1445771_at	Unknown	Unknown	0.00334803	-0.496555	2.29051	-4.56527
1429235_at	Galntl2	UDP-N-acetyl-alpha-D-galactosamine:polypeptide N-acetylgalactosaminyltransferase-like 2	0.00335439	-0.531444	3.89781	-4.56403
1428768_at	Pan3	PAN3 polyA specific ribonuclease subunit homolog (S. cerevisiae)	0.00336308	-0.631874	7.73005	-4.56235
1417680_at	Kcna5	potassium voltage-gated channel, shaker-related subfamily, member 5	0.00336308	-1.22075	4.43656	-4.56229
1450327_at	P2rx6	purinergic receptor P2X, ligand-gated ion channel, 6	0.00336566	-0.498422	5.93003	-4.5618
1438373_at	App	amyloid beta (A4) precursor protein	0.00336808	-0.604031	2.53377	-4.56109
1440474_at	Crot	carnitine O-octanoyltransferase	0.00337302	-0.587076	5.15711	-4.56025
1441991_at	Prss53	protease, serine, 53	0.00337373	-1.21496	5.28733	-4.56002
1459134_at	Unknown	Unknown	0.00337785	-0.492896	4.82011	-4.55932
1444200_at	D19Ertd386e	DNA segment, Chr 19, ERATO Doi 386, expressed	0.0033803	-1.13657	5.94249	-4.55885
1452753_at	Foxk2	forkhead box K2	0.00340273	-0.387102	10.5249	-4.55557
1425200_at	Clcc1	chloride channel CLIC-like 1	0.00340347	-0.492816	4.22372	-4.55519
1447820_x_at	Cpt2	carnitine palmitoyltransferase 2	0.00340494	-0.652753	4.45497	-4.55458
1437100_x_at	Pim3	proviral integration site 3	0.00341613	-0.339763	13.2586	-4.55276
1443614_at	Unknown	Unknown	0.00341613	-0.521632	3.83904	-4.55274
1435964_a_at	Taok3	TAO kinase 3	0.00341613	-0.742647	11.0293	-4.55267
1444939_at	Unknown	Unknown	0.00342123	-1.48595	5.1093	-4.55173
1436564_at	Rims4	regulating synaptic membrane exocytosis 4	0.00342727	-0.721196	6.60082	-4.55037
1433899_x_at	Tsc22d1	TSC22 domain family, member 1	0.00342727	-0.494157	8.27917	-4.55035
1453704_at	Unknown	Unknown	0.00343004	-0.732709	3.621	-4.54971
1415861_at	Tyrp1	tyrosinase-related protein 1	0.00343159	-0.476865	2.51434	-4.54933
1424814_a_at	Bcl2l14	BCL2-like 14 (apoptosis facilitator)	0.00344719	-0.64487	4.96299	-4.54689
1451651_at	Vsig4	V-set and immunoglobulin domain containing 4	0.00345647	-0.433418	2.23721	-4.54525
1428099_a_at	Srsf1	serine/arginine-rich splicing factor 1	0.00346008	-0.486538	10.0985	-4.54409
1438946_at	Pdgfra	platelet derived growth factor receptor, alpha polypeptide	0.00346068	-0.586261	3.36502	-4.5435
1454559_at	Sh3bgr	SH3-binding domain glutamic acid-rich protein	0.00346068	-0.490699	4.16697	-4.54334
1432951_at	4930448E22Rik	RIKEN cDNA 4930448E22 gene	0.00346068	-0.521356	4.21395	-4.54327
1438976_x_at	Mat2a	methionine adenosyltransferase II, alpha	0.00346068	-0.752647	9.92839	-4.5429
1442405_at	Csrp2bp	cysteine and glycine-rich protein 2 binding protein	0.00346882	-0.518352	3.68511	-4.54156
1423654_a_at	Rnf4	ring finger protein 4	0.00346989	-0.462338	9.43445	-4.54115
1416633_a_at	Fam96a	family with sequence similarity 96, member A	0.00348354	-0.603642	10.147	-4.53901
1432960_at	4930447I22Rik	RIKEN cDNA 4930447I22 gene	0.00348755	-1.55559	4.17881	-4.53829
1449084_s_at	Sh3d19	SH3 domain protein D19	0.00349554	-0.670564	8.46228	-4.53683
1452232_at	Galnt7	UDP-N-acetyl-alpha-D-galactosamine: polypeptide N-acetylgalactosaminyltransferase 7	0.00350511	-1.15319	5.45993	-4.53491
1416362_a_at	Fkbp4	FK506 binding protein 4	0.0035103	-0.571933	11.9577	-4.5341
1426598_at	Uty	ubiquitously transcribed tetratricopeptide repeat gene, Y chromosome	0.0035155	-1.04646	3.21105	-4.53329
1437818_at	9430016H08Rik	RIKEN cDNA 9430016H08 gene	0.00351645	-0.860798	6.30183	-4.533
1418536_at	H2-Q7	histocompatibility 2, Q region locus 7	0.00353554	-0.467677	3.20009	-4.53016
1431540_at	4930511E03Rik	RIKEN cDNA 4930511E03 gene	0.00354252	-0.602184	2.75991	-4.52913
1429390_at	Acpl2	acid phosphatase-like 2	0.00354368	-1.31944	7.23604	-4.52875
1422447_at	Ins1	insulin I	0.00354368	-0.510716	4.38573	-4.5287
1433764_at	Clec2l	C-type lectin domain family, member L	0.00356264	-0.379927	4.83947	-4.52601
1435782_at	Gm12617	Uba52 pseudogene	0.00356794	-0.343512	6.23287	-4.5252
1427160_at	Pcf11	cleavage and polyadenylation factor subunit homolog (S. cerevisiae)	0.00357467	-0.656761	6.9505	-4.5242
1439510_at	Sgol1	shugoshin-like 1 (S. pombe)	0.00358615	-0.631005	3.33789	-4.52226
1428289_at	Klf9	Kruppel-like factor 9	0.00358615	-0.569578	11.8137	-4.5222
1438545_at	Slc25a5	solute carrier family 25 (mitochondrial carrier, adenine nucleotide translocator), member 5	0.00359571	-0.578207	6.35096	-4.52086
1457831_at	Trim61	tripartite motif-containing 61	0.00362694	-0.714407	3.95037	-4.51638
1424246_a_at	Tes	testis derived transcript	0.00363441	-0.48068	4.60626	-4.51504
1451856_at	Gigyf2	GRB10 interacting GYF protein 2	0.00363892	-0.515565	3.83804	-4.51421
1423226_at	Ms4a1	membrane-spanning 4-domains, subfamily A, member 1	0.0036406	-0.636179	3.17838	-4.5138
1448980_at	Ghrl	ghrelin	0.0036406	-0.48394	6.19248	-4.51359
1419617_at	Kcnn1	potassium intermediate/small conductance calcium-activated channel, subfamily N, member 1	0.00364871	-0.623351	6.48864	-4.5119
1430711_at	4933416E03Rik	RIKEN cDNA 4933416E03 gene	0.00365392	-0.376678	4.39477	-4.51112
1425363_at	B4galnt1	beta-1,4-N-acetyl-galactosaminyl transferase 1	0.00365398	-1.80494	4.47332	-4.51098
1418250_at	Arl4d	ADP-ribosylation factor-like 4D	0.00365571	-1.73742	6.92152	-4.51063
1431063_at	Ganc	glucosidase, alpha; neutral C	0.00366618	-1.96031	5.63017	-4.50879
1446332_at	Unknown	Unknown	0.00366764	-0.64871	2.66057	-4.50847
1458999_at	Mrps10	mitochondrial ribosomal protein S10	0.0036711	-0.415257	3.92405	-4.50767
1428801_at	Mgat3	mannoside acetylglucosaminyltransferase 3	0.00367287	-0.574874	9.71915	-4.50715
1425428_at	Hif3a	hypoxia inducible factor 3, alpha subunit	0.00367443	-1.20463	6.78585	-4.50664
1438288_x_at	1110059G02Rik	RIKEN cDNA 1110059G02 gene	0.00367443	-0.826157	3.38015	-4.50631
1453672_at	2810038L03Rik	RIKEN cDNA 2810038L03 gene	0.00367443	-0.397359	4.00153	-4.50628
1444353_at	C030040A22Rik	RIKEN cDNA C030040A22 gene	0.00367485	-0.538663	2.62745	-4.50609
1427858_at	Igkv1-117	immunoglobulin kappa chain variable 1-117	0.00368484	-0.381421	2.47231	-4.50446
1420298_at	Unknown	Unknown	0.00368538	-0.530934	2.5463	-4.50412
1456504_at	Zfp182	zinc finger protein 182	0.00369784	-1.23771	5.36002	-4.50205
1442618_at	Unknown	Unknown	0.00369906	-0.504875	3.87783	-4.50177
1443495_at	Atp5j2	ATP synthase, H+ transporting, mitochondrial F0 complex, subunit F2	0.00370376	-0.40825	3.23277	-4.50092
1421554_at	Lmx1a	LIM homeobox transcription factor 1 alpha	0.00370376	-0.594922	3.44866	-4.50089
1441915_s_at	Plin5	perilipin 5	0.00370608	-1.69748	5.15508	-4.50037
1454798_at	Rbm15b	RNA binding motif protein 15B	0.00371073	-0.758658	8.88255	-4.49967
1430836_at	4933437G19Rik	RIKEN cDNA 4933437G19 gene	0.00371729	-0.522758	4.83864	-4.49851
1438696_at	Edn3	endothelin 3	0.00372167	-0.689934	4.66223	-4.4978
1458321_at	Pik3cd	phosphatidylinositol 3-kinase catalytic delta polypeptide	0.00372375	-0.414966	2.09348	-4.49741
1434732_x_at	Tomm7	translocase of outer mitochondrial membrane 7 homolog (yeast)	0.00372517	-0.413931	11.2203	-4.49702
1424222_s_at	Rad23b	RAD23b homolog (S. cerevisiae)	0.00372517	-0.337522	10.7606	-4.49697
1437647_at	Dido1	death inducer-obliterator 1	0.00372899	-1.46573	4.47526	-4.49597
1416236_a_at	Mpzl2	myelin protein zero-like 2	0.00373914	-0.852499	2.23332	-4.49447
1439938_at	Stk38	serine/threonine kinase 38	0.00375463	-0.490705	3.14009	-4.49232
1442852_at	Unknown	Unknown	0.0037653	-0.517198	4.50403	-4.49077
1419129_at	Slc22a13	solute carrier family 22 (organic cation transporter), member 13	0.0037811	-0.463721	4.68829	-4.48874
1445599_at	Fndc7	fibronectin type III domain containing 7	0.00378112	-0.35718	3.22629	-4.4886
1446430_at	Hectd2	HECT domain containing 2	0.0037873	-0.408332	2.95967	-4.48759
1430064_at	Ttll11	tubulin tyrosine ligase-like family, member 11	0.00379496	-0.455703	5.11788	-4.48631
1429907_at	1700094D03Rik	RIKEN cDNA 1700094D03 gene	0.00379551	-1.14822	5.85274	-4.48603
1417679_at	Gfi1	growth factor independent 1	0.00379551	-0.565277	2.99503	-4.48595
1452510_at	Pax7	paired box gene 7	0.0038071	-0.708959	3.21642	-4.48431
1429854_at	2900092C05Rik	RIKEN cDNA 2900092C05 gene	0.0038071	-0.57122	2.29069	-4.4843
1420617_at	Cpeb4	cytoplasmic polyadenylation element binding protein 4	0.00380874	-0.542441	8.21444	-4.48397
1457875_at	Unknown	Unknown	0.00381334	-0.393058	3.13859	-4.48309
1459961_a_at	Stat3	signal transducer and activator of transcription 3	0.00381671	-0.468885	3.66383	-4.48245
1445025_at	AU015536	expressed sequence AU015536	0.00381671	-0.592329	3.17804	-4.48236
1436380_at	Cdc42bpa	CDC42 binding protein kinase alpha	0.00382209	-0.43498	11.4576	-4.48132
1432270_a_at	Chmp5	chromatin modifying protein 5	0.00382734	-0.279008	12.3791	-4.48034
1450543_at	Unknown	Unknown	0.00382734	-0.507398	9.16836	-4.4803
1443195_at	Unknown	Unknown	0.00383313	-0.478653	3.30852	-4.47913
1444868_at	Lrrc9	leucine rich repeat containing 9	0.00383313	-0.576813	3.42178	-4.47908
1449171_at	Ttk	Ttk protein kinase	0.00383891	-0.596528	3.43549	-4.47813
1431368_at	4930404N11Rik	RIKEN cDNA 4930404N11 gene	0.00383891	-0.644881	3.89136	-4.47801
1421634_at	Capn8	calpain 8	0.00384352	-0.520948	3.89711	-4.47722
1441104_at	Myo5b	myosin VB	0.00384352	-0.52335	3.99262	-4.47719
1446800_at	3010026O09Rik	RIKEN cDNA 3010026O09 gene	0.00384449	-0.483741	3.32618	-4.47637
1420397_a_at	Spen	SPEN homolog, transcriptional regulator (Drosophila)	0.00384449	-0.624434	7.40648	-4.47622
1420244_at	Unknown	Unknown	0.00384498	-0.618784	2.91919	-4.47597
1420657_at	Ucp3	uncoupling protein 3 (mitochondrial, proton carrier)	0.00384529	-0.526747	4.52288	-4.4758
1442099_at	Usp31	ubiquitin specific peptidase 31	0.00385725	-0.40242	10.1521	-4.47426
1437869_at	Ppp2r3a	protein phosphatase 2, regulatory subunit B'', alpha	0.00387062	-0.560408	10.1288	-4.47216
1458797_at	Unknown	Unknown	0.00388458	-0.611905	4.11054	-4.4704
1434871_at	Cox17	cytochrome c oxidase, subunit XVII assembly protein homolog (yeast)	0.00388885	-0.554329	2.7017	-4.46964
1415720_s_at	Mad2l1bp	MAD2L1 binding protein	0.00389272	-0.487709	6.75589	-4.46906
1443657_at	Fhdc1	FH2 domain containing 1	0.0039018	-0.43801	2.45133	-4.46787
1433067_at	6330582A15Rik	RIKEN cDNA 6330582A15 gene	0.00390885	-0.553262	3.92125	-4.46652
1438222_at	D2Ertd612e	DNA segment, Chr 2, ERATO Doi 612, expressed	0.00391326	-0.441869	2.37584	-4.46588
1439565_at	Fam123b	family with sequence similarity 123, member B	0.00391545	-0.934013	6.4665	-4.4655
1431234_at	Itpripl1	inositol 1,4,5-triphosphate receptor interacting protein-like 1	0.00393309	-0.826697	4.27684	-4.4632
1428893_at	Osbpl7	oxysterol binding protein-like 7	0.00393349	-0.338469	8.95281	-4.46286
1459076_at	Unknown	Unknown	0.00394286	-0.463892	3.17865	-4.46116
1450681_at	Zfp143	zinc finger protein 143	0.00394879	-1.32595	4.05741	-4.46021
1459272_at	Unknown	Unknown	0.00395385	-0.523897	2.15485	-4.4595
1417612_at	Ier5	immediate early response 5	0.00395849	-0.597602	8.77106	-4.45872
1430659_at	4930548H24Rik	RIKEN cDNA 4930548H24 gene	0.00395942	-0.489185	4.85113	-4.45827
1418135_at	Aff1	AF4/FMR2 family, member 1	0.00395942	-1.05652	8.98581	-4.45818
1452762_at	Unknown	Unknown	0.00395942	-1.1406	4.47033	-4.45808
1429293_at	Gpc2	glypican 2 (cerebroglycan)	0.00396906	-0.505245	4.10829	-4.45672
1434533_x_at	Ceacam11	carcinoembryonic antigen-related cell adhesion molecule 11	0.00397032	-0.37752	2.83922	-4.45644
1452842_at	Hspb9	heat shock protein, alpha-crystallin-related, B9	0.00397214	-0.670335	4.49341	-4.4561
1440647_at	Sipa1l1	signal-induced proliferation-associated 1 like 1	0.00397316	-0.401115	4.51698	-4.45586
1421797_a_at	Snx12	sorting nexin 12	0.00398199	-0.651324	8.90336	-4.45459
1418645_at	Hal	histidine ammonia lyase	0.00398613	-0.528505	4.03939	-4.45399
1433930_at	Hpse	heparanase	0.0039889	-0.426184	2.85264	-4.45342
1456320_at	Fam126b	family with sequence similarity 126, member B	0.0039889	-0.599506	9.54217	-4.45304
1453773_at	Rnf220	ring finger protein 220	0.0039889	-0.753248	4.43677	-4.45303
1452711_at	Atl1	atlastin GTPase 1	0.00399162	-0.721376	9.92064	-4.45243
1454318_at	2810403D21Rik	RIKEN cDNA 2810403D21 gene	0.00399162	-0.533207	3.14611	-4.45228
1433941_at	Inpp5j	inositol polyphosphate 5-phosphatase J	0.00399162	-0.75199	7.30363	-4.45223
1447536_at	Lysmd2	LysM, putative peptidoglycan-binding, domain containing 2	0.00399162	-1.09043	5.01244	-4.452
1449069_at	Zfp148	zinc finger protein 148	0.00399162	-0.519134	8.90222	-4.45194
1433653_at	Fam20a	family with sequence similarity 20, member A	0.0040163	-0.629976	5.86844	-4.4485
1458160_at	Unknown	Unknown	0.0040164	-0.583779	3.03533	-4.44836
1448012_at	Unknown	Unknown	0.0040228	-0.395822	2.43193	-4.44738
1455527_at	Cd163l1	CD163 molecule-like 1	0.00402855	-0.422254	4.71216	-4.44659
1421704_a_at	Pik3c2g	phosphatidylinositol 3-kinase, C2 domain containing, gamma polypeptide	0.00402855	-0.512762	2.49282	-4.44647
1450758_at	Cntnap2	contactin associated protein-like 2	0.00402913	-0.832654	4.87079	-4.44628
1426978_at	Klhl2	kelch-like 2, Mayven (Drosophila)	0.00404444	-0.442969	10.9721	-4.44402
1452113_a_at	Rab23	RAB23, member RAS oncogene family	0.00404444	-0.57607	8.60501	-4.44391
1435036_at	Aspg	asparaginase homolog (S. cerevisiae)	0.00404696	-0.434885	4.64851	-4.44337
1430968_at	4930517O19Rik	RIKEN cDNA 4930517O19 gene	0.00404838	-0.40874	2.99556	-4.44308
1451016_at	Ifrd2	interferon-related developmental regulator 2	0.00405323	-0.85982	7.85629	-4.44228
1449359_at	Pax1	paired box gene 1	0.00405685	-0.610959	3.24117	-4.44162
1433583_at	Zfp365	zinc finger protein 365	0.00405878	-0.662228	11.317	-4.44115
1449265_at	Casp1	caspase 1	0.00405878	-0.975942	3.77723	-4.44115
1447203_at	Unknown	Unknown	0.00406199	-0.477119	3.77501	-4.4404
1438125_at	C230085N15Rik	RIKEN cDNA C230085N15 gene	0.00406871	-0.429027	3.53952	-4.43927
1441435_at	Unknown	Unknown	0.00407144	-0.454372	2.65819	-4.43871
1440075_at	Pias4	protein inhibitor of activated STAT 4	0.00407911	-0.425398	4.09652	-4.43725
1432036_at	4933436H12Rik	RIKEN cDNA 4933436H12 gene	0.00408044	-0.50787	4.43466	-4.43681
1416288_at	Dnaja1	DnaJ (Hsp40) homolog, subfamily A, member 1	0.00409	-0.462096	13.104	-4.43549
1426592_a_at	Fbxo22	F-box protein 22	0.00409123	-0.470184	9.85174	-4.43513
1459710_at	Unknown	Unknown	0.00409774	-0.491969	3.3244	-4.43425
1432994_at	2900057E15Rik	RIKEN cDNA 2900057E15 gene	0.004103	-0.554171	2.94459	-4.43342
1447956_at	C76614	expressed sequence C76614	0.0041031	-0.407813	3.43613	-4.43323
1455655_a_at	Tardbp	TAR DNA binding protein	0.0041064	-0.733444	8.29545	-4.43248
1426149_at	Spi15	serine protease inhibitor 15	0.0041064	-0.569571	3.05704	-4.4324
1425064_at	Arnt	aryl hydrocarbon receptor nuclear translocator	0.00411658	-0.622399	3.89282	-4.43103
1423778_at	Usp20	ubiquitin specific peptidase 20	0.00411696	-0.657215	5.49655	-4.43083
1457255_x_at	Kif5c	kinesin family member 5C	0.00411837	-0.615968	3.17982	-4.43045
1458243_at	Gm7844	predicted gene 7844	0.00413489	-0.603815	2.37946	-4.42838
1454579_at	4930474A20Rik	RIKEN cDNA 4930474A20 gene	0.00413524	-0.612885	3.26185	-4.42821
1440847_at	Mtss1	metastasis suppressor 1	0.0041421	-0.468351	2.86965	-4.42733
1438277_at	E130308A19Rik	RIKEN cDNA E130308A19 gene	0.00414449	-0.694193	9.16325	-4.42682
1457448_at	Pnpla1	patatin-like phospholipase domain containing 1	0.0041452	-0.368498	3.44383	-4.42659
1431669_at	4930583I09Rik	RIKEN cDNA 4930583I09 gene	0.0041452	-0.565271	3.35497	-4.42643
1421565_at	Robo3	roundabout homolog 3 (Drosophila)	0.0041452	-0.41753	3.1311	-4.42623
1451954_at	Unknown	Unknown	0.00415209	-0.552817	3.17945	-4.42535
1460531_at	Unknown	Unknown	0.00416234	-0.405854	2.57945	-4.42386
1421556_at	Serpina3a	serine (or cysteine) peptidase inhibitor, clade A, member 3A	0.0041652	-0.500169	3.18654	-4.42329
1443103_at	Unknown	Unknown	0.00417303	-0.60304	4.28647	-4.42206
1460651_at	Lat	linker for activation of T cells	0.00417471	-0.520191	4.79666	-4.42162
1423753_at	Bambi	BMP and activin membrane-bound inhibitor, homolog (Xenopus laevis)	0.00418312	-0.933956	4.88763	-4.42008
1447418_at	Unknown	Unknown	0.00421615	-0.606682	6.13001	-4.41526
[truncated: 2,990 more rows]

## Sheet: Downregulated
Downregulated Probesets after sleep loss
Probeset ID	Gene Name	Gene Title	adj.P.Val	Log Fold Change	Average Expression	t
1439586_at	LOC548102	hypothetical LOC548102	5.58962e-09	1.73555	3.73345	18.9814
1425852_at	Catsperg1	cation channel, sperm-associated, gamma 1	1.2898e-08	1.88903	3.76664	17.6512
1434068_s_at	AI662270	expressed sequence AI662270	3.09627e-08	1.36286	3.5085	16.4814
1449761_at	AA589418	expressed sequence AA589418	1.9758e-07	1.36511	4.05781	14.5617
1444250_at	Unknown	Unknown	2.01015e-07	2.7527	3.94266	13.9748
1458941_at	Zeb2	zinc finger E-box binding homeobox 2	2.62544e-07	1.39846	4.32733	13.4948
1445225_at	Unknown	Unknown	3.33568e-07	1.0909	3.50581	12.8921
1423496_a_at	Igdcc3	immunoglobulin superfamily, DCC subclass, member 3	3.33568e-07	1.30511	4.71525	12.8877
1437499_at	Ankrd39	ankyrin repeat domain 39	3.37606e-07	1.38956	4.63072	12.7817
1439599_at	Gal3st2	galactose-3-O-sulfotransferase 2	5.74671e-07	1.22089	3.81484	12.0927
1443256_at	Unknown	Unknown	6.81616e-07	1.04238	3.46102	11.8867
1446785_at	Unknown	Unknown	7.46806e-07	1.73559	2.77272	11.7098
1445020_at	Unknown	Unknown	7.46806e-07	1.10885	3.68786	11.6852
1444816_at	Olfr75-ps1	olfactory receptor 75, pseudogene 1	8.29383e-07	1.12279	4.01487	11.4955
1438514_at	Npc1l1	NPC1-like 1	8.29383e-07	0.936415	3.43317	11.4841
1446057_at	Rlf	rearranged L-myc fusion sequence	9.03392e-07	0.931279	3.99355	11.3745
1432441_at	4933413J09Rik	RIKEN cDNA 4933413J09 gene	9.03392e-07	1.1471	4.64211	11.3665
1458829_at	Unknown	Unknown	9.21454e-07	1.02152	3.84866	11.3143
1449792_at	Unknown	Unknown	9.75446e-07	2.2298	5.05782	11.2629
1454523_at	C530007A02Rik	RIKEN cDNA C530007A02 gene	1.00343e-06	1.10868	2.90377	11.2308
1420006_at	Bmp15	bone morphogenetic protein 15	1.00482e-06	0.944303	2.83409	11.2035
1449009_at	Unknown	Unknown	1.00482e-06	1.31161	3.80699	11.2001
1458635_at	4832428D23Rik	RIKEN cDNA 4832428D23 gene	1.21159e-06	0.76357	3.8312	10.9986
1453797_at	Phospho2	phosphatase, orphan 2	1.21617e-06	2.03062	6.76362	10.9722
1442665_at	C77874	expressed sequence C77874	1.41882e-06	1.03562	3.45995	10.8397
1446855_at	Vps13d	vacuolar protein sorting 13 D (yeast)	1.55945e-06	0.97474	4.19023	10.7502
1429386_at	Dcaf7	DDB1 and CUL4 associated factor 7	1.60603e-06	1.00694	4.37031	10.7143
1441203_at	Gm14204	predicted gene 14204	1.65293e-06	1.13546	4.15087	10.6869
1442901_at	Tax1bp1	Tax1 (human T-cell leukemia virus type I) binding protein 1	1.87542e-06	1.06785	2.80537	10.5638
1422754_at	Tmod1	tropomodulin 1	1.90803e-06	0.786353	11.7386	10.5258
1431435_at	Unknown	Unknown	1.92255e-06	0.806831	3.48216	10.5119
1441594_at	Unknown	Unknown	1.9477e-06	1.31102	3.77562	10.4919
1431524_at	4933427I22Rik	RIKEN cDNA 4933427I22 gene	1.9477e-06	1.00157	3.71918	10.4861
1422660_at	Rbm3	RNA binding motif protein 3	1.97469e-06	2.78255	10.3072	10.4479
1422937_at	Fzd5	frizzled homolog 5 (Drosophila)	2.33858e-06	2.11968	4.15102	10.2987
1433356_at	2610021J01Rik	RIKEN cDNA 2610021J01 gene	2.33858e-06	1.34603	3.86731	10.298
1457084_at	Nlrp9b	NLR family, pyrin domain containing 9B	2.38512e-06	1.21526	4.08324	10.279
1447002_at	Unknown	Unknown	2.52136e-06	0.747186	2.53586	10.2363
1418548_at	Svs6	seminal vesicle secretory protein 6	2.56402e-06	0.795837	3.07791	10.2193
1445904_at	Unknown	Unknown	2.56402e-06	1.14437	3.36989	10.2137
1459277_at	Unknown	Unknown	2.65647e-06	0.859905	3.01733	10.1838
1433809_at	Ddx5	DEAD (Asp-Glu-Ala-Asp) box polypeptide 5	2.65647e-06	0.832387	3.07864	10.1791
1442104_at	Unknown	Unknown	2.75561e-06	0.939765	3.44156	10.1384
1446807_at	Unknown	Unknown	3.14975e-06	1.12661	3.01013	10.0135
1431850_at	3200001D21Rik	RIKEN cDNA 3200001D21 gene	3.14975e-06	1.02288	2.69546	9.99236
1442673_at	Unknown	Unknown	3.14975e-06	1.29148	3.6416	9.98912
1425890_at	Ly6i	lymphocyte antigen 6 complex, locus I	3.26346e-06	0.902631	3.30145	9.95637
1429644_at	1700011I03Rik	RIKEN cDNA 1700011I03 gene	3.31475e-06	0.866828	3.39355	9.91181
1453874_at	4933401B06Rik	GLE1 RNA export mediator pseudogene	3.31475e-06	1.03908	3.17778	9.90896
1429736_at	Qk	quaking	3.37759e-06	1.50999	7.7726	9.89232
1445108_at	Unknown	Unknown	3.39573e-06	0.828622	2.58154	9.88439
1442073_at	Inpp1	inositol polyphosphate-1-phosphatase	3.49474e-06	1.58453	4.29048	9.86141
1459191_at	B130020M22Rik	RIKEN cDNA B130020M22 gene	3.53473e-06	0.952652	3.85758	9.84968
1447410_at	Unknown	Unknown	3.62346e-06	1.35832	4.49813	9.82459
1445522_at	Atp8b4	ATPase, class I, type 8B, member 4	3.62346e-06	0.860733	3.66742	9.82071
1446616_at	Unknown	Unknown	3.62346e-06	0.995224	2.98853	9.81646
1430947_at	4930549C15Rik	RIKEN cDNA 4930549C15 gene	3.65051e-06	0.968039	3.71099	9.80744
1416022_at	Fabp5	fatty acid binding protein 5, epidermal	3.77577e-06	1.02038	12.2023	9.77335
1419732_at	Rtn4r	reticulon 4 receptor	3.77577e-06	1.26043	6.67922	9.76544
1443977_at	E130014H10Rik	RIKEN cDNA E130014H10 gene	3.77577e-06	1.09123	4.00278	9.76506
1440157_at	Unknown	Unknown	4.03581e-06	0.763935	2.80754	9.71843
1432852_at	Phactr1	phosphatase and actin regulator 1	4.24494e-06	1.0119	3.26003	9.67822
1457654_at	Osgep	O-sialoglycoprotein endopeptidase	4.4103e-06	1.14198	3.55531	9.64214
1424739_at	Mudeng	MU-2/AP1M2 domain containing, death-inducing	4.52546e-06	1.90192	5.52848	9.61985
1452613_at	Uqcrq	ubiquinol-cytochrome c reductase, complex III subunit VII	4.52546e-06	1.21489	3.62784	9.61781
1458783_at	Unknown	Unknown	4.70161e-06	1.13393	3.70663	9.57132
1455455_at	Glt28d2	glycosyltransferase 28 domain containing 2	5.18479e-06	0.957247	3.53192	9.4845
1458876_at	Unknown	Unknown	5.41371e-06	0.943949	3.57329	9.45295
1454681_at	Esrp1	epithelial splicing regulatory protein 1	5.41371e-06	1.78391	3.99816	9.44696
1445862_at	4921513D23Rik	RIKEN cDNA 4921513D23 gene	5.52044e-06	0.737845	3.78746	9.42788
1445301_at	C920021L13Rik	RIKEN cDNA C920021L13 gene	5.54889e-06	2.26987	4.02948	9.41529
1455744_at	Unknown	Unknown	5.54889e-06	1.98097	3.32325	9.41458
1457630_at	Unknown	Unknown	5.54889e-06	0.867502	3.20452	9.4143
1421165_at	Mycbp	c-myc binding protein	5.57998e-06	0.751893	2.63236	9.38635
1421400_at	Kcnmb1	potassium large conductance calcium-activated channel, subfamily M, beta member 1	5.57998e-06	1.02431	3.48106	9.38478
1430464_at	9430021M05Rik	RIKEN cDNA 9430021M05 gene	5.61925e-06	1.47163	4.33988	9.37721
1433276_at	4930556A12Rik	RIKEN cDNA 4930556A12 gene	5.68203e-06	1.14951	4.11056	9.36711
1430524_at	Unknown	Unknown	5.80036e-06	0.722238	2.8313	9.35106
1421363_at	Cyp2c39	cytochrome P450, family 2, subfamily c, polypeptide 39	5.83417e-06	1.04543	3.01139	9.33504
1459204_at	AU015449	expressed sequence AU015449	6.12151e-06	0.896476	3.16233	9.29244
1442549_at	Mbnl3	muscleblind-like 3 (Drosophila)	6.21194e-06	0.927998	3.18255	9.27796
1460615_at	Nt5dc1	5'-nucleotidase domain containing 1	6.37749e-06	2.24827	4.49156	9.25874
1418673_at	Snai2	snail homolog 2 (Drosophila)	6.51132e-06	1.2015	3.37598	9.2378
1454148_at	4930443B20Rik	RIKEN cDNA 4930443B20 gene	6.51132e-06	0.767659	2.90689	9.2371
1446168_at	Unknown	Unknown	7.15308e-06	1.00193	5.02569	9.15758
1445696_x_at	Unknown	Unknown	7.60615e-06	0.969657	4.37822	9.09842
1420800_a_at	Kcnq2	potassium voltage-gated channel, subfamily Q, member 2	7.64086e-06	0.850232	4.30931	9.08477
1447383_at	Unknown	Unknown	7.64086e-06	0.996902	4.15514	9.08125
1460407_at	Spib	Spi-B transcription factor (Spi-1/PU.1 related)	7.64086e-06	0.900522	3.62311	9.08095
1446756_at	Ghsr	growth hormone secretagogue receptor	7.77647e-06	0.953736	3.14532	9.06241
1445850_at	Ppp1r12b	protein phosphatase 1, regulatory (inhibitor) subunit 12B	7.95346e-06	0.846008	3.33045	9.04294
1429010_at	Snrnp70	small nuclear ribonucleoprotein 70 (U1)	8.11218e-06	0.849779	6.29117	9.01392
1439509_at	2900008C10Rik	RIKEN cDNA 2900008C10 gene	8.72755e-06	1.55437	5.1071	8.95018
1447439_at	1700023E05Rik	RIKEN cDNA 1700023E05 gene	8.73543e-06	1.12189	3.6219	8.94517
1459618_at	Unknown	Unknown	8.90623e-06	1.91487	4.30311	8.92846
1440412_at	Unknown	Unknown	9.35501e-06	0.685722	3.89253	8.88955
1443194_at	5930430O07Rik	RIKEN cDNA 5930430O07 gene	9.57163e-06	0.701625	2.95285	8.87121
1445583_x_at	Unknown	Unknown	9.59033e-06	0.674534	3.52676	8.86548
1451600_s_at	Unknown	Unknown	1.05849e-05	0.752889	5.0664	8.79745
1431775_at	3100002H09Rik	RIKEN cDNA 3100002H09 gene	1.06077e-05	0.999921	2.73431	8.79365
1446722_at	Unknown	Unknown	1.06077e-05	1.09002	3.81563	8.79024
1446826_at	Xpo7	exportin 7	1.06077e-05	0.870964	2.69349	8.78953
1435990_at	Adamts2	a disintegrin-like and metallopeptidase (reprolysin type) with thrombospondin type 1 motif, 2	1.06505e-05	2.05378	4.23319	8.78493
1419528_at	Sult2a2	sulfotransferase family 2A, dehydroepiandrosterone (DHEA)-preferring, member 2	1.06649e-05	0.825037	3.87861	8.78194
1450597_at	Olfr870	olfactory receptor 870	1.07257e-05	1.00361	3.34371	8.77512
1430529_at	Csnk1a1	casein kinase 1, alpha 1	1.08078e-05	1.06775	3.13525	8.7675
1438384_at	Spanxn4	SPANX family, member N4	1.08193e-05	1.00361	3.34308	8.76471
1441255_at	Cdh3	cadherin 3	1.08362e-05	0.919173	3.95355	8.76163
1431580_at	4833421K07Rik	RIKEN cDNA 4833421K07 gene	1.12402e-05	0.969538	3.19422	8.73138
1450487_at	Vsx1	visual system homeobox 1 homolog (zebrafish)	1.12876e-05	1.13657	4.2282	8.72678
1459404_at	4930583H14Rik	RIKEN cDNA 4930583H14 gene	1.13975e-05	0.752959	4.24439	8.71893
1453840_at	Pabpc1	poly(A) binding protein, cytoplasmic 1	1.14028e-05	0.84685	2.85547	8.71657
1421803_at	Apbh	androgen-binding protein eta	1.14673e-05	0.974536	3.54718	8.70493
1446453_at	Unknown	Unknown	1.14673e-05	0.846265	4.64014	8.70292
1441091_at	Elovl7	ELOVL family member 7, elongation of long chain fatty acids (yeast)	1.15317e-05	1.34227	8.02971	8.6912
1430071_at	Brp44	brain protein 44	1.15317e-05	0.881803	3.43375	8.68991
1447216_at	Nrxn1	neurexin I	1.17217e-05	1.0092	3.93131	8.66986
1432458_at	1700011F14Rik	RIKEN cDNA 1700011F14 gene	1.21626e-05	1.13397	3.9653	8.64023
1447893_x_at	Slc39a6	solute carrier family 39 (metal ion transporter), member 6	1.30532e-05	1.61617	3.75679	8.58712
1420186_at	Unknown	Unknown	1.30579e-05	1.02219	3.01975	8.58369
1440663_at	Unknown	Unknown	1.32592e-05	1.14773	4.01448	8.5704
1442968_at	D9Ertd241e	DNA segment, Chr 9, ERATO Doi 241, expressed	1.33996e-05	1.05157	2.92347	8.5605
1459094_at	Unknown	Unknown	1.35037e-05	0.617342	3.15146	8.5541
1438084_at	Unknown	Unknown	1.37106e-05	0.989981	3.85151	8.53851
1441268_at	Unknown	Unknown	1.40912e-05	1.10642	3.41315	8.52001
1444310_at	Polr3a	polymerase (RNA) III (DNA directed) polypeptide A	1.40932e-05	0.799851	2.84469	8.51631
1437629_at	Arhgef19	Rho guanine nucleotide exchange factor (GEF) 19	1.4301e-05	1.14167	7.14692	8.50487
1457598_at	Glrx3	glutaredoxin 3	1.4301e-05	0.681996	3.36057	8.50416
1455716_at	BB187676	expressed sequence BB187676	1.43339e-05	1.3989	5.08604	8.50103
1447855_x_at	Appbp2	amyloid beta precursor protein (cytoplasmic tail) binding protein 2	1.45019e-05	0.841896	3.52058	8.49057
1457326_at	Unknown	Unknown	1.45019e-05	2.69163	3.53105	8.48745
1434722_at	Ampd1	adenosine monophosphate deaminase 1	1.45019e-05	0.728193	3.02072	8.48714
1424578_at	Arrdc1	arrestin domain containing 1	1.46183e-05	0.775943	6.01698	8.47542
1431871_at	Txndc3	thioredoxin domain containing 3 (spermatozoa)	1.46183e-05	0.841666	3.78969	8.47491
1437231_at	Slitrk6	SLIT and NTRK-like family, member 6	1.46183e-05	1.12813	2.87219	8.47422
1431456_at	4931439C15Rik	RIKEN cDNA 4931439C15 gene	1.4765e-05	0.837312	3.24202	8.46103
1433340_at	4930480K02Rik	RIKEN cDNA 4930480K02 gene	1.49851e-05	0.770929	3.85125	8.44867
1445968_at	Unknown	Unknown	1.49851e-05	0.845586	4.41338	8.4473
1449395_at	Ankrd61	ankyrin repeat domain 61	1.51543e-05	0.908212	3.78332	8.43606
1421161_at	Btc	betacellulin, epidermal growth factor family member	1.51543e-05	2.16675	4.80931	8.43446
1440670_at	Unknown	Unknown	1.51543e-05	1.10322	4.36405	8.43404
1457222_at	Creb5	cAMP responsive element binding protein 5	1.55163e-05	0.789466	11.2321	8.41699
1444639_at	Unknown	Unknown	1.56168e-05	0.725352	4.51759	8.40942
1429312_s_at	Ror1	receptor tyrosine kinase-like orphan receptor 1	1.56168e-05	0.769445	2.33504	8.40721
1445135_at	Unknown	Unknown	1.56168e-05	1.07415	4.19847	8.40663
1422039_at	Tnfrsf22	tumor necrosis factor receptor superfamily, member 22	1.59496e-05	1.74209	3.9147	8.39225
1432258_at	9430014N10Rik	RIKEN cDNA 9430014N10 gene	1.59496e-05	0.891989	4.06495	8.39114
1443139_at	Unknown	Unknown	1.66776e-05	1.21029	3.75258	8.35971
1455746_at	Kif13a	kinesin family member 13A	1.6704e-05	0.736424	9.98599	8.35632
1423931_s_at	Anapc4	anaphase promoting complex subunit 4	1.6769e-05	0.685519	9.91666	8.34611
1417085_at	Akr1c6	aldo-keto reductase family 1, member C6	1.6769e-05	1.10731	2.92352	8.34453
1440309_at	Unknown	Unknown	1.68222e-05	0.918875	4.12554	8.3392
1442613_at	Spon1	spondin 1, (f-spondin) extracellular matrix protein	1.68222e-05	1.33243	3.40024	8.33627
1459631_at	Unknown	Unknown	1.68222e-05	0.842481	5.3555	8.33247
1441663_at	Unknown	Unknown	1.68222e-05	0.937435	3.23244	8.33178
1427756_x_at	Ighm	immunoglobulin heavy constant mu	1.69347e-05	0.760929	3.35985	8.32485
1430814_at	Cyp2d40	cytochrome P450, family 2, subfamily d, polypeptide 40	1.74818e-05	0.766427	3.82002	8.30347
1445158_at	Sypl	synaptophysin-like protein	1.76589e-05	1.30939	2.9107	8.29463
1433115_at	5730552O08Rik	RIKEN cDNA 5730552O08 gene	1.77339e-05	1.09582	3.46302	8.29068
1445557_at	0610040B10Rik	RIKEN cDNA 0610040B10 gene	1.8251e-05	1.40612	4.24084	8.27115
1452554_at	Gm8479	thiopurine S-methyltransferase pseudogene	1.87177e-05	0.792022	4.76106	8.25356
1457640_x_at	Pigs	phosphatidylinositol glycan anchor biosynthesis, class S	1.92058e-05	1.11629	2.98325	8.22428
1441791_at	Unknown	Unknown	1.92058e-05	1.56817	3.43098	8.2242
1460190_at	Ap1m2	adaptor protein complex AP-1, mu 2 subunit	1.95302e-05	0.702267	4.54437	8.21029
1459469_at	C78516	expressed sequence C78516	1.9983e-05	0.686897	3.11719	8.19432
1460120_at	Ablim1	actin-binding LIM protein 1	2.04194e-05	0.923652	5.47788	8.1749
1424098_at	Elovl7	ELOVL family member 7, elongation of long chain fatty acids (yeast)	2.09635e-05	0.781011	10.2383	8.15466
1458490_at	9230116N13Rik	RIKEN cDNA 9230116N13 gene	2.09635e-05	2.02062	3.6734	8.15431
1436435_at	9530026P05Rik	RIKEN cDNA 9530026P05 gene	2.09766e-05	0.875309	2.76449	8.15256
1416621_at	Llgl1	lethal giant larvae homolog 1 (Drosophila)	2.12716e-05	0.6527	9.52204	8.1406
1456347_at	Unknown	Unknown	2.13773e-05	0.956302	3.71949	8.13351
1450716_at	Adamts1	a disintegrin-like and metallopeptidase (reprolysin type) with thrombospondin type 1 motif, 1	2.13991e-05	1.98933	9.42277	8.12988
1422150_at	Hmx3	H6 homeobox 3	2.13991e-05	0.873012	3.07624	8.12817
1453488_at	4930458D05Rik	RIKEN cDNA 4930458D05 gene	2.17177e-05	0.894067	3.38026	8.11774
1458031_at	Unknown	Unknown	2.18536e-05	0.672943	3.41081	8.1115
1417529_at	Rab33a	RAB33A, member of RAS oncogene family	2.21837e-05	0.836868	9.6731	8.09976
1439677_at	Epm2a	epilepsy, progressive myoclonic epilepsy, type 2 gene alpha	2.21837e-05	0.877639	3.49383	8.09765
1419800_at	1810019N24Rik	RIKEN cDNA 1810019N24 gene	2.23623e-05	0.6426	3.94401	8.09178
1449160_at	Npr1	natriuretic peptide receptor 1	2.24063e-05	1.11922	4.14929	8.08476
1437184_at	Guf1	GUF1 GTPase homolog (S. cerevisiae)	2.24063e-05	1.35034	3.59107	8.08473
1433719_at	Slc9a9	solute carrier family 9 (sodium/hydrogen exchanger), member 9	2.31079e-05	1.22617	8.28148	8.06532
1433005_at	4833446E11Rik	RIKEN cDNA 4833446E11 gene	2.31389e-05	0.870715	4.8997	8.06325
1460158_at	Unknown	Unknown	2.3361e-05	0.841297	4.17575	8.05655
1442203_at	LOC552880	hypothetical LOC552880	2.38619e-05	0.914499	3.98129	8.04198
1452942_at	Tmem65	transmembrane protein 65	2.39192e-05	0.961672	10.0094	8.03454
1443644_at	Unknown	Unknown	2.39192e-05	0.697478	2.3989	8.03434
1422396_s_at	Ascl2	achaete-scute complex homolog 2 (Drosophila)	2.41875e-05	0.798108	3.18548	8.02004
1432992_at	4930403L11Rik	RIKEN cDNA 4930403L11 gene	2.41875e-05	0.92844	2.72638	8.01939
1443226_at	Sike1	suppressor of IKBKE 1	2.43135e-05	0.839901	3.01155	8.01488
1444433_at	Unknown	Unknown	2.44934e-05	0.64605	3.23965	8.00823
1442562_at	Zfp827	zinc finger protein 827	2.45987e-05	1.26317	7.3232	8.00455
1446118_at	D17Ertd165e	DNA segment, Chr 17, ERATO Doi 165, expressed	2.50709e-05	0.567911	2.86491	7.98862
1451949_at	Unknown	Unknown	2.50709e-05	0.563461	4.84313	7.98769
1457283_at	Nrg2	neuregulin 2	2.58826e-05	0.661309	4.78556	7.96491
1453388_at	4933416M07Rik	RIKEN cDNA 4933416M07 gene	2.62428e-05	0.508271	4.68882	7.95594
1444831_at	Unknown	Unknown	2.6403e-05	0.657591	2.91477	7.95011
1432019_at	Trub1	TruB pseudouridine (psi) synthase homolog 1 (E. coli)	2.65657e-05	1.81629	3.45729	7.94546
1421594_a_at	Sytl2	synaptotagmin-like 2	2.709e-05	1.20737	9.39902	7.92617
1422296_at	Sike1	suppressor of IKBKE 1	2.7309e-05	0.518318	3.68141	7.91833
1445324_s_at	Greb1	gene regulated by estrogen in breast cancer protein	2.75942e-05	0.894219	3.88841	7.90997
1442801_x_at	Tm7sf3	transmembrane 7 superfamily member 3	2.87478e-05	1.05684	3.14824	7.8836
1430509_at	Gm11567	predicted gene 11567	2.97301e-05	0.789832	3.11737	7.86025
1455663_at	Olfml1	olfactomedin-like 1	2.98715e-05	0.904283	9.69865	7.85647
1430001_at	Il31	interleukin 31	3.2167e-05	0.669689	3.15472	7.80512
1446239_at	Unknown	Unknown	3.23238e-05	0.752494	3.7305	7.79975
1446748_at	2010007H06Rik	RIKEN cDNA 2010007H06 gene	3.23238e-05	1.19089	3.02641	7.79796
1433662_s_at	Timp2	tissue inhibitor of metalloproteinase 2	3.31695e-05	0.738749	10.6439	7.78254
1435410_at	Tcam1	testicular cell adhesion molecule 1	3.34095e-05	0.904559	3.85156	7.77679
1448169_at	Krt18	keratin 18	3.35442e-05	2.02927	4.48404	7.773
1444968_at	Unknown	Unknown	3.42593e-05	0.916114	2.72364	7.75818
1458498_at	Unknown	Unknown	3.43008e-05	0.798359	3.11002	7.7552
1443146_at	Atad2	ATPase family, AAA domain containing 2	3.43366e-05	0.649925	4.1504	7.75353
1434391_at	AI503316	expressed sequence AI503316	3.49946e-05	0.701561	7.88102	7.73873
1460356_at	Esam	endothelial cell-specific adhesion molecule	3.50764e-05	1.09487	5.02116	7.73636
1426638_at	Six3	sine oculis-related homeobox 3 homolog (Drosophila)	3.50994e-05	0.642582	4.86626	7.73493
1432557_at	1700045I11Rik	RIKEN cDNA 1700045I11 gene	3.55619e-05	0.789987	4.30933	7.72238
1454305_at	Cbx3	chromobox homolog 3 (Drosophila HP1 gamma)	3.62284e-05	1.00563	3.69898	7.71108
1458340_at	Unknown	Unknown	3.62391e-05	2.27443	3.77384	7.70978
1445753_at	Unknown	Unknown	3.62391e-05	0.917126	3.10377	7.7068
1446887_at	Unknown	Unknown	3.62391e-05	0.758164	2.69189	7.70678
1443182_at	Unknown	Unknown	3.62391e-05	0.915756	3.36815	7.70671
1449396_at	Aoc3	amine oxidase, copper containing 3	3.71693e-05	0.740789	3.5042	7.69066
1445512_at	Gm4432	predicted gene 4432	3.80297e-05	0.584086	3.12192	7.67496
1435854_at	Opalin	oligodendrocytic myelin paranodal and inner loop protein	3.90107e-05	0.875292	12.7032	7.65788
1428754_at	Trmt6	tRNA methyltransferase 6 homolog (S. cerevisiae)	4.00612e-05	0.947861	8.35797	7.6392
1442288_at	Anxa6	annexin A6	4.11453e-05	0.835477	3.20607	7.62005
1441465_at	Cnot3	CCR4-NOT transcription complex, subunit 3	4.27185e-05	0.928175	3.12451	7.59649
1440742_at	Unknown	Unknown	4.27185e-05	1.74729	3.6536	7.59397
1431944_at	4930484H19Rik	RIKEN cDNA 4930484H19 gene	4.31901e-05	0.726793	4.53463	7.58697
1419419_at	Fam50b	family with sequence similarity 50, member B	4.33341e-05	0.685758	3.91845	7.58416
1444823_at	Unknown	Unknown	4.36694e-05	0.828472	2.58015	7.57896
1455656_at	Btla	B and T lymphocyte associated	4.66046e-05	2.64577	3.49233	7.53663
1431647_a_at	Ceacam13	carcinoembryonic antigen-related cell adhesion molecule 13	4.68434e-05	0.893118	3.12212	7.53158
1431367_at	2011-03-01	membrane-associated ring finger (C3HC4) 1	4.68434e-05	0.770623	3.82809	7.52899
1430237_at	Cldn22	claudin 22	4.74407e-05	0.776995	4.52029	7.52017
1420069_at	Unknown	Unknown	4.77557e-05	0.900941	2.73756	7.51562
1423563_at	Prrt1	proline-rich transmembrane protein 1	4.79103e-05	0.671573	9.86076	7.5129
1416332_at	Cirbp	cold inducible RNA binding protein	4.85328e-05	1.62774	10.6402	7.50207
1439417_at	Qsox1	quiescin Q6 sulfhydryl oxidase 1	5.05111e-05	0.888441	3.75261	7.47568
1443734_at	D5Wsu148e	DNA segment, Chr 5, Wayne State University 148, expressed	5.16548e-05	0.699422	4.58731	7.4589
1447223_at	Unknown	Unknown	5.16548e-05	2.14714	7.80212	7.45887
1456100_at	BC089491	cDNA sequence BC089491	5.17729e-05	0.631162	4.8377	7.45578
1443089_at	Xpo7	exportin 7	5.40908e-05	0.670694	2.4887	7.42475
1443950_at	Hmgxb3	HMG box domain containing 3	5.4743e-05	0.898921	2.75526	7.41724
1420181_at	Unknown	Unknown	5.51241e-05	1.06429	3.6409	7.41181
1455678_at	Sema4b	sema domain, immunoglobulin domain (Ig), transmembrane domain (TM) and short cytoplasmic domain, (semaphorin) 4B	5.57248e-05	1.35931	4.56011	7.40074
1445432_at	Unknown	Unknown	5.6484e-05	0.813362	3.28172	7.39057
1430031_at	Ipmk	inositol polyphosphate multikinase	5.65223e-05	1.30914	3.56478	7.38931
1437451_at	Ecscr	endothelial cell-specific chemotaxis regulator	5.76358e-05	0.900729	4.06912	7.37137
1439742_at	Unknown	Unknown	5.76358e-05	0.833894	3.39772	7.37085
1457100_at	AW552889	expressed sequence AW552889	5.79297e-05	0.645072	2.81849	7.36695
1442505_at	Unknown	Unknown	5.82359e-05	0.646511	3.04398	7.36266
1420537_at	Kctd4	potassium channel tetramerisation domain containing 4	5.83711e-05	0.808457	9.90082	7.35985
1460508_at	Mrpl1	mitochondrial ribosomal protein L1	5.83711e-05	0.943108	3.55219	7.3596
1420027_at	C80171	expressed sequence C80171	5.85847e-05	0.646121	3.44494	7.35337
1456654_at	Paqr5	progestin and adipoQ receptor family member V	5.89608e-05	0.797991	3.80821	7.34821
1416357_a_at	Mcam	melanoma cell adhesion molecule	6.14111e-05	1.00333	8.36965	7.32126
1456687_at	Gm3556	predicted gene 3556	6.23515e-05	0.811011	2.88928	7.30973
1455843_at	Fut4	fucosyltransferase 4	6.40706e-05	1.21354	4.03192	7.29351
1459172_at	Unknown	Unknown	6.50807e-05	0.833179	3.04078	7.28193
1452332_at	Ccdc85a	coiled-coil domain containing 85A	6.58551e-05	1.46054	3.62077	7.27465
1438778_at	A930025H08Rik	RIKEN cDNA A930025H08 gene	6.90443e-05	1.12047	3.62882	7.24612
1445569_at	Klhl33	kelch-like 33 (Drosophila)	6.95812e-05	0.967022	3.49757	7.24092
1450476_at	Cnr2	cannabinoid receptor 2 (macrophage)	6.95812e-05	0.633982	3.15947	7.24035
1445104_at	E230029C05Rik	RIKEN cDNA E230029C05 gene	7.03977e-05	1.01594	2.97752	7.23168
1446154_at	LOC100047123	hypothetical protein LOC100047123	7.09894e-05	1.16555	6.27246	7.22382
1424015_at	Dennd5a	DENN/MADD domain containing 5A	7.15943e-05	0.510758	11.0838	7.21702
1453141_at	0610009L18Rik	RIKEN cDNA 0610009L18 gene	7.1843e-05	1.61714	5.71737	7.21195
1419288_at	Jam2	junction adhesion molecule 2	7.22787e-05	1.10243	4.48641	7.20793
1420572_at	Ms4a3	membrane-spanning 4-domains, subfamily A, member 3	7.34601e-05	0.705879	4.59461	7.19692
1418863_at	Gata4	GATA binding protein 4	7.40571e-05	0.761442	3.80408	7.19103
1431908_at	4933408J17Rik	RIKEN cDNA 4933408J17 gene	7.41969e-05	0.720849	3.63315	7.18845
1432038_at	4930509J09Rik	RIKEN cDNA 4930509J09 gene	7.80206e-05	0.581423	2.40818	7.15709
1429527_a_at	Plscr1	phospholipid scramblase 1	7.80984e-05	0.965954	2.70663	7.15578
1447224_at	Unknown	Unknown	8.10093e-05	0.725861	3.59124	7.12637
1430366_at	5430405H02Rik	RIKEN cDNA 5430405H02 gene	8.13973e-05	1.81215	3.37057	7.12155
1454033_at	Pdilt	protein disulfide isomerase-like, testis expressed	8.1833e-05	0.64166	3.22436	7.11721
1446085_at	Unknown	Unknown	8.22113e-05	0.499321	3.48947	7.11174
1420216_at	1810012K16Rik	RIKEN cDNA 1810012K16 gene	8.24466e-05	0.860837	3.5182	7.10873
1416955_at	Slc25a10	solute carrier family 25 (mitochondrial carrier, dicarboxylate transporter), member 10	8.25089e-05	1.24352	5.87694	7.10758
1459302_at	A030007N12Rik	RIKEN cDNA A030007N12 gene	8.26326e-05	0.528215	2.75125	7.10524
1451761_at	Hoxb4	homeobox B4	8.32595e-05	0.770325	3.42171	7.0998
1445161_at	Usp6nl	USP6 N-terminal like	8.40572e-05	1.0932	8.46873	7.09102
1450417_a_at	Rps20	ribosomal protein S20	8.40572e-05	1.18543	3.94115	7.09045
1440897_at	Unknown	Unknown	8.61726e-05	0.739572	3.18255	7.07501
1430503_at	6330522J23Rik	RIKEN cDNA 6330522J23 gene	8.62326e-05	0.748079	3.60124	7.07391
1450498_at	Mthfr	5,10-methylenetetrahydrofolate reductase	8.62583e-05	1.30205	5.93853	7.07302
1429821_at	2810046L04Rik	RIKEN cDNA 2810046L04 gene	8.71173e-05	1.26604	3.22084	7.06707
1444237_at	Unknown	Unknown	8.77901e-05	0.697504	4.73054	7.06229
1446269_at	Hbp1	high mobility group box transcription factor 1	8.78697e-05	1.43518	3.88652	7.06109
1450219_at	Htr1a	5-hydroxytryptamine (serotonin) receptor 1A	8.79683e-05	0.866484	3.92411	7.05933
1442764_at	Suv420h1	suppressor of variegation 4-20 homolog 1 (Drosophila)	8.90414e-05	1.65194	4.59548	7.04904
1446348_at	Unknown	Unknown	8.94139e-05	0.884841	2.99051	7.0454
1454204_at	4930442G10Rik	RIKEN cDNA 4930442G10 gene	8.97978e-05	0.879095	2.92607	7.04243
1438053_at	Tfg	Trk-fused gene	8.99654e-05	1.03848	3.02161	7.04
1442615_at	Unknown	Unknown	9.04522e-05	0.852362	2.88969	7.03503
1422360_at	Olfr672	olfactory receptor 672	9.09447e-05	0.662491	2.98052	7.03076
1454522_at	4930573G07Rik	RIKEN cDNA 4930573G07 gene	9.24304e-05	0.672945	3.57796	7.01871
1432191_at	Unknown	Unknown	9.334e-05	0.901528	6.754	7.01217
1460591_at	Esr1	estrogen receptor 1 (alpha)	9.38293e-05	1.79736	3.64302	7.00732
1432659_at	4930402H05Rik	RIKEN cDNA 4930402H05 gene	9.45698e-05	0.690124	3.57955	7.00181
1458603_at	Unknown	Unknown	9.52651e-05	0.5977	3.08849	6.99727
1433363_at	A930036I15Rik	RIKEN cDNA A930036I15 gene	9.56467e-05	0.810995	2.87537	6.99437
1430707_s_at	Pebp4	phosphatidylethanolamine binding protein 4	9.67061e-05	0.796889	4.51035	6.98663
1431995_at	Antxr1	anthrax toxin receptor 1	9.80302e-05	0.62472	4.99631	6.97745
1425874_at	Hoxc13	homeobox C13	9.87942e-05	0.703141	2.96777	6.97201
1441041_at	Unknown	Unknown	9.9193e-05	0.879886	2.94958	6.96648
1422075_at	Cdx2	caudal type homeobox 2	0.000100162	0.51738	4.62251	6.95888
1450819_at	Pvrl1	poliovirus receptor-related 1	0.000100421	1.45562	9.07266	6.95664
1445466_at	Map6d1	MAP6 domain containing 1	0.000100866	1.59535	5.97811	6.95299
1432231_at	4930526H09Rik	RIKEN cDNA 4930526H09 gene	0.000101733	0.742615	3.22219	6.94649
1419086_at	Fgfbp1	fibroblast growth factor binding protein 1	0.000102519	0.791668	3.96349	6.94046
1428684_at	1500001M20Rik	RIKEN cDNA 1500001M20 gene	0.000104697	0.865784	8.54582	6.92816
1438235_at	Unknown	Unknown	0.000104718	0.578055	4.92274	6.92673
1454586_at	1500002K03Rik	RIKEN cDNA 1500002K03 gene	0.000104719	0.628668	2.35637	6.92606
1449760_at	Unknown	Unknown	0.000105406	0.774067	4.48234	6.92199
1444191_at	Unknown	Unknown	0.00010609	0.72282	4.3827	6.91796
1440527_at	Unknown	Unknown	0.000107005	0.685819	10.5319	6.91109
1447535_at	Unknown	Unknown	0.000107005	0.867938	3.61011	6.90952
1454004_at	Pid1	phosphotyrosine interaction domain containing 1	0.000107446	0.544817	3.20512	6.90672
1431803_at	Cyp2d13	cytochrome P450, family 2, subfamily d, polypeptide 13	0.000109512	0.887462	2.99604	6.89484
1450798_at	Tnxb	tenascin XB	0.000109626	0.85441	4.73237	6.89301
1451001_at	1700019N19Rik	RIKEN cDNA 1700019N19 gene	0.000110202	0.749275	3.94289	6.88882
1429400_at	Clcn5	chloride channel 5	0.000111221	0.897677	8.51522	6.8816
1447220_at	Unknown	Unknown	0.000112095	0.484812	4.53943	6.87332
1457576_at	Unknown	Unknown	0.000112287	0.720374	4.03933	6.87086
1442091_at	Unknown	Unknown	0.000112636	0.679748	2.56766	6.86861
1442255_at	Unknown	Unknown	0.000113579	0.663063	3.09164	6.8592
1421091_at	Serpina12	serine (or cysteine) peptidase inhibitor, clade A (alpha-1 antiproteinase, antitrypsin), member 12	0.000115616	0.725145	2.82561	6.84747
1440081_at	Cep192	centrosomal protein 192	0.000116174	0.818523	3.19718	6.84435
1433155_at	B230204H03Rik	RIKEN cDNA B230204H03 gene	0.000116557	1.48414	4.39132	6.84202
1418798_s_at	Srpk3	serine/arginine-rich protein specific kinase 3	0.000117023	1.14442	4.94296	6.8387
1423450_a_at	Hs3st1	heparan sulfate (glucosamine) 3-O-sulfotransferase 1	0.000117683	1.13167	8.58279	6.83454
1450177_at	Ngfr	nerve growth factor receptor (TNFR superfamily, member 16)	0.000118233	1.60326	6.81924	6.83151
1431546_at	4930509K18Rik	RIKEN cDNA 4930509K18 gene	0.00011858	0.650445	3.84941	6.82875
1455385_at	Unknown	Unknown	0.000118615	1.17797	10.5591	6.82797
1425685_at	Akr1b10	aldo-keto reductase family 1, member B10 (aldose reductase)	0.000119444	0.680194	3.77968	6.82376
1449547_at	Asb14	ankyrin repeat and SOCS box-containing 14	0.000119889	0.972368	3.38761	6.82033
1453879_at	1700016H13Rik	RIKEN cDNA 1700016H13 gene	0.000119889	0.750697	3.8296	6.81998
1420421_s_at	Klrb1b	killer cell lectin-like receptor subfamily B member 1B	0.000120245	0.668207	3.23635	6.81783
1427690_a_at	Tpte	transmembrane phosphatase with tensin homology	0.000120856	0.66702	3.04764	6.81454
1429954_at	Clec4a3	C-type lectin domain family 4, member a3	0.000120856	0.672672	2.56452	6.81398
1425903_at	Sema6a	sema domain, transmembrane domain (TM), and cytoplasmic domain, (semaphorin) 6A	0.000121727	0.611762	10.4705	6.80966
1444101_at	Odf2	outer dense fiber of sperm tails 2	0.000122753	0.529524	4.69408	6.8041
1440969_at	BC030308	cDNA sequence BC030308	0.000124826	1.00399	7.76302	6.79423
1425857_at	Fbxw9	F-box and WD-40 domain protein 9	0.000125636	0.636277	4.85554	6.78907
1447258_at	Unknown	Unknown	0.000126092	0.857939	2.42627	6.78483
1444184_at	Alkbh3	alkB, alkylation repair homolog 3 (E. coli)	0.000126092	0.696536	4.09928	6.78453
1435936_at	Slc13a5	solute carrier family 13 (sodium-dependent citrate transporter), member 5	0.000126092	1.70255	6.26478	6.78443
1443120_at	Pdzd4	PDZ domain containing 4	0.000128358	0.673359	3.20128	6.76985
1444933_at	Unknown	Unknown	0.000128358	0.641174	2.15157	6.76959
1420084_at	Unknown	Unknown	0.000129971	0.765112	3.09438	6.7615
1444887_at	C79015	expressed sequence C79015	0.000129971	0.757452	3.82435	6.76114
1418603_at	Avpr1a	arginine vasopressin receptor 1A	0.000130056	0.997016	3.95666	6.75868
1457536_at	Gpc5	glypican 5	0.000130859	2.02957	5.08373	6.75491
1454380_at	Phactr4	phosphatase and actin regulator 4	0.000131302	0.828638	3.83244	6.75201
1441399_at	Unknown	Unknown	0.000131302	0.710274	3.01268	6.75176
1420690_at	Fgf10	fibroblast growth factor 10	0.000132298	1.21744	4.96989	6.74673
1457958_at	Unknown	Unknown	0.000132647	0.802386	3.38897	6.74264
1423631_at	Nr2e3	nuclear receptor subfamily 2, group E, member 3	0.000133656	0.847785	3.81114	6.73757
1442584_at	9330121J05Rik	RIKEN cDNA 9330121J05 gene	0.000134045	0.600498	2.62561	6.7355
1416817_at	Nek7	NIMA (never in mitosis gene a)-related expressed kinase 7	0.000134564	0.875623	4.05352	6.73235
1418714_at	Dusp8	dual specificity phosphatase 8	0.000134851	0.92502	8.26825	6.7301
1440082_at	Ptk2	PTK2 protein tyrosine kinase 2	0.000134979	0.612196	3.8686	6.72882
1438895_at	A430102J17Rik	RIKEN cDNA A430102J17 gene	0.00013601	0.646286	3.25506	6.72339
1448363_at	Yap1	yes-associated protein 1	0.000136118	1.52672	5.74805	6.72163
1447072_at	Unknown	Unknown	0.000136118	0.76719	3.47295	6.72126
1429968_at	Jkamp	JNK1/MAPK8-associated membrane protein	0.000136735	0.829386	3.02466	6.71711
1448945_at	Pllp	plasma membrane proteolipid	0.000137446	0.662004	12.3647	6.71223
1436753_at	Adck5	aarF domain containing kinase 5	0.000137446	1.09261	5.4586	6.7117
1436259_at	Unknown	Unknown	0.000138196	0.550876	3.76455	6.70721
1432109_at	4930578I07Rik	RIKEN cDNA 4930578I07 gene	0.000139374	0.722179	3.41123	6.69998
1454126_at	0710001A04Rik	RIKEN cDNA 0710001A04 gene	0.000139382	0.630559	2.95995	6.69887
1444658_at	5830403L16Rik	RIKEN cDNA 5830403L16 gene	0.000139522	1.07986	3.94478	6.69767
1446256_at	Unknown	Unknown	0.000140245	0.846632	3.22232	6.69068
1420263_at	Unknown	Unknown	0.000140869	0.61297	4.23035	6.68618
1436881_x_at	Afp	alpha fetoprotein	0.00014127	0.707636	3.03372	6.68417
1446053_at	Unknown	Unknown	0.000141508	0.749534	3.33956	6.68276
1458734_at	C78128	expressed sequence C78128	0.000143327	0.863711	3.64815	6.67563
1427920_at	Phf19	PHD finger protein 19	0.000143327	0.771012	4.63141	6.67457
1447177_at	Unknown	Unknown	0.000145831	0.593092	2.55912	6.66242
1444319_at	E2f8	E2F transcription factor 8	0.000145831	0.527801	4.2509	6.66242
1440436_at	Gm5083	predicted gene 5083	0.000146373	0.853809	3.01724	6.65998
1416761_at	Hsd11b2	hydroxysteroid 11-beta dehydrogenase 2	0.000146801	0.876906	4.22786	6.65717
1429406_at	Slco6c1	solute carrier organic anion transporter family, member 6c1	0.000146801	0.722167	2.83223	6.65685
1457493_at	Pten	phosphatase and tensin homolog	0.000150938	0.651223	2.77916	6.63941
1432715_at	Lrrn1	leucine rich repeat protein 1, neuronal	0.00015303	0.878308	3.55215	6.63077
1445220_at	Unknown	Unknown	0.000154386	0.620725	3.29447	6.6252
1441661_at	Unknown	Unknown	0.000154786	0.513053	3.17928	6.62334
1439447_x_at	Unknown	Unknown	0.000155607	0.778433	4.53284	6.61967
1446787_at	Unknown	Unknown	0.000156821	0.675306	3.7423	6.61402
1448721_at	D1Ertd622e	DNA segment, Chr 1, ERATO Doi 622, expressed	0.000157041	0.658083	9.78504	6.61097
1438876_at	A130014A01Rik	RIKEN cDNA A130014A01 gene	0.000158563	1.16018	3.8911	6.60362
1443088_at	9930031P18Rik	RIKEN cDNA 9930031P18 gene	0.000158988	0.820333	3.65502	6.60134
1431458_at	4921507L20Rik	RIKEN cDNA 4921507L20 gene	0.000158988	0.616	3.562	6.60121
1440954_at	Unknown	Unknown	0.000160615	0.706734	3.51282	6.59467
1421627_at	Evx1	even skipped homeotic gene 1 homolog	0.000160789	0.684119	4.69757	6.593
1445526_at	AY512915	cDNA sequence AY512915	0.000160789	0.611854	2.64444	6.59272
1449463_at	Klk1b8	kallikrein 1-related peptidase b8	0.000162262	0.582047	3.17287	6.58509
1437659_at	Als2cr11	amyotrophic lateral sclerosis 2 (juvenile) chromosome region, candidate 11 (human)	0.000162278	0.777336	2.85343	6.58452
1431443_at	1810008B01Rik	RIKEN cDNA 1810008B01 gene	0.000162809	1.01591	4.61939	6.58119
1420407_at	Ltb4r1	leukotriene B4 receptor 1	0.000162809	0.580131	6.00151	6.58079
1419448_at	Tbc1d1	TBC1 domain family, member 1	0.000163512	1.09939	4.13983	6.57756
1438225_x_at	Tram1	translocating chain-associating membrane protein 1	0.000165406	0.843626	3.42236	6.57017
1458194_at	Unknown	Unknown	0.000166939	0.467286	3.70853	6.56445
1444852_at	Unknown	Unknown	0.000166939	0.542972	2.59492	6.56394
1428812_at	1700040L02Rik	RIKEN cDNA 1700040L02 gene	0.000167258	2.10782	5.07168	6.56195
1438131_at	Fbxw2	F-box and WD-40 domain protein 2	0.000167705	0.884502	3.26542	6.56009
1459579_at	Cacng8	calcium channel, voltage-dependent, gamma subunit 8	0.000168821	2.25735	5.05793	6.55526
1459957_at	Unknown	Unknown	0.000172013	0.553245	3.59581	6.54134
1459627_at	Sc4mol	sterol-C4-methyl oxidase-like	0.000172013	0.790558	4.04426	6.54114
1431589_at	Hydin	hydrocephalus inducing	0.000172647	0.783024	3.4259	6.53827
1454364_at	9530025L08Rik	RIKEN cDNA 9530025L08 gene	0.000173317	0.610917	3.54328	6.53534
1443389_at	Unknown	Unknown	0.000175331	0.696057	4.63171	6.52844
1455562_at	Sox12	SRY-box containing gene 12	0.000177077	1.22463	9.25074	6.5216
1418215_at	Mep1b	meprin 1 beta	0.000177951	0.917371	2.83516	6.51719
1422141_s_at	Csprs	component of Sp100-rs	0.000177951	0.781858	3.46282	6.51695
1425589_at	Hsd17b13	hydroxysteroid (17-beta) dehydrogenase 13	0.000179099	0.820232	3.00464	6.5127
1442686_at	Unknown	Unknown	0.000181474	0.622392	3.39882	6.50358
1450724_at	Fam126a	family with sequence similarity 126, member A	0.000182379	0.818825	9.5012	6.50008
1432333_a_at	1700027D21Rik	RIKEN cDNA 1700027D21 gene	0.000184135	0.63777	4.28031	6.49333
1441720_at	4921530L18Rik	RIKEN cDNA 4921530L18 gene	0.000184135	1.70909	4.75314	6.4933
1455099_at	Mogat2	monoacylglycerol O-acyltransferase 2	0.000184135	0.599236	3.22185	6.49328
1459588_at	Unknown	Unknown	0.000185389	0.720584	2.95392	6.48741
1440188_at	Unknown	Unknown	0.000185511	0.58268	3.14037	6.48639
1437452_x_at	Vdac1	voltage-dependent anion channel 1	0.000185511	0.477397	5.64754	6.48611
1453377_at	Sh2d4a	SH2 domain containing 4A	0.000186267	0.6788	3.00754	6.48308
1430765_at	Unknown	Unknown	0.000188299	0.627381	3.49958	6.47428
1442507_at	Whrn	whirlin	0.000188299	1.02306	4.08161	6.47423
1416083_at	Zfand5	zinc finger, AN1-type domain 5	0.000189352	0.575877	10.5432	6.47045
1419469_at	Gnb4	guanine nucleotide binding protein (G protein), beta 4	0.000191979	1.14798	9.32492	6.46303
1424251_a_at	Hnrpdl	heterogeneous nuclear ribonucleoprotein D-like	0.000192813	0.918061	10.6143	6.45893
1445003_at	Farsa	phenylalanyl-tRNA synthetase, alpha subunit	0.000193391	0.734809	3.97533	6.45694
1457935_at	Unknown	Unknown	0.000195345	0.534663	3.7272	6.45012
1450518_at	Hnf4g	hepatocyte nuclear factor 4, gamma	0.000195726	0.68569	3.18217	6.44852
1435631_x_at	Unknown	Unknown	0.000195954	1.14241	10.3057	6.44746
1416745_x_at	Unknown	Unknown	0.000199274	0.770085	3.48739	6.43711
1458061_at	LOC402769	hypothetical LOC402769	0.000199584	0.786907	2.83753	6.43586
1457995_at	Unknown	Unknown	0.00019963	0.708475	3.17641	6.43527
1430724_at	Ephx3	epoxide hydrolase 3	0.000199824	0.686891	3.10473	6.4326
1433630_at	Map6d1	MAP6 domain containing 1	0.000199824	0.609464	10.0373	6.43141
1438880_at	1700012D14Rik	RIKEN cDNA 1700012D14 gene	0.000199824	0.828001	2.30644	6.43129
1419329_at	Sorbs3	sorbin and SH3 domain containing 3	0.000199824	0.980728	9.36923	6.43056
1430263_at	1700109F18Rik	RIKEN cDNA 1700109F18 gene	0.000200408	0.663885	3.14046	6.42816
1420209_at	Dus4l	dihydrouridine synthase 4-like (S. cerevisiae)	0.000202083	0.556858	4.50168	6.42212
1454483_at	6330590E21Rik	RIKEN cDNA 6330590E21 gene	0.000203521	0.96905	3.67408	6.4167
1436570_at	Pag1	phosphoprotein associated with glycosphingolipid microdomains 1	0.000206249	1.30127	6.49123	6.40909
1458950_at	Unknown	Unknown	0.000208375	0.431485	2.87191	6.40073
1437543_at	Fubp1	far upstream element (FUSE) binding protein 1	0.000210075	0.886138	3.07061	6.39573
1451932_a_at	Adamtsl4	ADAMTS-like 4	0.000211758	1.02876	10.0624	6.39127
1456629_at	Kank3	KN motif and ankyrin repeat domains 3	0.000215861	0.996971	3.39831	6.38029
1431879_at	9030417H13Rik	RIKEN cDNA 9030417H13 gene	0.000217606	0.851714	3.82893	6.3758
1429505_at	Nbeal1	neurobeachin like 1	0.000218839	1.37712	4.34406	6.37115
1427760_s_at	Unknown	Unknown	0.000218839	0.852651	3.57162	6.3707
1453878_at	Ubr2	ubiquitin protein ligase E3 component n-recognin 2	0.000219349	1.22867	3.72513	6.3681
1449167_at	Epb4.1l4a	erythrocyte protein band 4.1-like 4a	0.000219349	1.65646	6.77038	6.36763
1458664_at	A430103D13Rik	RIKEN cDNA A430103D13 gene	0.000219349	1.60124	5.44217	6.36728
1432705_at	5330428N10Rik	RIKEN cDNA 5330428N10 gene	0.000219915	0.608696	3.03949	6.36464
1438864_at	Unknown	Unknown	0.000219994	0.537147	2.38475	6.36401
1460699_at	Rps27	ribosomal protein S27	0.000220607	0.676315	5.42906	6.36217
1441030_at	Rai14	retinoic acid induced 14	0.000224032	0.640277	2.45491	6.35267
1422678_at	Dgat2	diacylglycerol O-acyltransferase 2	0.000227029	0.890241	8.28791	6.34381
1422950_at	Hes7	hairy and enhancer of split 7 (Drosophila)	0.000227899	1.10202	3.59557	6.34118
1430602_at	4930520K10Rik	RIKEN cDNA 4930520K10 gene	0.000228575	0.61932	2.84131	6.33908
1456850_at	Unknown	Unknown	0.000231472	1.05075	3.256	6.33146
1460115_at	Unknown	Unknown	0.000232401	0.585828	4.44642	6.32858
1447426_at	Unknown	Unknown	0.000232986	0.695941	2.92483	6.32544
1435141_at	Sft2d2	SFT2 domain containing 2	0.000233071	0.59107	8.03738	6.32431
1431810_a_at	Tmco4	transmembrane and coiled-coil domains 4	0.000233071	1.71664	5.69305	6.32408
1439532_s_at	Kif13a	kinesin family member 13A	0.000233244	0.734473	9.74061	6.32327
1460388_at	Acot6	acyl-CoA thioesterase 6	0.000234573	0.933669	3.34333	6.32
1436919_at	Trp53i11	transformation related protein 53 inducible protein 11	0.000247478	1.33516	4.54466	6.28808
1431981_at	Hif1a	hypoxia inducible factor 1, alpha subunit	0.000247553	0.752276	2.56387	6.2875
1444265_at	Unknown	Unknown	0.000248035	0.82829	3.47551	6.28567
1449829_at	Itgb2l	integrin beta 2-like	0.000249073	0.486997	4.27796	6.28232
1434094_at	Tmem125	transmembrane protein 125	0.000249698	0.639008	10.7364	6.28063
1446587_at	Unknown	Unknown	0.000249834	1.03602	2.89681	6.27983
1434929_at	BC035044	cDNA sequence BC035044	0.000249834	0.788176	4.01527	6.2795
1437260_at	Mmrn1	multimerin 1	0.000250243	0.578292	2.55521	6.27784
1437759_at	Pfkp	phosphofructokinase, platelet	0.000252381	0.965051	3.66678	6.27275
1421683_at	Unknown	Unknown	0.000252791	1.42062	4.2076	6.27067
1458133_at	Unknown	Unknown	0.000253341	1.48235	4.20638	6.26895
1437892_at	Zkscan3	zinc finger with KRAB and SCAN domains 3	0.000254353	0.698371	2.81588	6.26591
1443060_at	Dnahc17	dynein, axonemal, heavy chain 17	0.000255943	0.757455	4.62014	6.26112
1419222_at	Tbxa2r	thromboxane A2 receptor	0.000259353	0.581135	5.20767	6.25328
1441599_at	Efha2	EF-hand domain family, member A2	0.000259456	0.620539	4.31778	6.25266
1431461_at	4933417E11Rik	RIKEN cDNA 4933417E11 gene	0.000259753	0.879308	2.83495	6.25167
1445554_at	Unknown	Unknown	0.000259972	0.72933	2.81399	6.25064
1447012_at	Gm10791	predicted gene 10791	0.000259972	1.7605	6.73096	6.25
1419523_at	Cyp3a13	cytochrome P450, family 3, subfamily a, polypeptide 13	0.000261383	1.56722	4.19841	6.24647
1447192_at	Unknown	Unknown	0.000263194	0.618316	3.2544	6.24138
1441126_at	Unknown	Unknown	0.000263197	0.594592	3.3229	6.24096
1452505_at	Lamc2	laminin, gamma 2	0.00026377	0.642039	3.77464	6.23946
1442617_at	Unknown	Unknown	0.000263814	0.616784	3.04977	6.23896
1458171_at	Slco2b1	solute carrier organic anion transporter family, member 2b1	0.000264242	1.06428	4.78526	6.23774
1433218_at	4930566N20Rik	RIKEN cDNA 4930566N20 gene	0.000265488	0.598187	3.33098	6.23499
1441381_at	9430029E18Rik	RIKEN cDNA 9430029E18 gene	0.000266334	0.938271	3.54578	6.233
1454009_at	1700008O03Rik	RIKEN cDNA 1700008O03 gene	0.000268472	0.709315	4.5167	6.22788
1460534_at	Kdm2a	lysine (K)-specific demethylase 2A	0.00026864	0.529139	3.50651	6.22625
1436540_at	Mirlet7d	microRNA let7d	0.000268799	1.24439	5.30626	6.22503
1436088_at	Fam49b	family with sequence similarity 49, member B	0.000268799	0.584571	8.67513	6.22433
1450517_at	Tal2	T-cell acute lymphocytic leukemia 2	0.000268799	1.71098	3.75234	6.22422
1446948_at	Unknown	Unknown	0.000268799	0.893414	3.05057	6.2239
1433321_at	9430087B13Rik	RIKEN cDNA 9430087B13 gene	0.000269983	0.804053	3.25957	6.22114
1428899_at	Tmem182	transmembrane protein 182	0.000269983	1.20163	4.49016	6.22091
1436030_at	Cachd1	cache domain containing 1	0.000270036	1.62771	5.99061	6.22002
1451811_at	Cacng6	calcium channel, voltage-dependent, gamma subunit 6	0.000270036	0.645062	4.20192	6.21999
1418172_at	Hebp1	heme binding protein 1	0.000272294	0.725301	10.577	6.21369
1421688_a_at	Ccl1	chemokine (C-C motif) ligand 1	0.00027256	0.755486	3.61248	6.21253
1446953_at	Unknown	Unknown	0.00027401	0.754725	4.28049	6.20849
1418221_at	Csn1s2b	casein alpha s2-like B	0.000276214	0.606167	2.66662	6.2031
1419723_at	Opn1mw	opsin 1 (cone pigments), medium-wave-sensitive (color blindness, deutan)	0.000277118	0.638221	4.17908	6.20108
1425743_at	Trim7	tripartite motif-containing 7	0.000278589	1.38249	4.75281	6.19765
1450469_at	BC100451	cDNA sequence BC100451	0.000279783	0.788281	5.02471	6.19473
1458884_at	Plekha1	pleckstrin homology domain containing, family A (phosphoinositide binding specific) member 1	0.000283437	0.864836	3.88169	6.18711
1455509_at	Nacad	NAC alpha domain containing	0.000284633	0.981815	9.38134	6.18429
1458166_at	Unknown	Unknown	0.000284633	0.695329	2.64937	6.1842
1418472_at	Aspa	aspartoacylase	0.000284633	0.409543	12.2288	6.18383
1420741_x_at	Lce1i	late cornified envelope 1I	0.000285559	0.730948	2.92186	6.18139
1443159_at	9130221J17Rik	RIKEN cDNA 9130221J17 gene	0.000285559	0.682472	3.22616	6.18063
1440884_s_at	A530047J11Rik	RIKEN cDNA A530047J11 gene	0.000289658	0.663566	2.6492	6.1712
1422248_at	Irs4	insulin receptor substrate 4	0.000290293	1.04876	6.27193	6.16972
1432163_at	4930567K12Rik	RIKEN cDNA 4930567K12 gene	0.000291551	0.570637	2.36453	6.16719
1442080_at	Unknown	Unknown	0.000292798	0.414161	3.44142	6.16469
1419470_at	Gnb4	guanine nucleotide binding protein (G protein), beta 4	0.000293168	0.980618	9.6685	6.16299
1428224_at	Hnrpdl	heterogeneous nuclear ribonucleoprotein D-like	0.0002958	1.58871	5.922	6.15733
1447283_at	Tsga10	testis specific 10	0.0002958	1.7087	5.37649	6.1569
1440442_at	Unknown	Unknown	0.000296456	0.576043	5.8184	6.15541
1445345_at	Unknown	Unknown	0.00029702	0.552937	3.28426	6.1533
1441598_at	Tmeff2	transmembrane protein with EGF-like and two follistatin-like domains 2	0.000297362	1.61504	6.40188	6.15195
1449824_at	Prg4	proteoglycan 4 (megakaryocyte stimulating factor, articular superficial zone protein)	0.000299843	1.33179	3.47522	6.14746
1441618_at	Arhgap29	Rho GTPase activating protein 29	0.000304162	0.766134	3.61854	6.13962
1453131_at	Cd300lg	CD300 antigen like family member G	0.000304256	0.589662	3.0144	6.13908
1456138_at	Lypd6	LY6/PLAUR domain containing 6	0.000304577	1.55585	6.43485	6.13721
1422347_at	Npy6r	neuropeptide Y receptor Y6	0.000304577	0.576817	2.79692	6.13701
1447111_at	Unknown	Unknown	0.000304963	0.554506	2.55834	6.136
1458382_a_at	Unknown	Unknown	0.000308763	0.905985	4.43704	6.12796
1443795_at	Tcf19	transcription factor 19	0.000309868	0.71587	3.41393	6.12467
1459794_at	Unknown	Unknown	0.00031346	0.65628	3.46831	6.11822
1428667_at	Maoa	monoamine oxidase A	0.000314109	0.50122	9.26309	6.11605
1449238_at	Psg16	pregnancy specific glycoprotein 16	0.000314943	0.845524	2.88637	6.11398
1440800_at	Unknown	Unknown	0.000315783	1.2213	5.14692	6.11229
1457550_at	9530059O14Rik	RIKEN cDNA 9530059O14 gene	0.000316456	0.612892	3.16159	6.11048
1441108_at	Unknown	Unknown	0.000318158	0.577898	2.91974	6.10746
1459584_at	Vps24	vacuolar protein sorting 24 (yeast)	0.000319961	0.832604	4.01846	6.10392
1431174_at	A930036K24Rik	RIKEN cDNA A930036K24 gene	0.000322606	0.610547	3.22956	6.09911
1453254_at	1700034O15Rik	RIKEN cDNA 1700034O15 gene	0.000323888	0.790303	3.2891	6.0964
1430704_at	Irak3	interleukin-1 receptor-associated kinase 3	0.000324521	1.14474	6.65956	6.09506
1418401_a_at	Dusp16	dual specificity phosphatase 16	0.000327389	0.648078	10.499	6.0896
1449341_a_at	Stom	stomatin	0.000329388	1.61977	4.62702	6.0848
1424962_at	Tm4sf4	transmembrane 4 superfamily member 4	0.000329388	0.855524	4.35057	6.08335
1436238_at	Lgi3	leucine-rich repeat LGI family, member 3	0.000329388	0.564178	10.4375	6.08286
1456666_at	2610020C07Rik	RIKEN cDNA 2610020C07 gene	0.000329388	1.13988	3.52118	6.08286
1418085_at	Prkcz	protein kinase C, zeta	0.00033082	0.485729	11.6674	6.08035
1417678_at	Mmp24	matrix metallopeptidase 24	0.000335214	1.01501	5.65613	6.07238
1425013_at	Slc25a2	solute carrier family 25 (mitochondrial carrier, ornithine transporter) member 2	0.00033699	0.85353	3.40685	6.06876
1433309_at	Zfp572	zinc finger protein 572	0.000338432	0.933993	3.39651	6.06537
1445043_at	Unknown	Unknown	0.000338432	0.649146	3.18846	6.0653
1417292_at	Ifi47	interferon gamma inducible protein 47	0.000338432	0.846885	3.72312	6.06472
1451984_at	Hnrnpul1	heterogeneous nuclear ribonucleoprotein U-like 1	0.000338822	0.553962	10.4561	6.06378
1421680_at	A030005L19Rik	RIKEN cDNA A030005L19 gene	0.000338947	0.666862	2.33266	6.06323
1444183_at	C030013C21Rik	RIKEN cDNA C030013C21 gene	0.000339052	0.743836	3.96548	6.06271
1445611_at	Trappc9	trafficking protein particle complex 9	0.00033945	0.416982	2.23147	6.06103
1458298_at	Unknown	Unknown	0.000339872	0.698786	3.59047	6.05932
1442997_at	Unknown	Unknown	0.000340805	0.737378	3.64808	6.05761
1458671_at	Gm9461	predicted gene 9461	0.000343495	1.65425	5.97659	6.05276
1418299_at	Dpysl4	dihydropyrimidinase-like 4	0.000344942	0.870888	4.80517	6.04913
1440571_at	Eif4g3	eukaryotic translation initiation factor 4 gamma, 3	0.000346375	0.633446	3.46093	6.04605
1428860_at	4930572J05Rik	RIKEN cDNA 4930572J05 gene	0.000346885	0.752044	5.53311	6.04478
1416599_at	Glis2	GLIS family zinc finger 2	0.000346885	0.879612	4.49715	6.04437
1444762_at	Unknown	Unknown	0.000346885	0.681851	3.38732	6.04419
1423702_at	H1f0	H1 histone family, member 0	0.000348123	0.687307	11.2551	6.04136
1449854_at	Nr0b2	nuclear receptor subfamily 0, group B, member 2	0.000348725	0.60597	4.47364	6.04015
1439461_x_at	Nsmce4a	non-SMC element 4 homolog A (S. cerevisiae)	0.000348887	0.846283	3.8324	6.03956
1430556_at	Spag9	sperm associated antigen 9	0.000350196	0.422447	2.36341	6.03736
1430302_at	Cnrip1	cannabinoid receptor interacting protein 1	0.000350476	0.704749	4.13681	6.03661
1444675_at	AL023051	expressed sequence AL023051	0.000353383	0.775841	3.95904	6.0322
1440404_at	Unknown	Unknown	0.000357939	0.67924	2.60589	6.02449
1455185_s_at	Phf16	PHD finger protein 16	0.000358303	1.5902	4.08462	6.0235
1459893_at	C76472	expressed sequence C76472	0.000358303	0.740606	3.61398	6.02327
1446028_at	Unknown	Unknown	0.000359135	0.586765	3.07385	6.02142
1422219_a_at	Tbx20	T-box 20	0.000359699	0.578224	3.06319	6.02029
1457796_at	Ubr1	ubiquitin protein ligase E3 component n-recognin 1	0.00036023	0.532777	2.46957	6.01885
1449985_at	1700072E05Rik	RIKEN cDNA 1700072E05 gene	0.000360264	0.540073	3.07191	6.01845
1436748_at	Fam100b	family with sequence similarity 100, member B	0.000360841	0.511855	3.89557	6.01731
1440196_at	Unknown	Unknown	0.000361839	0.680487	3.64728	6.01525
1449286_at	Ntng1	netrin G1	0.000363519	1.093	7.03189	6.01262
1430338_at	4122401K19Rik	RIKEN cDNA 4122401K19 gene	0.000367378	1.32073	6.16651	6.00648
1422914_at	Sp5	trans-acting transcription factor 5	0.000368853	0.717875	4.06053	6.00274
1446617_at	Unknown	Unknown	0.000369404	0.680195	3.22679	6.00135
1459073_x_at	Unknown	Unknown	0.000369404	0.640856	3.25166	6.00122
1435561_at	Erf	Ets2 repressor factor	0.000370944	0.927399	8.09794	5.99884
1434632_at	Unknown	Unknown	0.000371947	0.727988	9.53011	5.99673
1430318_at	Sat2	spermidine/spermine N1-acetyl transferase 2	0.000371947	1.27725	8.75825	5.99646
1438775_at	Unknown	Unknown	0.000374423	0.603319	2.55778	5.99251
1459490_at	Unknown	Unknown	0.000380976	0.94593	4.64587	5.98178
1441745_at	Unknown	Unknown	0.000380976	0.691847	3.79675	5.98158
1454269_s_at	4930519L02Rik	RIKEN cDNA 4930519L02 gene	0.000381948	0.563286	3.19376	5.97999
1448041_at	Rnf2	ring finger protein 2	0.000382167	0.832073	4.52819	5.97901
1455790_at	E2f2	E2F transcription factor 2	0.000383658	1.54728	4.05931	5.97676
1458841_at	Unknown	Unknown	0.000384071	1.14174	2.56935	5.97589
1422566_at	Tcfeb	transcription factor EB	0.000384317	0.646782	8.93905	5.97523
1442672_at	0610040F04Rik	RIKEN cDNA 0610040F04 gene	0.000386089	0.655391	2.86027	5.97264
1459284_at	Unknown	Unknown	0.000387695	0.628132	3.04239	5.97026
1441048_at	5930430L01Rik	RIKEN cDNA 5930430L01 gene	0.000387899	0.935994	4.56927	5.96966
1445960_at	Unknown	Unknown	0.000388992	0.664083	2.72185	5.96794
1444594_at	Tbx3	T-box 3	0.00038997	0.510507	2.72596	5.96602
1433316_at	4930477O15Rik	RIKEN cDNA 4930477O15 gene	0.000396185	0.806416	4.58378	5.95504
1425652_s_at	Rbpms	RNA binding protein gene with multiple splicing	0.000397895	1.06886	2.79153	5.95242
1432624_at	5830487K18Rik	RIKEN cDNA 5830487K18 gene	0.000402898	0.558258	3.36478	5.94565
1449482_at	Hist3h2ba	histone cluster 3, H2ba	0.000403773	0.964275	7.87577	5.94425
1425316_at	B3gat1	beta-1,3-glucuronyltransferase 1 (glucuronosyltransferase P)	0.00040386	1.10436	3.70747	5.94367
1445145_at	Unknown	Unknown	0.000403955	0.573379	2.24256	5.943
1445846_at	Gabrg3	gamma-aminobutyric acid (GABA) A receptor, subunit gamma 3	0.000403981	2.01455	5.52563	5.94263
1436793_at	St18	suppression of tumorigenicity 18	0.000404545	0.523867	9.51925	5.94127
1433239_at	4930448E06Rik	RIKEN cDNA 4930448E06 gene	0.000405373	0.675115	3.84679	5.93993
1440198_at	Unknown	Unknown	0.000405586	1.45892	3.2539	5.93934
1449327_at	1600015I10Rik	RIKEN cDNA 1600015I10 gene	0.000409443	0.631651	4.73695	5.93303
1442053_at	Unknown	Unknown	0.000409453	0.556967	2.59972	5.93268
1443573_at	Parp1	poly (ADP-ribose) polymerase family, member 1	0.000411289	0.629228	3.40612	5.93016
1440570_at	Unknown	Unknown	0.000413411	0.652074	2.54635	5.92732
1427755_at	Mcpt-ps1	mast cell protease, pseudogene 1	0.000414204	0.699946	3.92478	5.92504
1433170_at	2900034C19Rik	RIKEN cDNA 2900034C19 gene	0.000417156	0.961973	3.11229	5.92057
1438903_at	Unknown	Unknown	0.000417582	0.613425	2.43117	5.9194
1460422_at	D0Kist5	DNA segment, KIST 5	0.000418912	0.652986	3.28671	5.91718
1439038_at	Khnyn	KH and NYN domain containing	0.000419034	0.913627	7.20401	5.91671
1455782_at	Samd7	sterile alpha motif domain containing 7	0.000419256	0.616102	2.60119	5.91612
1427849_a_at	LOC665506	similar to T-cell receptor beta-2 chain C region	0.000420101	0.553348	3.79042	5.91392
1443238_at	Unknown	Unknown	0.000420101	0.522608	2.80645	5.9138
1440668_at	Adamtsl3	ADAMTS-like 3	0.000421064	1.4141	3.78127	5.91235
1441245_a_at	Znf512b	zinc finger protein 512B	0.000425068	0.743655	3.51672	5.90669
1454424_at	Odz2	odd Oz/ten-m homolog 2 (Drosophila)	0.000426065	0.645936	4.10644	5.90366
1425226_x_at	Unknown	Unknown	0.000426065	1.2954	6.19093	5.90345
1445567_at	Unknown	Unknown	0.000426065	0.697898	2.99499	5.90329
1420527_s_at	Unknown	Unknown	0.000426822	0.620445	4.09914	5.90177
1430405_at	1700061I17Rik	RIKEN cDNA 1700061I17 gene	0.000429893	0.528928	3.59742	5.89795
1427851_x_at	Unknown	Unknown	0.000430258	0.54401	2.6281	5.89721
1445040_at	D7Ertd783e	DNA segment, Chr 7, ERATO Doi 783, expressed	0.00043189	0.681537	3.98359	5.89354
1422839_at	Neurog2	neurogenin 2	0.000432822	0.866978	2.96308	5.89169
1447435_at	Unknown	Unknown	0.000433455	0.554862	2.87346	5.89065
1437906_x_at	Txnl1	thioredoxin-like 1	0.000435325	0.588058	4.13491	5.88695
1441160_at	D330050G23Rik	RIKEN cDNA D330050G23 gene	0.000435325	0.849151	4.13216	5.8866
1444832_at	Unknown	Unknown	0.000437231	0.667285	4.12368	5.88415
1440099_at	Unknown	Unknown	0.000437473	0.58932	3.40611	5.88356
1429991_at	Fezf1	Fez family zinc finger 1	0.000438205	0.557005	4.41944	5.88242
1437933_at	Hhip	Hedgehog-interacting protein	0.0004402	0.782972	6.47166	5.87924
1435149_at	Plcg1	phospholipase C, gamma 1	0.000440397	0.627995	9.82388	5.8787
1432538_a_at	Rfc3	replication factor C (activator 1) 3	0.000442814	1.78493	7.06622	5.87556
1423130_a_at	Srsf5	serine/arginine-rich splicing factor 5	0.000446185	1.66628	10.4683	5.8703
1424614_at	Pgap2	post-GPI attachment to proteins 2	0.000446626	1.57347	7.72441	5.86924
1420729_at	Tcstv1	2-cell-stage, variable group, member 1	0.000446626	0.578223	3.13821	5.86897
1440276_at	Rfpl4b	ret finger protein-like 4B	0.000449421	0.485701	3.93205	5.8653
1416084_at	Zfand5	zinc finger, AN1-type domain 5	0.000453046	0.706377	10.8616	5.86044
1459333_at	Unknown	Unknown	0.000453053	0.6156	3.00828	5.86011
1435323_a_at	Mboat1	membrane bound O-acyltransferase domain containing 1	0.000458181	1.24781	7.97115	5.8536
1418158_at	Trp63	transformation related protein 63	0.000458181	0.98058	3.82841	5.85338
1445165_at	Unknown	Unknown	0.000460067	1.69079	5.13116	5.85098
1460627_at	Thsd7b	thrombospondin, type I, domain containing 7B	0.000460635	1.52233	2.81169	5.84983
1439210_at	Mrps9	mitochondrial ribosomal protein S9	0.000463674	0.716961	3.48103	5.84633
1439150_x_at	Grtp1	GH regulated TBC protein 1	0.000463858	1.10078	2.8634	5.84581
1441900_x_at	Hspbap1	Hspb associated protein 1	0.000464046	0.932788	4.73786	5.8453
1446247_at	Adamts18	a disintegrin-like and metallopeptidase (reprolysin type) with thrombospondin type 1 motif, 18	0.000464048	0.56774	2.48375	5.84429
1420195_at	Unknown	Unknown	0.000464048	0.6698	2.90046	5.84351
1447971_at	A230061C15Rik	RIKEN cDNA A230061C15 gene	0.000466315	0.895409	3.98737	5.84039
1450354_a_at	Ptdss2	phosphatidylserine synthase 2	0.000466415	0.711576	6.52175	5.83997
1427816_at	Srsf2	serine/arginine-rich splicing factor 2	0.000467571	0.768408	5.4769	5.83846
1418066_at	Cfl2	cofilin 2, muscle	0.000468539	0.50686	10.1024	5.83714
1440981_at	Pak7	p21 protein (Cdc42/Rac)-activated kinase 7	0.000469511	0.59822	10.5365	5.83551
1432373_at	4930533B01Rik	RIKEN cDNA 4930533B01 gene	0.000471317	0.689709	4.13575	5.83302
1449909_at	2010005H15Rik	RIKEN cDNA 2010005H15 gene	0.00047909	0.689499	4.54823	5.82306
1437531_at	Trpm1	transient receptor potential cation channel, subfamily M, member 1	0.000480979	0.580883	3.28932	5.81981
1427771_x_at	Itgb1	integrin beta 1 (fibronectin receptor beta)	0.000480979	0.507916	4.52415	5.81975
1420109_at	Unknown	Unknown	0.000482352	0.656267	3.02255	5.81774
1431945_at	Arl13a	ADP-ribosylation factor-like 13A	0.000486553	0.681874	2.87874	5.81261
1432735_at	1700017H01Rik	RIKEN cDNA 1700017H01 gene	0.000492297	0.569088	3.45581	5.80601
1433166_at	4930485E13Rik	RIKEN cDNA 4930485E13 gene	0.000492562	0.732048	3.54344	5.80544
1456878_at	AI646023	expressed sequence AI646023	0.000494218	1.69909	5.82966	5.80319
1457887_at	Sspo	SCO-spondin	0.000496073	0.592373	4.86641	5.80076
1438246_at	Csnk1g1	casein kinase 1, gamma 1	0.000497213	1.58783	5.18959	5.79935
1452249_at	Prickle1	prickle homolog 1 (Drosophila)	0.000498195	0.611553	11.1298	5.79791
1454906_at	Rarb	retinoic acid receptor, beta	0.000498195	1.31062	3.95431	5.79777
1444103_at	Epsti1	epithelial stromal interaction 1 (breast)	0.000502636	0.480121	2.86244	5.79256
1442857_at	Unknown	Unknown	0.000503314	0.783522	2.91861	5.7916
1418408_at	Zfand1	zinc finger, AN1-type domain 1	0.000506395	1.39486	7.26219	5.78773
1450654_a_at	Dhdds	dehydrodolichyl diphosphate synthase	0.000513229	0.593448	9.30642	5.77973
1420352_at	Prss22	protease, serine, 22	0.000514661	0.870441	5.42485	5.77807
1459227_at	Unknown	Unknown	0.000515462	0.593282	3.64964	5.77617
1447777_x_at	Unknown	Unknown	0.000515462	0.605555	4.31791	5.77612
1438082_at	Unknown	Unknown	0.000518922	0.454538	11.194	5.77136
1417600_at	Slc15a2	solute carrier family 15 (H+/peptide transporter), member 2	0.000520517	1.73935	5.09383	5.76866
1422605_at	Ppp1r1a	protein phosphatase 1, regulatory (inhibitor) subunit 1A	0.000527463	1.17098	7.58738	5.76136
1426437_s_at	Hdac3	histone deacetylase 3	0.000532885	0.676217	8.67246	5.75583
1439572_at	R3hdm1	R3H domain 1 (binds single-stranded nucleic acids)	0.000533568	0.564492	2.74302	5.7534
1450222_x_at	Klk1b4	kallikrein 1-related pepidase b4	0.00053579	0.465566	2.99734	5.75057
1417471_s_at	D1Ertd622e	DNA segment, Chr 1, ERATO Doi 622, expressed	0.000537749	0.518501	10.4527	5.74814
1435267_at	A430108E01Rik	RIKEN cDNA A430108E01 gene	0.000538499	0.543076	2.8956	5.74717
1454660_at	Arhgap36	Rho GTPase activating protein 36	0.00053898	1.47563	4.62175	5.74644
1439621_at	Unknown	Unknown	0.000542118	1.2657	2.98035	5.74245
1437048_x_at	Stxbp2	syntaxin binding protein 2	0.000545808	1.05385	6.76305	5.73769
1440511_at	Unknown	Unknown	0.000546801	0.69286	2.67599	5.73592
1426159_x_at	Tcrb-J	T-cell receptor beta, joining region	0.000548133	1.22655	6.12898	5.73445
1430914_at	5330426L24Rik	RIKEN cDNA 5330426L24 gene	0.000553331	0.537466	5.5096	5.72932
1460461_at	Lpcat2b	lysophosphatidylcholine acyltransferase 2B	0.000553502	0.673735	3.22329	5.72887
1454303_at	Epn2	epsin 2	0.0005549	0.553681	2.83624	5.72707
1457093_at	Gapvd1	GTPase activating protein and VPS9 domains 1	0.000557055	0.880662	4.02405	5.72461
1424959_at	Anxa13	annexin A13	0.000561084	0.657843	2.82554	5.72056
1441944_s_at	Gpr135	G protein-coupled receptor 135	0.000565313	2.27907	5.3088	5.71636
1460045_at	Cdh7	cadherin 7, type 2	0.000566414	0.960691	3.80915	5.71513
1460222_at	Sh3bp1	SH3-domain binding protein 1	0.000569202	0.754445	5.02816	5.71218
1421942_s_at	Tgfa	transforming growth factor alpha	0.000571396	0.92706	7.38811	5.71004
1458029_at	Unknown	Unknown	0.000571576	0.541895	3.37744	5.70959
1458041_at	C80360	expressed sequence C80360	0.000572093	0.601477	4.18017	5.70857
1440766_at	Glt8d1	glycosyltransferase 8 domain containing 1	0.000572564	0.730374	2.82887	5.70768
1431485_at	4833447I15Rik	RIKEN cDNA 4833447I15 gene	0.000572564	0.648596	4.27967	5.7075
1449862_a_at	Pi4k2b	phosphatidylinositol 4-kinase type 2 beta	0.000572564	1.34411	6.39893	5.70712
1428250_at	Gpr30	G protein-coupled receptor 30	0.000576499	0.373894	4.75486	5.70313
1441722_at	Unknown	Unknown	0.000579695	0.71234	1.9695	5.69989
1442703_at	Greb1l	growth regulation by estrogen in breast cancer-like	0.000580684	0.746296	5.18564	5.69796
1454025_at	Ddo	D-aspartate oxidase	0.000580684	0.603158	3.40475	5.6979
1458189_at	Emid2	EMI domain containing 2	0.000581145	0.573335	3.15251	5.697
1433203_at	6030400A10Rik	RIKEN cDNA 6030400A10 gene	0.000582071	0.933639	4.14572	5.6956
1427789_s_at	Gnas	GNAS (guanine nucleotide binding protein, alpha stimulating) complex locus	0.000585253	0.935879	4.02099	5.69182
1424138_at	Rhbdf1	rhomboid family 1 (Drosophila)	0.000585914	0.709281	4.55395	5.69099
1439576_at	Unknown	Unknown	0.000587082	0.761348	4.19246	5.68974
1428693_at	2610044O15Rik	RIKEN cDNA 2610044O15 gene	0.000589924	1.44041	4.49599	5.68685
1453903_at	4930503B20Rik	RIKEN cDNA 4930503B20 gene	0.000590397	0.575873	2.82721	5.68618
1444574_at	Unknown	Unknown	0.000592351	0.567243	3.20972	5.68384
1427354_at	Hoxa4	homeobox A4	0.000592351	0.612401	3.5244	5.68373
1416157_at	Vcl	vinculin	0.000592842	1.46268	8.73363	5.68304
1440648_at	Coq10a	coenzyme Q10 homolog A (yeast)	0.000595137	0.735645	3.88326	5.6809
1424877_a_at	Alad	aminolevulinate, delta-, dehydratase	0.00059733	0.717507	8.56902	5.67827
1432550_at	Tmem190	transmembrane protein 190	0.000597617	0.634898	3.81729	5.67749
1454194_at	9330118I20Rik	RIKEN cDNA 9330118I20 gene	0.000601012	0.654501	3.97603	5.67275
1449660_s_at	Coro1c	coronin, actin binding protein 1C	0.000601157	0.834056	8.68493	5.67235
1444522_at	Unknown	Unknown	0.000603671	0.773105	4.05612	5.67006
1442474_at	Unknown	Unknown	0.000604043	0.652066	2.79704	5.66948
1440212_at	Unknown	Unknown	0.000605679	0.633176	4.29798	5.66776
1423473_at	2011-09-02	septin 2	0.000608472	0.695667	3.59224	5.66484
1429695_at	Izumo1	izumo sperm-egg fusion 1	0.000608731	0.587199	3.34745	5.66436
1453004_at	Slc22a23	solute carrier family 22, member 23	0.000609878	0.857886	9.55134	5.66238
1431668_at	Capzb	capping protein (actin filament) muscle Z-line, beta	0.000609878	0.585923	3.77709	5.66233
1443992_at	Nipbl	Nipped-B homolog (Drosophila)	0.000609878	1.22296	3.91676	5.66232
1434195_at	Prss35	protease, serine, 35	0.000616567	0.509972	2.63624	5.6549
1440531_at	Rbm11	RNA binding motif protein 11	0.00063119	1.20848	5.60563	5.64018
1451579_at	BC024139	cDNA sequence BC024139	0.000632972	1.00585	6.41081	5.63806
1430666_at	Plb1	phospholipase B1	0.000636987	0.552316	3.36117	5.63448
1439292_at	Unknown	Unknown	0.000637322	0.758624	3.1714	5.63339
1450981_at	Cnn2	calponin 2	0.000638394	0.63626	6.12496	5.63231
1430190_at	Ccdc30	coiled-coil domain containing 30	0.000640177	1.23007	3.98194	5.6307
1446635_at	D13Ertd476e	DNA segment, Chr 13, ERATO Doi 476, expressed	0.000646015	0.457054	3.45879	5.62529
1427305_at	Piga	phosphatidylinositol glycan anchor biosynthesis, class A	0.000648386	0.564978	9.51874	5.62316
1445200_at	Unknown	Unknown	0.000648386	0.522381	3.36201	5.62294
1415717_at	Rnf220	ring finger protein 220	0.000651753	0.524034	9.8972	5.61964
1431777_a_at	Hmgn3	high mobility group nucleosomal binding domain 3	0.000655943	0.871455	9.86813	5.61602
1445828_at	Unknown	Unknown	0.000656388	0.59072	2.86996	5.61542
1432796_at	3110067C02Rik	RIKEN cDNA 3110067C02 gene	0.000659565	0.577564	3.14061	5.61229
1437557_at	D3Ertd254e	DNA segment, Chr 3, ERATO Doi 254, expressed	0.000662475	0.907834	8.26925	5.60909
1433191_at	A430105P17Rik	RIKEN cDNA A430105P17 gene	0.000663991	0.60622	3.15851	5.60772
1440115_at	Unknown	Unknown	0.000664635	0.694995	3.44343	5.60699
1438847_at	Mxd3	Max dimerization protein 3	0.000665968	0.665285	8.09229	5.60539
1458108_at	Unknown	Unknown	0.000671385	0.605083	2.88204	5.60107
1441205_at	1700055N04Rik	RIKEN cDNA 1700055N04 gene	0.000672618	0.57738	3.87397	5.59965
1458418_at	Gm2380	predicted gene 2380	0.000676101	0.58976	3.42154	5.59631
1444278_at	C130012C08Rik	RIKEN cDNA C130012C08 gene	0.00067857	0.498488	3.55126	5.59353
1459202_at	Unknown	Unknown	0.000679764	0.559583	3.1868	5.59242
1444715_at	Asap3	ArfGAP with SH3 domain, ankyrin repeat and PH domain 3	0.000683991	1.03842	4.72598	5.58815
1447260_at	Unknown	Unknown	0.000683991	0.725486	4.60497	5.58703
1442625_at	Unknown	Unknown	0.000684102	0.666374	2.75681	5.58668
1446047_at	Unknown	Unknown	0.000684762	0.673337	4.86208	5.58541
1428696_at	Rftn1	raftlin lipid raft linker 1	0.000686363	0.613457	9.85058	5.58329
1421404_at	Cxcl15	chemokine (C-X-C motif) ligand 15	0.000686363	0.512107	2.43766	5.58322
1454694_a_at	Top2a	topoisomerase (DNA) II alpha	0.000702405	0.535394	4.15732	5.5714
1454677_at	Timp2	tissue inhibitor of metalloproteinase 2	0.000703108	0.602403	10.5593	5.57065
1446816_at	Unknown	Unknown	0.000705971	0.571538	2.97673	5.56765
1429664_at	Cdkl1	cyclin-dependent kinase-like 1 (CDC2-related kinase)	0.000706479	1.20978	5.08605	5.56704
1418940_at	Sult1b1	sulfotransferase family 1B, member 1	0.000707007	0.537544	3.02974	5.5663
1431185_at	4930503B20Rik	RIKEN cDNA 4930503B20 gene	0.000707007	0.561599	2.44277	5.56615
1421061_at	Guca1a	guanylate cyclase activator 1a (retina)	0.000710524	0.708695	4.00139	5.56298
1449039_a_at	Hnrpdl	heterogeneous nuclear ribonucleoprotein D-like	0.00071444	0.417589	12.2801	5.5593
1444354_at	Unknown	Unknown	0.00072287	0.534667	4.68402	5.55212
1451179_a_at	Qk	quaking	0.000723765	0.518414	10.7714	5.551
1439917_at	Pdzd8	PDZ domain containing 8	0.000724208	0.545218	2.33592	5.55045
1438750_at	Atrx	alpha thalassemia/mental retardation syndrome X-linked homolog (human)	0.000724539	1.81201	3.52577	5.54997
1425838_at	Atp9a	ATPase, class II, type 9A	0.000725657	0.816756	4.62659	5.54843
1423635_at	Bmp2	bone morphogenetic protein 2	0.000725657	1.67118	5.35986	5.54819
1447100_s_at	5730508B09Rik	RIKEN cDNA 5730508B09 gene	0.000725657	1.35184	6.77222	5.54791
1422527_at	H2-DMa	histocompatibility 2, class II, locus DMa	0.00072789	1.09057	4.56874	5.5454
1419795_at	AA517631	expressed sequence AA517631	0.000734779	0.701103	3.35201	5.53934
1421739_a_at	Matk	megakaryocyte-associated tyrosine kinase	0.000735124	0.922904	7.45385	5.53886
1420065_at	Tktl1	transketolase-like 1	0.000735339	0.657662	2.84732	5.53846
1426337_a_at	Tead4	TEA domain family member 4	0.000737668	0.645885	3.15383	5.53579
1448160_at	Lcp1	lymphocyte cytosolic protein 1	0.00074761	0.981248	8.47713	5.52824
1457101_at	Unknown	Unknown	0.000748155	0.511779	3.83979	5.52763
1436465_at	Klhl1	kelch-like 1 (Drosophila)	0.000748501	1.04254	4.71935	5.52689
1419143_at	Unknown	Unknown	0.000752254	0.486342	4.9807	5.52386
1431940_at	LOC74457	hypothetical protein LOC74457	0.000752254	0.438176	2.42226	5.52374
1459274_at	Gpr135	G protein-coupled receptor 135	0.000752501	1.15396	4.21006	5.52332
1460182_at	Snx4	sorting nexin 4	0.000757125	0.714487	9.29516	5.51963
1455577_at	Ccl28	chemokine (C-C motif) ligand 28	0.000761477	0.919202	3.87357	5.51639
1440503_at	Unknown	Unknown	0.000762781	1.59059	4.108	5.51451
1452260_at	Cidec	cell death-inducing DFFA-like effector c	0.000764483	0.605784	4.53114	5.51298
1438613_at	Kcna4	potassium voltage-gated channel, shaker-related subfamily, member 4	0.000772927	1.01096	7.73585	5.5068
1452877_at	2700029M09Rik	RIKEN cDNA 2700029M09 gene	0.00077554	0.442112	11.1155	5.5041
1442389_at	Oas1f	2'-5' oligoadenylate synthetase 1F	0.000776943	0.709975	3.35838	5.50299
1433393_at	3300002I10Rik	RIKEN cDNA 3300002I10 gene	0.000777191	0.597187	2.57149	5.50258
1420637_at	Prps2	phosphoribosyl pyrophosphate synthetase 2	0.000779656	0.751383	8.80518	5.50057
1452669_at	Fam53c	family with sequence similarity 53, member C	0.000783188	0.700828	8.43922	5.49722
1440443_at	E030016H06Rik	RIKEN cDNA E030016H06 gene	0.000783188	0.731226	2.9418	5.49689
1429592_at	Lhfpl3	lipoma HMGIC fusion partner-like 3	0.000787045	1.33397	6.71321	5.49329
1456713_at	Pola2	polymerase (DNA directed), alpha 2	0.000787666	0.772752	3.44282	5.49266
1426632_at	Kctd14	potassium channel tetramerisation domain containing 14	0.000788449	0.941162	5.09206	5.49193
1425311_at	4930432F04Rik	RIKEN cDNA 4930432F04 gene	0.000790804	0.674709	3.77693	5.49027
1460725_at	Xpa	xeroderma pigmentosum, complementation group A	0.000791462	0.872117	9.36013	5.48962
1450816_at	Polg2	polymerase (DNA directed), gamma 2, accessory subunit	0.000793232	0.926903	6.93731	5.4883
1420173_at	D11Ertd326e	DNA segment, Chr 11, ERATO Doi 326, expressed	0.000795292	0.644984	4.40983	5.48632
1441901_x_at	Fahd2a	fumarylacetoacetate hydrolase domain containing 2A	0.000801792	0.829714	5.63498	5.48145
1432233_at	1110020C17Rik	RIKEN cDNA 1110020C17 gene	0.000802514	0.989981	4.09021	5.48051
1454577_at	Unknown	Unknown	0.000806045	0.532486	2.93815	5.47812
1444339_at	Unknown	Unknown	0.000808094	0.974852	2.64554	5.47647
1439321_at	Unknown	Unknown	0.000811988	0.602745	4.07027	5.47395
1460675_at	Igsf8	immunoglobulin superfamily, member 8	0.000823584	0.454294	10.4356	5.46647
1442401_at	Unknown	Unknown	0.000828631	1.14659	4.67812	5.46308
1453769_at	Ckap2l	cytoskeleton associated protein 2-like	0.000836419	1.07447	4.74902	5.4579
1425121_a_at	BC006965	cDNA sequence BC006965	0.000837237	0.43732	2.28854	5.45718
1441604_at	Esd	esterase D/formylglutathione hydrolase	0.00084091	0.769611	3.32284	5.45362
1460161_at	D5Ertd422e	DNA segment, Chr 5, ERATO Doi 422, expressed	0.000841434	0.5208	4.69305	5.45284
1424843_a_at	Gas5	growth arrest specific 5	0.000841434	1.96292	5.54479	5.45282
1458760_at	Unknown	Unknown	0.000842076	0.732527	4.13942	5.45178
1453779_at	1700020L24Rik	RIKEN cDNA 1700020L24 gene	0.000843227	0.804816	5.13098	5.45082
1432323_at	8430436N08Rik	RIKEN cDNA 8430436N08 gene	0.000843441	0.424019	2.63329	5.45045
1417185_at	Ly6a	lymphocyte antigen 6 complex, locus A	0.000844854	1.25854	3.76954	5.44907
1428065_at	Slc44a2	solute carrier family 44, member 2	0.000844918	0.733646	9.1598	5.44863
1431310_s_at	Ttll10	tubulin tyrosine ligase-like family, member 10	0.000847386	0.69138	2.50236	5.44676
1426622_a_at	Qpct	glutaminyl-peptide cyclotransferase (glutaminyl cyclase)	0.000849547	0.787497	7.83405	5.44457
1443648_at	9530003O04Rik	RIKEN cDNA 9530003O04 gene	0.000853247	0.66602	3.56142	5.44177
1449787_at	Unknown	Unknown	0.000855341	0.648552	2.72834	5.43987
1417062_at	Armc10	armadillo repeat containing 10	0.000857665	0.60709	9.1561	5.43803
1440889_at	BC006965	cDNA sequence BC006965	0.000867668	1.01597	3.44596	5.43137
1456939_at	Fam154b	family with sequence similarity 154, member B	0.00087078	2.07574	6.9901	5.42877
1427045_at	Synpo	synaptopodin	0.00087078	0.759707	8.69053	5.42872
1457797_at	AI605517	expressed sequence AI605517	0.000873533	0.506319	2.94277	5.42576
1432503_a_at	Pdcl2	phosducin-like 2	0.00087713	0.518247	2.91957	5.42358
1420689_at	4933415F23Rik	RIKEN cDNA 4933415F23 gene	0.000877563	0.563075	3.93852	5.42283
1454363_at	9430099H24Rik	RIKEN cDNA 9430099H24 gene	0.00087771	0.428939	2.38905	5.42212
1415802_at	Slc16a1	solute carrier family 16 (monocarboxylic acid transporters), member 1	0.000877732	0.639859	10.481	5.42179
1443577_at	Unknown	Unknown	0.00087903	0.601563	2.85908	5.42032
1440312_at	Elovl7	ELOVL family member 7, elongation of long chain fatty acids (yeast)	0.000882544	0.644415	11.7361	5.41751
1441213_at	BC021891	cDNA sequence BC021891	0.000888291	0.807156	3.76021	5.41396
1454311_at	Unknown	Unknown	0.000888809	0.379601	2.12533	5.41306
1447322_at	Unknown	Unknown	0.000889023	0.624457	3.97876	5.41261
1455557_at	LOC553095	hypothetical LOC553095	0.000890867	0.676107	4.20391	5.4109
1456400_at	Unknown	Unknown	0.000891102	1.88612	4.65171	5.40993
1458771_at	Unknown	Unknown	0.000891102	0.515041	3.33316	5.40961
1454656_at	Spata13	spermatogenesis associated 13	0.000899567	1.21128	7.20894	5.40368
1428386_at	Acsl3	acyl-CoA synthetase long-chain family member 3	0.000901642	0.709384	10.5266	5.40224
1418825_at	Irgm1	immunity-related GTPase family M member 1	0.000902926	0.763658	4.0539	5.40121
1441361_at	Mpdz	multiple PDZ domain protein	0.000906196	0.553145	4.5436	5.39855
1430440_at	4930442J19Rik	RIKEN cDNA 4930442J19 gene	0.000911251	0.686072	3.46292	5.39469
1439844_at	8430426J06Rik	RIKEN cDNA 8430426J06 gene	0.000911251	0.694509	4.58822	5.39467
1459664_at	Wdr31	WD repeat domain 31	0.000913066	1.55402	4.4786	5.39285
1434235_at	Slc20a2	solute carrier family 20, member 2	0.000914016	0.655796	9.67793	5.39188
1421655_a_at	Ccr4	chemokine (C-C motif) receptor 4	0.0009177	0.866259	3.38626	5.38928
1457635_s_at	Nr3c1	nuclear receptor subfamily 3, group C, member 1	0.00091784	0.648002	9.38917	5.38897
1457184_at	Unknown	Unknown	0.000925117	0.543699	2.76898	5.38359
1432240_at	4930533L02Rik	RIKEN cDNA 4930533L02 gene	0.000928724	0.641152	3.08229	5.38096
1449094_at	Gjc1	gap junction protein, gamma 1	0.000928724	0.915179	4.54018	5.38079
1420921_at	Cd151	CD151 antigen	0.000928724	0.468254	4.84631	5.38066
1455416_at	C130021I20Rik	Riken cDNA C130021I20 gene	0.000932178	1.19477	4.33363	5.3786
1460014_at	Treml4	triggering receptor expressed on myeloid cells-like 4	0.000934946	0.516488	3.05385	5.37693
1444667_at	Brdt	bromodomain, testis-specific	0.00093611	0.762595	4.23049	5.37591
1460058_at	Unknown	Unknown	0.000936758	1.19793	4.7974	5.37535
1420905_at	Il17ra	interleukin 17 receptor A	0.000937154	0.87252	7.88678	5.37445
1446176_at	Unknown	Unknown	0.000951372	0.545757	3.14298	5.36595
1453303_at	4833417J20Rik	RIKEN cDNA 4833417J20 gene	0.000956441	1.55724	5.6112	5.36252
1445714_at	B930042K01Rik	RIKEN cDNA B930042K01 gene	0.000956683	0.545585	3.34431	5.36193
1448975_s_at	Unknown	Unknown	0.00096216	0.452283	2.70273	5.35876
1448020_at	Rap1a	RAS-related protein-1a	0.000965542	0.869542	9.21062	5.35667
1423684_at	Hnrnpk	heterogeneous nuclear ribonucleoprotein K	0.000967044	0.423235	11.7347	5.3557
1445302_at	Unknown	Unknown	0.000968871	0.580154	3.54108	5.35458
1433075_at	4931412I15Rik	RIKEN cDNA 4931412I15 gene	0.000969543	0.454877	2.53371	5.35379
1449839_at	Casp3	caspase 3	0.000970426	1.45771	7.14925	5.3529
1456074_at	Sdr9c7	4short chain dehydrogenase/reductase family 9C, member 7	0.000978802	0.528308	4.49781	5.34863
1454248_at	Cib4	calcium and integrin binding family member 4	0.000985854	0.456553	3.64162	5.34494
1444865_at	Unknown	Unknown	0.000987046	0.567443	3.19494	5.34399
1434324_x_at	Eif3h	eukaryotic translation initiation factor 3, subunit H	0.00098705	0.947218	2.55508	5.34375
1426941_at	Muc15	mucin 15	0.000988506	0.454516	2.36228	5.34283
1417858_at	Rasal1	RAS protein activator like 1 (GAP1 like)	0.000991942	0.944993	7.59291	5.34097
1442143_at	Ano4	anoctamin 4	0.000992817	0.597444	9.54368	5.34009
1454658_at	Ilvbl	ilvB (bacterial acetolactate synthase)-like	0.000993237	0.704104	9.34706	5.33966
1452107_s_at	Npnt	nephronectin	0.000994776	1.35805	4.51777	5.33871
1420847_a_at	Fgfr2	fibroblast growth factor receptor 2	0.000995771	0.708042	11.7957	5.33778
1431994_at	4930432B10Rik	RIKEN cDNA 4930432B10 gene	0.00099792	0.512156	2.85587	5.33606
1431599_at	2310069B03Rik	RIKEN cDNA 2310069B03 gene	0.000998656	0.600737	3.85446	5.33527
1457915_at	4833442J19Rik	RIKEN cDNA 4833442J19 gene	0.000999718	0.95082	3.19906	5.33409
1447836_x_at	4921525O09Rik	RIKEN cDNA 4921525O09 gene	0.001	0.766179	3.75868	5.33372
1439656_at	Pafah1b1	platelet-activating factor acetylhydrolase, isoform 1b, subunit 1	0.00100727	0.48387	3.07702	5.32895
1440006_at	BC026600	cDNA sequence BC026600	0.00100788	0.596965	2.58926	5.32821
1442248_at	Unknown	Unknown	0.00100876	0.642163	3.30722	5.32758
1417773_at	Nans	N-acetylneuraminic acid synthase (sialic acid synthase)	0.00102059	0.885515	7.53437	5.32118
1431551_at	2610028D06Rik	RIKEN cDNA 2610028D06 gene	0.00102214	0.441012	3.13394	5.32024
1457031_at	Fsd2	fibronectin type III and SPRY domain containing 2	0.00102382	0.431015	5.68286	5.31902
1456157_at	Unknown	Unknown	0.00102576	0.602421	3.26065	5.31791
1439023_at	Ddx55	DEAD (Asp-Glu-Ala-Asp) box polypeptide 55	0.00103234	0.560293	7.6996	5.31445
1431978_at	8430437L04Rik	RIKEN cDNA 8430437L04 gene	0.00103758	0.465937	3.18197	5.31179
1427712_at	Ceacam1	carcinoembryonic antigen-related cell adhesion molecule 1	0.00103792	0.827671	3.51925	5.31124
1447493_at	Pirt	phosphoinositide-interacting regulator of transient receptor potential channels	0.00103888	0.538804	2.39172	5.31058
1458281_at	Unknown	Unknown	0.0010396	1.40821	5.44264	5.30964
1433923_at	Krt77	keratin 77	0.00104068	1.35629	5.31447	5.30887
1434409_at	Armcx6	armadillo repeat containing, X-linked 6	0.00104713	1.20789	5.16468	5.30552
1447238_at	Unknown	Unknown	0.00104844	0.653989	3.56371	5.30467
AFFX-TransRecMur/X57349_M_at	Tfrc	transferrin receptor	0.00104902	0.780157	6.69958	5.30399
1446781_at	D8Ertd54e	DNA segment, Chr 8, ERATO Doi 54, expressed	0.00104933	0.555136	2.89134	5.30363
1423877_at	Chaf1b	chromatin assembly factor 1, subunit B (p60)	0.00105057	0.900868	5.28556	5.30276
1437550_at	Dhx36	DEAH (Asp-Glu-Ala-His) box polypeptide 36	0.00105057	0.736428	8.14682	5.30263
1460262_a_at	1700037H04Rik	RIKEN cDNA 1700037H04 gene	0.00105525	0.839707	9.12518	5.29965
1453154_at	1700029M20Rik	RIKEN cDNA 1700029M20 gene	0.00105879	0.661245	2.82463	5.29776
1435150_at	Unknown	Unknown	0.00105918	1.29554	4.92354	5.29683
1436143_at	Nbas	neuroblastoma amplified sequence	0.00105918	0.739263	9.68881	5.2967
1439512_at	5830444B04Rik	RIKEN cDNA 5830444B04 gene	0.00106169	1.04951	4.19818	5.29523
1453582_at	Chka	choline kinase alpha	0.00106352	0.856948	2.91194	5.2942
1459106_at	Unknown	Unknown	0.00106372	0.529368	2.90795	5.29389
1429318_a_at	Qk	quaking	0.00106814	0.531834	10.4805	5.29172
1457517_at	A730046G19Rik	RIKEN cDNA A730046G19 gene	0.00107287	0.588411	3.08353	5.2892
1430155_at	4933427E11Rik	RIKEN cDNA 4933427E11 gene	0.00107494	0.398082	3.10843	5.28807
1442146_at	Unknown	Unknown	0.00108145	0.493917	3.94643	5.28457
1435605_at	Actr3b	ARP3 actin-related protein 3 homolog B (yeast)	0.00108686	0.528566	8.31615	5.28087
1443715_at	Rbm24	RNA binding motif protein 24	0.00108686	0.536795	3.35977	5.28068
1433292_at	Sdha	succinate dehydrogenase complex, subunit A, flavoprotein (Fp)	0.00109174	0.484605	3.33862	5.27801
1459803_x_at	2810408A11Rik	RIKEN cDNA 2810408A11 gene	0.00109174	0.952273	3.58454	5.27792
1447758_x_at	Myst4	MYST histone acetyltransferase monocytic leukemia 4	0.00109229	0.694828	2.88304	5.27725
1416354_at	Rbmx	RNA binding motif protein, X chromosome	0.00109707	0.751211	10.4891	5.27498
1452547_s_at	Unknown	Unknown	0.00110132	0.618034	3.32717	5.27294
1420093_s_at	Hnrpdl	heterogeneous nuclear ribonucleoprotein D-like	0.0011044	0.990392	9.27061	5.27141
1446941_at	C78505	expressed sequence C78505	0.00110921	1.72529	4.61023	5.26894
1453368_at	2310003H01Rik	RIKEN cDNA 2310003H01 gene	0.00110937	0.583022	3.19359	5.26848
1418376_at	Fgf15	fibroblast growth factor 15	0.00110937	0.569218	4.26755	5.26843
1430949_at	9130231A04Rik	RIKEN cDNA 9130231A04 gene	0.00110942	0.814558	3.86729	5.26799
1428972_at	Tctex1d2	Tctex1 domain containing 2	0.00110942	1.04132	7.91042	5.26784
1460569_x_at	Cldn3	claudin 3	0.00110942	0.592801	4.66939	5.26775
1433235_at	C030011I16Rik	RIKEN cDNA C030011I16 gene	0.00111179	0.489412	2.63328	5.26653
1426321_at	Tbx4	T-box 4	0.00111315	0.559542	4.38096	5.26552
1453970_at	Abca12	ATP-binding cassette, sub-family A (ABC1), member 12	0.00111378	0.634111	2.65404	5.26482
1418190_at	Pon1	paraoxonase 1	0.00112887	0.639244	3.87128	5.25698
1427803_at	Unknown	Unknown	0.00112926	0.701617	4.81191	5.2566
1427436_at	Six2	sine oculis-related homeobox 2 homolog (Drosophila)	0.00113269	0.733118	3.36029	5.25447
1432948_at	4921519G19Rik	RIKEN cDNA 4921519G19 gene	0.00113603	0.576036	4.51319	5.25228
1437612_at	Unknown	Unknown	0.00114693	0.457325	2.59713	5.24651
1448014_s_at	Usp24	ubiquitin specific peptidase 24	0.00115157	0.912002	8.32736	5.24397
1446933_at	Nudcd1	NudC domain containing 1	0.00115956	0.502877	2.70731	5.23944
1434524_at	Eif2b3	eukaryotic translation initiation factor 2B, subunit 3	0.00116575	0.73907	8.19799	5.2363
1458706_at	Unknown	Unknown	0.00116662	0.417328	2.52396	5.23552
1427814_at	Ofa	oncofetal antigen	0.00116824	0.625799	2.31815	5.23444
1444398_at	Unknown	Unknown	0.00117522	0.468344	4.57866	5.23123
1451890_at	Kif13a	kinesin family member 13A	0.00117568	0.688565	7.49807	5.23062
1449077_at	Ahsp	alpha hemoglobin stabilizing protein	0.00117867	0.660101	3.82677	5.22814
1442145_at	Atp13a3	ATPase type 13A3	0.00118034	0.712116	8.27977	5.22706
1432930_at	Gsdmcl2	gasdermin C-like 2	0.00118604	0.589704	3.60069	5.22416
1420361_at	Slc11a1	solute carrier family 11 (proton-coupled divalent metal ion transporters), member 1	0.00118705	0.687536	4.17755	5.22321
1427614_at	Pip	prolactin induced protein	0.00119584	0.489969	2.52715	5.21904
1427029_at	Htra3	HtrA serine peptidase 3	0.00119897	0.946664	3.98975	5.21675
1429141_at	Neurl2	neuralized-like 2 (Drosophila)	0.00120147	0.803034	6.19058	5.21536
1448457_at	Krt71	keratin 71	0.00120521	0.471315	5.01888	5.21327
1451966_at	Mrap	melanocortin 2 receptor accessory protein	0.00120605	0.497336	5.79899	5.21228
1441735_at	Olfr1344	olfactory receptor 1344	0.00122709	0.485888	2.72904	5.20271
1433877_at	Fam46b	family with sequence similarity 46, member B	0.00122709	0.497882	3.30461	5.20254
1421671_at	Hsd17b3	hydroxysteroid (17-beta) dehydrogenase 3	0.00122735	0.516574	3.25746	5.20224
1435034_at	Rpap2	RNA polymerase II associated protein 2	0.00122914	1.16474	4.59475	5.20134
1432118_at	2410012E07Rik	RIKEN cDNA 2410012E07 gene	0.00123317	0.402512	3.68898	5.19911
1438209_at	4632404H12Rik	RIKEN cDNA 4632404H12 gene	0.00123882	1.28994	5.6987	5.19623
1430226_at	Xlr4c	X-linked lymphocyte-regulated 4C	0.00126413	0.903863	4.11277	5.1849
1431937_at	Kif24	kinesin family member 24	0.00126413	0.637228	4.06952	5.18489
1444918_at	Unknown	Unknown	0.00126622	0.626007	3.44592	5.18377
1419270_a_at	Dut	deoxyuridine triphosphatase	0.00126622	0.913844	8.63729	5.18357
1444825_at	Unknown	Unknown	0.00126622	0.589085	4.06153	5.18328
1458158_at	Wdr67	WD repeat domain 67	0.00128292	0.609477	4.48716	5.17572
1429859_a_at	Arl2bp	ADP-ribosylation factor-like 2 binding protein	0.00129161	0.631831	10.2849	5.17153
1432142_at	Slc35f4	solute carrier family 35, member F4	0.00129227	0.507129	3.24365	5.17056
1425165_at	Gzmn	granzyme N	0.00129227	0.547677	3.0652	5.1705
1440354_at	Elovl7	ELOVL family member 7, elongation of long chain fatty acids (yeast)	0.00129227	0.567412	8.87296	5.17046
1418252_at	Padi2	peptidyl arginine deiminase, type II	0.00129227	0.653093	9.32889	5.17
1459399_at	Unknown	Unknown	0.00129227	0.523266	3.42183	5.16974
1423930_at	Anapc4	anaphase promoting complex subunit 4	0.00129227	0.440251	8.39342	5.16964
1451594_s_at	Serpinb6c	serine (or cysteine) peptidase inhibitor, clade B, member 6c	0.00129709	0.620537	2.7859	5.16729
1454868_at	Tmem201	transmembrane protein 201	0.00130035	0.514845	8.59851	5.16571
1439502_at	Tecpr2	tectonin beta-propeller repeat containing 2	0.00132078	0.875117	7.84872	5.15721
1459176_at	Unknown	Unknown	0.00132141	1.33487	4.28145	5.15678
1417920_at	Amn	amnionless	0.00132233	0.720313	4.79009	5.15625
1433240_at	9430013L17Rik	RIKEN cDNA 9430013L17 gene	0.00133437	0.512987	2.81583	5.1508
1438050_x_at	Gm9222	predicted gene 9222	0.00133552	1.29736	4.34696	5.1501
1443982_at	Rgnef	Rho-guanine nucleotide exchange factor	0.00133552	1.76061	6.23756	5.14999
1452127_a_at	Ptpn13	protein tyrosine phosphatase, non-receptor type 13	0.00134129	1.37142	5.98832	5.14746
1460177_at	Cndp2	CNDP dipeptidase 2 (metallopeptidase M20 family)	0.00134129	0.695695	8.49391	5.14737
1435259_s_at	Tmem141	transmembrane protein 141	0.00134382	1.27878	9.12499	5.14583
1448619_at	Dhcr7	7-dehydrocholesterol reductase	0.00134382	0.627923	10.5133	5.14572
1453555_at	3830408D07Rik	RIKEN cDNA 3830408D07 gene	0.00134958	0.667898	3.56655	5.14348
1423157_at	Gnpnat1	glucosamine-phosphate N-acetyltransferase 1	0.00135105	0.826196	8.47991	5.14236
1448790_at	Sema6b	sema domain, transmembrane domain (TM), and cytoplasmic domain, (semaphorin) 6B	0.00135105	0.783634	7.49884	5.14218
1425595_at	Gabbr1	gamma-aminobutyric acid (GABA) B receptor, 1	0.00135105	0.496309	3.082	5.14198
1419078_at	Nin	ninein	0.00135105	0.81475	5.02645	5.14196
1437086_at	Ascl1	achaete-scute complex homolog 1 (Drosophila)	0.00136239	2.01066	4.6943	5.13787
1417296_at	Atf1	activating transcription factor 1	0.00136534	0.54672	8.38851	5.13666
1449253_at	Smc1b	structural maintenance of chromosomes 1B	0.0013696	0.522988	3.41851	5.13485
1447043_at	Unknown	Unknown	0.0013696	0.54486	2.36937	5.1348
1428762_at	Tab3	TGF-beta activated kinase 1/MAP3K7 binding protein 3	0.00137051	1.06036	7.57484	5.13429
1454478_at	3100002H20Rik	RIKEN cDNA 3100002H20 gene	0.00137332	0.451172	3.2507	5.13313
1418011_a_at	Sh3glb1	SH3-domain GRB2-like B1 (endophilin)	0.00137846	0.45501	9.98784	5.13099
1460100_at	Skor1	SKI family transcriptional corepressor 1	0.00137861	0.608108	4.88998	5.13055
1452902_at	Dhrs13	dehydrogenase/reductase (SDR family) member 13	0.00137861	1.04518	4.76806	5.13034
1424596_s_at	Lmcd1	LIM and cysteine-rich domains 1	0.00138366	0.725465	5.39715	5.12843
1416572_at	Mmp14	matrix metallopeptidase 14 (membrane-inserted)	0.0013874	0.579546	4.69637	5.12657
1431891_at	Zswim5	zinc finger, SWIM domain containing 5	0.00138755	0.573695	4.89326	5.12632
1444078_at	Cd8a	CD8 antigen, alpha chain	0.00138782	0.637621	3.10511	5.1259
1452210_at	Dna2	DNA replication helicase 2 homolog (yeast)	0.00138794	0.861979	3.43641	5.12559
1439647_at	Unknown	Unknown	0.00138824	1.12872	5.04961	5.12528
1457569_at	D8Ertd51e	DNA segment, Chr 8, ERATO Doi 51, expressed	0.00138935	0.528154	3.6967	5.12471
1432660_at	5830420C07Rik	RIKEN cDNA 5830420C07 gene	0.00140073	0.554539	3.52113	5.12032
1432984_at	1700026H06Rik	RIKEN cDNA 1700026H06 gene	0.00141164	0.773908	4.53246	5.11591
1452900_at	Dgcr6	DiGeorge syndrome critical region gene 6	0.00141346	0.705532	6.22441	5.11491
1458852_at	Unknown	Unknown	0.00141565	0.530052	4.20628	5.11379
1457098_at	Ttll11	tubulin tyrosine ligase-like family, member 11	0.00141881	0.565531	3.06144	5.11255
1458913_at	4831440E17Rik	RIKEN cDNA 4831440E17 gene	0.00141898	1.07049	3.18594	5.11229
1448455_at	Cln8	ceroid-lipofuscinosis, neuronal 8	0.00142569	0.539494	9.70976	5.1099
1441976_at	5430434G16Rik	RIKEN cDNA 5430434G16 gene	0.00142866	0.558075	4.19561	5.10854
1419789_at	Agap2	ArfGAP with GTPase domain, ankyrin repeat and PH domain 2	0.00142933	0.664199	5.45852	5.10811
1425291_at	Foxj1	forkhead box J1	0.00142933	0.792532	9.22165	5.10792
1453135_at	Fndc5	fibronectin type III domain containing 5	0.00143299	0.73536	6.60839	5.10633
1429641_x_at	Lce3b	late cornified envelope 3B	0.00143481	0.678595	4.66664	5.10534
1432939_at	5730405N03Rik	RIKEN cDNA 5730405N03 gene	0.00143874	0.674618	3.16532	5.10348
1457417_at	Unknown	Unknown	0.00144553	0.576278	4.00715	5.1001
1441940_x_at	Klhdc8a	kelch domain containing 8A	0.00144559	0.606904	5.25158	5.09988
1458110_at	D430030G11Rik	RIKEN cDNA D430030G11 gene	0.00144736	0.650415	3.95778	5.09883
1458253_at	Unknown	Unknown	0.00145388	0.587367	3.16643	5.09604
1432578_at	Naif1	nuclear apoptosis inducing factor 1	0.00145422	0.440617	4.69196	5.09573
1459590_at	Unknown	Unknown	0.00146017	0.708809	3.95281	5.09278
1444030_at	Dcp1b	DCP1 decapping enzyme homolog b (S. cerevisiae)	0.00146215	0.993509	3.84923	5.09104
1430939_at	4930528D03Rik	RIKEN cDNA 4930528D03 gene	0.00147062	0.724901	3.42346	5.08816
1443381_at	Etv4	ets variant gene 4 (E1A enhancer binding protein, E1AF)	0.00147633	0.464673	3.55295	5.08617
1416155_at	Hmgb3	high mobility group box 3	0.00147986	0.713044	9.15405	5.08447
1431321_at	P2rx3	purinergic receptor P2X, ligand-gated ion channel, 3	0.00148226	0.610189	3.35003	5.08333
1425909_at	BC005705	cDNA sequence BC005705	0.0014875	0.459968	3.09365	5.08134
1459628_at	Unknown	Unknown	0.0014875	0.513603	3.63787	5.08078
1443046_at	Abcd3	ATP-binding cassette, sub-family D (ALD), member 3	0.0014875	0.552711	2.8081	5.08071
1452737_at	2810008M24Rik	RIKEN cDNA 2810008M24 gene	0.0014896	0.397433	10.8256	5.07977
1457809_at	Kat2b	K(lysine) acetyltransferase 2B	0.0014896	0.504856	2.59598	5.07927
1425768_at	Diablo	diablo homolog (Drosophila)	0.0014896	0.538722	3.72615	5.07914
1447806_s_at	Srpk3	serine/arginine-rich protein specific kinase 3	0.00149486	2.66063	4.31321	5.07568
1424866_at	Usp43	ubiquitin specific peptidase 43	0.00149486	0.748356	4.27018	5.07555
1437089_at	Pyroxd2	pyridine nucleotide-disulphide oxidoreductase domain 2	0.00149667	0.670496	3.34702	5.07475
1443248_at	Tmco3	transmembrane and coiled-coil domains 3	0.00150019	0.747784	4.39145	5.07346
1435098_at	Unknown	Unknown	0.00150195	1.08498	4.97323	5.07273
1438037_at	Herc6	hect domain and RLD 6	0.00150325	1.36295	4.21933	5.07173
1439878_at	Ivl	involucrin	0.00150395	0.616375	4.00941	5.07095
1444876_at	Unknown	Unknown	0.00151134	0.568591	4.06034	5.06752
1457530_at	Unknown	Unknown	0.00151828	0.457742	3.06166	5.06462
1421913_at	Mrpl19	mitochondrial ribosomal protein L19	0.00151913	0.742021	8.24175	5.06398
1439547_at	A930007A09Rik	RIKEN cDNA A930007A09 gene	0.00151966	1.30127	4.49691	5.06362
1456809_at	Unknown	Unknown	0.00152159	0.590646	3.26071	5.06284
1431123_s_at	Dnajc8	DnaJ (Hsp40) homolog, subfamily C, member 8	0.00153937	0.33733	11.4153	5.05611
1444164_at	Unknown	Unknown	0.00154089	0.760887	3.10331	5.05546
1420590_at	Has1	hyaluronan synthase1	0.00154322	0.472625	5.25849	5.05457
1457407_at	Robo1	roundabout homolog 1 (Drosophila)	0.00154641	0.75671	3.80779	5.05342
1441152_at	Unknown	Unknown	0.00154687	0.726951	2.67008	5.05292
1438218_at	Zbtb24	zinc finger and BTB domain containing 24	0.00155924	1.13072	7.39435	5.04864
1454274_at	Tmem210	transmembrane protein 210	0.00156413	1.08795	5.40231	5.04654
1459707_at	Unknown	Unknown	0.00156413	0.564713	4.11166	5.04646
1444322_at	Lcn11	lipocalin 11	0.00156466	1.02087	4.25479	5.04589
1439165_at	Unknown	Unknown	0.00156752	0.567375	3.79825	5.04466
1429797_at	Atl3	atlastin GTPase 3	0.00156808	0.453398	3.3327	5.0443
1438795_x_at	Fkbp1a	FK506 binding protein 1a	0.00156808	0.356839	2.39509	5.04403
1447732_x_at	Peg3	paternally expressed 3	0.00156852	0.477598	2.15964	5.04361
1439949_at	Gsk3b	glycogen synthase kinase 3 beta	0.00156943	0.426338	3.41259	5.04296
1443591_at	Dlx4	distal-less homeobox 4	0.00156963	0.649038	3.68542	5.04271
1440987_at	Unknown	Unknown	0.00156987	0.409276	5.41294	5.04245
1418368_at	Retnlb	resistin like beta	0.00157466	0.685723	3.11388	5.04047
1457452_at	AA407782	expressed sequence AA407782	0.00157626	0.732185	2.99689	5.03981
1422703_at	Gyk	glycerol kinase	0.00157998	0.799606	3.46802	5.03853
1454787_at	Zdhhc9	zinc finger, DHHC domain containing 9	0.00158066	0.594314	9.18058	5.03804
1449218_at	Cox8b	cytochrome c oxidase, subunit VIIIb	0.00158101	1.15376	5.70264	5.03747
1457173_at	Unknown	Unknown	0.00158442	0.560457	3.48025	5.03516
1444997_at	Unknown	Unknown	0.00158944	0.686717	3.08921	5.0335
1427046_at	Grhl2	grainyhead-like 2 (Drosophila)	0.00159363	0.594676	3.55648	5.03203
1447722_at	Unknown	Unknown	0.00159363	0.803669	4.09111	5.03191
1435578_s_at	Dab1	disabled homolog 1 (Drosophila)	0.00159403	0.592802	8.03828	5.0316
1458202_at	Fam65b	family with sequence similarity 65, member B	0.00159728	0.678446	5.60475	5.03016
1449360_at	Csf2rb2	colony stimulating factor 2 receptor, beta 2, low-affinity (granulocyte-macrophage)	0.0015999	0.490036	3.67426	5.02915
1435978_at	Gmppa	GDP-mannose pyrophosphorylase A	0.00160099	0.474629	4.70999	5.02827
1419015_at	Wisp2	WNT1 inducible signaling pathway protein 2	0.00160283	0.755127	4.41267	5.02755
1428031_at	Mchr1	melanin-concentrating hormone receptor 1	0.00160753	0.722908	3.57422	5.02601
1447648_at	1700021N20Rik	RIKEN cDNA 1700021N20 gene	0.00160829	0.744978	3.08509	5.0256
1417752_at	Coro1c	coronin, actin binding protein 1C	0.00161074	0.617469	10.9215	5.02471
1450301_at	H28	histocompatibility 28	0.00161314	0.593776	2.84794	5.02384
1429545_at	Unknown	Unknown	0.00161434	0.589242	2.48305	5.02312
1420694_a_at	Dach1	dachshund 1 (Drosophila)	0.00163049	1.08213	4.68692	5.01758
1447255_at	2310015A10Rik	RIKEN cDNA 2310015A10 gene	0.00163372	1.20408	4.14065	5.01636
1446584_at	Unknown	Unknown	0.0016364	0.475272	2.63481	5.01527
1456790_at	Zfp800	zinc finger protein 800	0.0016364	0.926436	3.32592	5.01516
1421733_a_at	Tpst1	protein-tyrosine sulfotransferase 1	0.00163858	0.814228	9.826	5.01436
1434603_at	Med13l	mediator complex subunit 13-like	0.00163941	0.543108	9.53955	5.01375
1451786_at	Muc20	mucin 20	0.00164152	0.524721	4.10839	5.01278
1429832_at	Ppih	peptidyl prolyl isomerase H	0.00165105	1.20226	7.0411	5.00925
1430192_at	Casp3	caspase 3	0.00165105	0.449745	4.88291	5.00924
1457112_at	Fam163a	family with sequence similarity 163, member A	0.00165197	1.25802	4.55677	5.00858
1454562_at	Unknown	Unknown	0.00165197	0.555642	4.09571	5.00837
1452763_at	Nipa1	non imprinted in Prader-Willi/Angelman syndrome 1 homolog (human)	0.00165671	0.463068	9.43098	5.0063
1426117_a_at	Slc19a2	solute carrier family 19 (thiamine transporter), member 2	0.00165867	1.5656	5.04349	5.00506
1458912_at	Unknown	Unknown	0.00165867	0.5935	2.45477	5.00502
1441437_at	Unknown	Unknown	0.00166297	0.621865	4.6244	5.00364
1420094_at	Unknown	Unknown	0.00166419	0.929701	8.76924	5.00281
1452205_x_at	Unknown	Unknown	0.00166419	1.15661	5.99379	5.00275
1449108_at	Fdx1	ferredoxin 1	0.00166457	0.634407	10.5173	5.00246
1448051_at	Unknown	Unknown	0.00168253	0.55591	4.77419	4.99648
1442249_at	Unknown	Unknown	0.00168253	1.33437	5.0016	4.99639
1450831_at	Pou3f2	POU domain, class 3, transcription factor 2	0.00168932	0.708467	5.13646	4.99416
1442459_at	Adamts19	a disintegrin-like and metallopeptidase (reprolysin type) with thrombospondin type 1 motif, 19	0.0016919	0.561153	2.89086	4.99327
1446869_at	Unknown	Unknown	0.00169922	0.457593	2.77709	4.99091
1418423_s_at	Unknown	Unknown	0.00170551	0.470616	2.39003	4.98876
1459078_at	Unknown	Unknown	0.00170551	0.454654	3.66587	4.98865
1446386_at	Unknown	Unknown	0.00170609	0.481457	4.80632	4.98831
1433241_at	9430013L17Rik	RIKEN cDNA 9430013L17 gene	0.00171194	0.546746	3.76883	4.98612
1425867_at	Plekha4	pleckstrin homology domain containing, family A (phosphoinositide binding specific) member 4	0.00171194	0.429147	3.26013	4.986
1437582_at	Acss1	acyl-CoA synthetase short-chain family member 1	0.00171979	0.524841	3.09081	4.98334
1424706_at	Zfp51	zinc finger protein 51	0.00171986	0.86975	4.76975	4.98314
1419584_at	Ttc28	tetratricopeptide repeat domain 28	0.00172044	1.18277	6.67956	4.9828
1460519_a_at	Mettl5	methyltransferase like 5	0.00172157	0.536634	8.93277	4.98232
1451681_at	BC089597	cDNA sequence BC089597	0.00173489	0.616133	3.98203	4.97848
1433081_at	4933407I18Rik	RIKEN cDNA 4933407I18 gene	0.00173489	0.510391	2.93723	4.97839
1421502_at	Usp26	ubiquitin specific peptidase 26	0.00174121	0.430506	3.88833	4.97653
1441526_at	Unknown	Unknown	0.00177188	0.410521	2.4526	4.96595
1443690_at	Unknown	Unknown	0.00177188	0.657858	3.65796	4.96593
1419659_s_at	Chic2	cysteine-rich hydrophobic domain 2	0.00177202	0.71778	6.71106	4.96563
1436067_at	Zbtb10	zinc finger and BTB domain containing 10	0.00177248	0.619272	8.38352	4.96451
1421403_at	Pi15	peptidase inhibitor 15	0.00177429	1.09559	3.31974	4.96386
1442631_at	Unknown	Unknown	0.00177482	2.06666	6.35401	4.96354
1417177_at	Galk1	galactokinase 1	0.00177984	0.804371	9.84325	4.96206
1454281_at	Xpo7	exportin 7	0.00178187	0.788929	2.97069	4.9606
1428582_at	Mettl10	methyltransferase like 10	0.00178547	0.721331	9.53128	4.95934
1432848_a_at	Frmd8	FERM domain containing 8	0.00179313	0.576182	9.52078	4.95701
1447443_at	Unknown	Unknown	0.00179565	0.497037	3.50922	4.956
1422016_a_at	Cenph	centromere protein H	0.00179897	1.53704	4.55704	4.95451
1454271_at	1810013D15Rik	RIKEN cDNA 1810013D15 gene	0.00179897	0.492491	3.19734	4.95425
1418909_at	Ermap	erythroblast membrane-associated protein	0.0018031	0.427702	3.77177	4.95266
1424348_at	Mcmbp	MCM (minichromosome maintenance deficient) binding protein	0.00181867	0.84152	7.56622	4.9478
1422115_a_at	Flt3l	FMS-like tyrosine kinase 3 ligand	0.00181988	0.627446	3.72838	4.94714
1418449_at	Lad1	ladinin	0.00181992	1.31516	4.3002	4.94677
1453376_at	Ston1	stonin 1	0.00182058	0.613248	3.04651	4.94643
1422843_at	Xrn2	5'-3' exoribonuclease 2	0.00182326	0.747043	6.00424	4.94526
1453678_at	Mbd1	methyl-CpG binding domain protein 1	0.00182326	0.644249	2.93212	4.94505
1420394_s_at	Unknown	Unknown	0.00183484	0.635946	3.1848	4.94123
1448092_x_at	Serpina4-ps1	serine (or cysteine) peptidase inhibitor, clade A, member 4, pseudogene 1	0.00183502	0.557314	2.28103	4.94083
1449249_at	Pcdh7	protocadherin 7	0.00184588	1.33957	3.27163	4.93621
1445311_at	Akap13	A kinase (PRKA) anchor protein 13	0.00185156	0.575343	3.00312	4.93458
1421420_at	Ccr10	chemokine (C-C motif) receptor 10	0.00185587	0.65857	3.79552	4.93263
1446507_at	Kif24	kinesin family member 24	0.00186722	0.653166	2.60458	4.92771
1456326_at	Fndc3c1	fibronectin type III domain containing 3C1	0.00186722	0.407681	2.63332	4.92742
1421855_at	Fgl2	fibrinogen-like protein 2	0.00186722	0.498053	2.5578	4.92719
1432687_at	4833406M21Rik	RIKEN cDNA 4833406M21 gene	0.00187465	0.455762	2.6422	4.92483
1458857_at	Unknown	Unknown	0.00187965	0.599523	3.26426	4.92321
1420354_at	Cnnm1	cyclin M1	0.00189216	1.02103	5.81112	4.9195
1420959_at	Asph	aspartate-beta-hydroxylase	0.00189492	1.42909	4.2172	4.91866
1436544_at	Atp10d	ATPase, class V, type 10D	0.00189717	0.931254	3.3791	4.91741
1450861_at	Fancc	Fanconi anemia, complementation group C	0.00190103	0.752395	8.71436	4.91615
1450365_at	Myoz3	myozenin 3	0.00191328	0.710397	3.73655	4.91248
1439331_at	4932439E07Rik	RIKEN cDNA 4932439E07 gene	0.00191449	0.541652	2.45034	4.91195
1453170_at	Unknown	Unknown	0.00192067	0.696894	5.70812	4.91001
1446089_at	C86400	expressed sequence C86400	0.00192866	0.396958	2.34502	4.90775
1438591_at	Strada	STE20-related kinase adaptor alpha	0.00192988	0.536878	2.87612	4.90718
1430099_at	4930509E16Rik	RIKEN cDNA 4930509E16 gene	0.00192988	0.537551	2.91298	4.90711
1434903_s_at	Il1rl2	interleukin 1 receptor-like 2	0.00193493	0.547981	2.79138	4.90529
1440396_at	Unknown	Unknown	0.0019384	0.598807	2.78805	4.90405
1423889_at	Gm5617	predicted gene 5617	0.00194315	0.832425	8.43547	4.90275
1459855_x_at	Actr1a	ARP1 actin-related protein 1 homolog A, centractin alpha (yeast)	0.00194781	0.478461	4.27574	4.90148
1437867_at	Unknown	Unknown	0.00195266	0.537854	2.64769	4.90016
1449223_at	Dnajb8	DnaJ (Hsp40) homolog, subfamily B, member 8	0.00196419	0.423669	3.36268	4.8971
1421009_at	Rsad2	radical S-adenosyl methionine domain containing 2	0.00197257	0.744584	3.01935	4.89497
1456301_at	Hoxc5	homeobox C5	0.00197457	0.564178	4.51218	4.89433
1415705_at	9130011J15Rik	RIKEN cDNA 9130011J15 gene	0.00197776	0.542684	9.69429	4.89342
1422077_at	Acot4	acyl-CoA thioesterase 4	0.00197958	0.718283	2.6006	4.89282
1435081_at	Sypl	synaptophysin-like protein	0.00199427	0.542978	8.75548	4.8888
1420253_at	D2Ertd63e	DNA segment, Chr 2, ERATO Doi 63, expressed	0.00199427	0.589711	2.74854	4.88879
1448555_at	Rpap3	RNA polymerase II associated protein 3	0.00201168	0.562322	8.37382	4.88393
1422337_at	Unknown	Unknown	0.00201168	0.638861	2.74241	4.88388
1424688_at	Creb3l3	cAMP responsive element binding protein 3-like 3	0.00202485	0.402392	4.69217	4.88019
1417552_at	Fap	fibroblast activation protein	0.00203094	1.08255	3.70988	4.87829
1435608_at	Znrf3	zinc and ring finger 3	0.00203696	1.15666	6.17473	4.87659
1419554_at	Cd47	CD47 antigen (Rh-related antigen, integrin-associated signal transducer)	0.00204363	0.4671	9.26699	4.87458
1455047_at	Fbxo3	F-box protein 3	0.00205029	0.389969	8.83974	4.87257
1419987_at	Unknown	Unknown	0.00205371	0.501368	9.27136	4.87163
1449222_at	Ebi3	Epstein-Barr virus induced gene 3	0.00207649	0.734629	4.35428	4.86554
1418697_at	Inmt	indolethylamine N-methyltransferase	0.00208333	0.578696	3.72741	4.86386
1458891_at	Unknown	Unknown	0.00209168	0.608256	2.85582	4.86169
1434107_at	Spata2	spermatogenesis associated 2	0.00210127	0.432225	10.9422	4.85924
1417459_at	Dcpp1	demilune cell and parotid protein 1	0.00210147	0.459241	4.11253	4.85903
1456237_x_at	Heatr2	HEAT repeat containing 2	0.0021106	0.599648	2.47564	4.85636
1422898_s_at	Slc22a12	solute carrier family 22 (organic anion/cation transporter), member 12	0.00211154	0.447995	3.9537	4.85599
1437026_at	Tstd2	thiosulfate sulfurtransferase (rhodanese)-like domain containing 2	0.00211195	0.364268	11.7371	4.85573
1441808_at	Unknown	Unknown	0.00211633	0.835944	3.17677	4.8541
1436346_at	Cd109	CD109 antigen	0.00212523	1.07975	3.44214	4.85117
1440012_at	Unknown	Unknown	0.00212631	0.490263	4.3188	4.8506
1450771_at	Fut9	fucosyltransferase 9	0.00213932	0.812268	5.34373	4.84662
1418156_at	Kcne4	potassium voltage-gated channel, Isk-related subfamily, gene 4	0.00215151	0.908278	4.12449	4.84383
1432770_at	0610040A22Rik	RIKEN cDNA 0610040A22 gene	0.00215151	0.737801	3.25743	4.84367
1435832_at	Lrrc4	leucine rich repeat containing 4	0.00216205	0.786719	9.00313	4.84074
1438516_at	Rif1	Rap1 interacting factor 1 homolog (yeast)	0.00216713	0.743252	2.79635	4.83935
1443660_at	Unknown	Unknown	0.00217519	0.518065	3.17934	4.83654
1433880_at	Dnajc11	DnaJ (Hsp40) homolog, subfamily C, member 11	0.00217519	0.70139	8.12186	4.83648
1458745_at	D18Ertd201e	DNA segment, Chr 18, ERATO Doi 201, expressed	0.00217892	0.400386	3.05599	4.83548
1439713_at	Itga1	integrin alpha 1	0.00218895	1.21319	3.1886	4.83308
1453682_at	Unknown	Unknown	0.00219014	0.556781	7.9256	4.83217
1444269_at	Unknown	Unknown	0.00219456	0.57113	3.0248	4.83094
1451790_a_at	Tfpi	tissue factor pathway inhibitor	0.00219456	2.24823	3.14566	4.83083
1449595_at	C79490	expressed sequence C79490	0.00219456	0.426669	2.81874	4.83074
1425748_at	Diras1	DIRAS family, GTP-binding RAS-like 1	0.00219774	0.6495	7.70992	4.8299
1434622_at	Iqce	IQ motif containing E	0.00219774	0.735994	6.30324	4.82975
1453080_at	Apol7a	apolipoprotein L 7a	0.00220659	0.468536	3.04095	4.82724
1421787_at	Unknown	Unknown	0.00220662	0.679313	4.12494	4.82691
1420493_a_at	Pcyt2	phosphate cytidylyltransferase 2, ethanolamine	0.0022072	0.56114	9.41016	4.82662
1442521_at	Unknown	Unknown	0.00221352	0.629209	2.69423	4.82498
1457746_at	Unknown	Unknown	0.00221947	0.603362	2.62983	4.82312
1418924_at	Rassf7	Ras association (RalGDS/AF-6) domain family (N-terminal) member 7	0.00222706	1.11382	5.20837	4.82133
1433598_at	Arglu1	arginine and glutamate rich 1	0.00222706	1.25379	6.26745	4.82119
1442990_at	Unknown	Unknown	0.00224345	0.645143	2.65184	4.817
1449728_at	Unknown	Unknown	0.00224602	0.749196	3.12696	4.81609
1450635_at	Alppl2	alkaline phosphatase, placental-like 2	0.00224602	0.464904	6.12332	4.81598
1456942_x_at	Gm9112	predicted gene 9112	0.00225614	0.441292	5.43709	4.81373
1441777_at	Emx1	empty spiracles homolog 1 (Drosophila)	0.00225614	0.636736	5.48673	4.81359
1427629_at	Ptprj	protein tyrosine phosphatase, receptor type, J	0.0022562	0.630234	2.33285	4.81325
1458494_at	Unknown	Unknown	0.00225991	1.27845	4.2529	4.81233
1458546_at	Unknown	Unknown	0.00226633	0.516548	2.56077	4.81047
1451978_at	Loxl1	lysyl oxidase-like 1	0.00226968	0.991494	3.07783	4.80953
1442460_at	Unknown	Unknown	0.00227194	0.412377	4.62325	4.80891
1438905_x_at	C030046I01Rik	RIKEN cDNA C030046I01 gene	0.00227195	0.483063	5.94557	4.80861
1440980_at	Kcnh8	potassium voltage-gated channel, subfamily H (eag-related), member 8	0.00227195	0.539461	3.06196	4.80858
1419799_at	Rpl27a	ribosomal protein L27A	0.00227718	0.532761	4.15586	4.80688
1447154_at	Unknown	Unknown	0.00227886	0.713598	3.75598	4.80638
1433484_at	D6Ertd527e	DNA segment, Chr 6, ERATO Doi 527, expressed	0.00228952	0.550749	2.80456	4.80358
1424438_a_at	Leprot	leptin receptor overlapping transcript	0.0022953	0.629524	9.83949	4.80194
1459323_at	Unknown	Unknown	0.00230213	0.437538	2.86769	4.80025
1458566_at	Gpatch2	G patch domain containing 2	0.00231852	0.416227	3.09868	4.79675
1432859_at	D730048M19Rik	RIKEN cDNA D730048M19 gene	0.00233511	0.586489	2.30258	4.79259
1440398_at	Unknown	Unknown	0.00233638	0.602386	3.30783	4.79191
1459208_at	AU021889	expressed sequence AU021889	0.00233638	0.431481	2.4465	4.79186
1449848_at	Gna14	guanine nucleotide binding protein, alpha 14	0.00233649	0.82231	3.05215	4.79147
1420796_at	Ahrr	aryl-hydrocarbon receptor repressor	0.00233713	1.35598	3.2259	4.79106
1445244_at	Tm2d1	TM2 domain containing 1	0.00233763	0.452942	4.13501	4.7908
1453484_at	Pebp4	phosphatidylethanolamine binding protein 4	0.00233874	0.656938	3.74637	4.79026
1459130_at	Hace1	HECT domain and ankyrin repeat containing, E3 ubiquitin protein ligase 1	0.0023413	0.660195	4.20893	4.78944
1447933_at	Kif26a	kinesin family member 26A	0.00234215	0.905598	5.47344	4.78911
1447760_x_at	Ehf	ets homologous factor	0.00236953	0.440773	3.48883	4.78346
1444299_at	A430093F15Rik	RIKEN cDNA A430093F15 gene	0.00237434	0.901776	3.12841	4.78172
1429855_at	1700023I07Rik	protein phosphatase 1, regulatory (inhibitor) subunit 2 pseudogene	0.00238169	0.46512	3.01708	4.78015
1454877_at	Sertad4	SERTA domain containing 4	0.00238274	0.977259	6.58578	4.77968
1429702_at	2900072G11Rik	RIKEN cDNA 2900072G11 gene	0.00238274	0.397218	3.29979	4.77962
1456857_at	1500011B03Rik	RIKEN cDNA 1500011B03 gene	0.002384	1.29525	6.44473	4.77908
1432056_at	Cpvl	carboxypeptidase, vitellogenic-like	0.002384	0.585001	4.28482	4.7789
1432840_at	Unknown	Unknown	0.00239151	1.30714	5.09061	4.77728
1417760_at	Nr0b1	nuclear receptor subfamily 0, group B, member 1	0.00239367	0.59092	3.88763	4.7764
1440860_at	Unknown	Unknown	0.00239961	1.08805	4.18035	4.77463
1423856_at	Unknown	Unknown	0.00240485	1.53756	3.904	4.77315
1431533_at	4921530D09Rik	RIKEN cDNA 4921530D09 gene	0.00240576	0.884471	4.81707	4.77265
1446435_at	Gm9947	predicted gene 9947	0.0024106	1.19772	3.58774	4.77142
1428750_at	Cdc42ep2	CDC42 effector protein (Rho GTPase binding) 2	0.00242963	0.392825	9.85311	4.76741
1454825_at	1110014N23Rik	RIKEN cDNA 1110014N23 gene	0.00243975	0.51277	9.34693	4.76474
1457256_x_at	Ptch2	patched homolog 2	0.00244165	0.594102	2.68442	4.76412
1424901_at	Gcnt3	glucosaminyl (N-acetyl) transferase 3, mucin type	0.00244463	0.573711	2.92206	4.76261
1427545_at	Scml4	sex comb on midleg-like 4 (Drosophila)	0.00244575	0.561802	5.22878	4.7622
1441964_at	Qk	quaking	0.00244824	0.9158	7.10742	4.76126
1441801_at	Kctd4	potassium channel tetramerisation domain containing 4	0.00245372	0.749445	7.03615	4.7598
1451079_at	Adpgk	ADP-dependent glucokinase	0.00245439	1.41349	6.05946	4.75952
1423268_at	Itga5	integrin alpha 5 (fibronectin receptor alpha)	0.00247211	0.402162	4.14187	4.75539
1455649_at	Ttc9	tetratricopeptide repeat domain 9	0.00248697	0.739109	8.57518	4.75237
1422419_s_at	Tnp2	transition protein 2	0.00248825	0.414897	4.6439	4.75198
1446888_at	D9Ertd115e	DNA segment, Chr 9, ERATO Doi 115, expressed	0.00248895	0.582803	3.18464	4.75159
1416156_at	Vcl	vinculin	0.00248895	1.52468	7.84093	4.75152
1432251_at	4930403O15Rik	RIKEN cDNA 4930403O15 gene	0.00248895	0.506135	3.47959	4.75138
1416196_at	Rpsa	ribosomal protein SA	0.0025002	0.640123	4.30986	4.74877
1426294_at	Hapln1	hyaluronan and proteoglycan link protein 1	0.0025081	1.54262	3.97491	4.74692
1433243_at	2810421E14Rik	RIKEN cDNA 2810421E14 gene	0.00251388	0.453008	3.15439	4.74555
1426319_at	Pdgfd	platelet-derived growth factor, D polypeptide	0.00252516	0.81039	2.93887	4.74272
1456966_at	C920021L13Rik	RIKEN cDNA C920021L13 gene	0.00253662	2.2388	5.82253	4.74033
1439709_at	Unknown	Unknown	0.00253896	0.377899	2.44788	4.73976
1421866_at	Nr3c1	nuclear receptor subfamily 3, group C, member 1	0.00255574	0.577804	8.74844	4.73566
1423123_at	Rad54l	RAD54 like (S. cerevisiae)	0.00255574	1.16608	4.71984	4.7356
1455686_at	Lcorl	ligand dependent nuclear receptor corepressor-like	0.00255574	1.00145	5.24651	4.73553
1450447_at	Hnf4a	hepatic nuclear factor 4, alpha	0.00255603	0.590483	4.86234	4.73528
1426043_a_at	Capn3	calpain 3	0.00257103	1.34663	5.11892	4.73214
1432376_at	3830403N18Rik	RIKEN cDNA 3830403N18 gene	0.00257334	0.404985	3.43132	4.73157
1422060_at	Parvb	parvin, beta	0.00257571	0.680125	8.46751	4.73057
1440920_at	Mmp14	matrix metallopeptidase 14 (membrane-inserted)	0.00258358	0.54649	4.91324	4.72866
1455396_at	Atp8b1	ATPase, class I, type 8B, member 1	0.00259055	1.64378	4.96504	4.72696
1445515_at	Unknown	Unknown	0.0025907	0.622483	3.02747	4.72664
1435258_at	Tmem141	transmembrane protein 141	0.0025909	1.38884	8.76661	4.72644
1447314_at	Unknown	Unknown	0.00259805	0.574047	2.53964	4.72487
1446978_at	Unknown	Unknown	0.00260473	0.629322	4.3325	4.72323
1459251_at	A430088I17Rik	RIKEN cDNA A430088I17 gene	0.00260869	0.550584	2.90418	4.72238
1458618_at	Unknown	Unknown	0.00261238	0.420602	2.21171	4.72158
1420496_at	F12	coagulation factor XII (Hageman factor)	0.0026297	0.614858	4.47592	4.71809
1442578_at	Rfx2	regulatory factor X, 2 (influences HLA class II expression)	0.00263389	0.534485	4.45068	4.71721
1442680_at	Unknown	Unknown	0.00263522	0.700594	2.83104	4.71682
1429403_x_at	Glt8d2	glycosyltransferase 8 domain containing 2	0.00263652	1.25191	5.38926	4.71644
1460074_x_at	Epdr1	ependymin related protein 1 (zebrafish)	0.00265231	0.493614	2.67502	4.713
1437081_at	Timp2	tissue inhibitor of metalloproteinase 2	0.00265503	0.688303	8.13556	4.71214
1433658_x_at	Pcbp4	poly(rC) binding protein 4	0.00265503	0.349814	10.6452	4.71192
1442501_at	Nrxn1	neurexin I	0.00265585	0.594789	2.65777	4.71156
1441578_at	Ccdc86	coiled-coil domain containing 86	0.00267109	1.14919	5.01495	4.70848
1443676_at	Unknown	Unknown	0.00267193	0.828434	3.15665	4.70809
1426669_at	Cpped1	calcineurin-like phosphoesterase domain containing 1	0.00267193	0.514104	8.86355	4.70803
1455588_at	Lyrm4	LYR motif containing 4	0.00268043	0.511553	10.118	4.70628
1421745_at	Plag1	pleiomorphic adenoma gene 1	0.0026904	1.0941	5.49182	4.70396
1440772_x_at	9530077C05Rik	RIKEN cDNA 9530077C05 gene	0.00269645	1.46252	3.22233	4.70263
1438890_at	Kdm2a	lysine (K)-specific demethylase 2A	0.00271556	0.500644	3.13595	4.69849
1423505_at	Tagln	transgelin	0.00272531	0.850244	5.5684	4.69624
1440765_at	Fras1	Fraser syndrome 1 homolog (human)	0.00275037	0.806554	2.76767	4.69069
1443953_at	Tex2	testis expressed gene 2	0.00275574	0.559638	5.17558	4.68964
1416412_at	Nsmaf	neutral sphingomyelinase (N-SMase) activation associated factor	0.00275891	1.10043	5.62552	4.68881
1441051_at	Trim27	tripartite motif-containing 27	0.00276699	0.765873	3.77396	4.68702
1439541_at	4930414L22Rik	RIKEN cDNA 4930414L22 gene	0.0027718	1.59857	5.68997	4.68577
1451383_a_at	Chuk	conserved helix-loop-helix ubiquitous kinase	0.00277183	1.45354	6.25958	4.68531
1438441_at	Id4	inhibitor of DNA binding 4	0.00277226	1.38731	7.44059	4.68483
1436464_at	Unknown	Unknown	0.00277226	0.946132	8.59404	4.68479
1436679_at	Tecpr1	tectonin beta-propeller repeat containing 1	0.00277644	0.731228	4.15181	4.68385
1456261_at	Sh3kbp1	SH3-domain kinase binding protein 1	0.00277644	0.652271	8.58399	4.68363
1435083_at	Ctxn1	cortexin 1	0.00277644	0.692331	10.3154	4.68343
1456598_at	Unknown	Unknown	0.00277644	0.427958	2.82144	4.68334
1433798_a_at	E330034G19Rik	RIKEN cDNA E330034G19 gene	0.00277772	0.977483	6.07808	4.68246
1451423_at	Tbcc	tubulin-specific chaperone C	0.00277772	1.20684	5.85036	4.68239
1426112_a_at	Cd72	CD72 antigen	0.00278302	0.753335	4.44817	4.68111
1453571_at	Deptor	DEP domain containing MTOR-interacting protein	0.00278302	1.03268	8.70506	4.68099
1419460_at	Rpp14	ribonuclease P 14 subunit (human)	0.00278743	0.580706	8.65653	4.67988
1431853_at	4933413C19Rik	RIKEN cDNA 4933413C19 gene	0.00278842	0.602271	3.93742	4.67957
1437716_x_at	Kif22	kinesin family member 22	0.00280228	1.32636	6.75131	4.677
1424369_at	Psmf1	proteasome (prosome, macropain) inhibitor subunit 1	0.0028027	0.936493	5.49352	4.67649
1457409_at	Fut9	fucosyltransferase 9	0.00280309	1.25455	5.51974	4.67627
1437967_at	Ccdc141	coiled-coil domain containing 141	0.00281262	0.882953	3.46576	4.67395
1460576_at	Exoc6	exocyst complex component 6	0.00283319	0.646371	9.51592	4.67005
1422000_at	Akr1c12	aldo-keto reductase family 1, member C12	0.0028377	0.371485	4.90906	4.66917
1445612_at	Unknown	Unknown	0.00283971	0.51996	2.90597	4.6687
1432345_at	1700048F04Rik	RIKEN cDNA 1700048F04 gene	0.00284096	0.494601	3.02014	4.66835
1456007_at	Arf3	ADP-ribosylation factor 3	0.00288209	0.632116	3.17305	4.66104
1454447_at	5830434F19Rik	RIKEN cDNA 5830434F19 gene	0.00288525	0.366433	2.7257	4.66009
1418161_at	Jph3	junctophilin 3	0.00288955	0.972075	7.35448	4.65864
1421414_a_at	Sema6a	sema domain, transmembrane domain (TM), and cytoplasmic domain, (semaphorin) 6A	0.00288955	0.701591	10.8286	4.65842
1454120_a_at	Pcgf6	polycomb group ring finger 6	0.00288955	0.910017	4.54495	4.65837
1445587_at	Unknown	Unknown	0.00290236	0.801019	3.95621	4.65561
1430044_at	4930415F15Rik	RIKEN cDNA 4930415F15 gene	0.00290447	0.588273	4.60099	4.65513
1455039_a_at	Sin3b	transcriptional regulator, SIN3B (yeast)	0.00290756	0.561933	10.9884	4.6545
1416011_x_at	Ehd1	EH-domain containing 1	0.00291192	0.438876	10.2136	4.65366
1429921_at	9530068E07Rik	RIKEN cDNA 9530068E07 gene	0.00291801	0.387682	3.2432	4.65237
1437923_at	AI314760	expressed sequence AI314760	0.00292082	0.642004	3.28479	4.65168
1434131_at	Rufy1	RUN and FYVE domain containing 1	0.00294056	0.702628	8.05331	4.64787
1433579_at	Tmem30b	transmembrane protein 30B	0.00294255	0.668156	2.70622	4.64726
1449722_at	Unknown	Unknown	0.00295359	0.750971	4.25874	4.64511
1459043_at	Unknown	Unknown	0.00295437	0.364975	4.09727	4.64484
1419046_at	Fam203a	family with sequence similarity 203, member A	0.0029633	0.793245	6.58243	4.64317
1443741_x_at	Whsc1	Wolf-Hirschhorn syndrome candidate 1 (human)	0.00297102	0.515369	3.64279	4.64169
1420164_at	D7Ertd183e	DNA segment, Chr 7, ERATO Doi 183, expressed	0.00298638	0.514398	3.89727	4.63875
1438815_at	Unknown	Unknown	0.00298705	2.28879	5.92912	4.63845
1425119_at	Oas1b	2'-5' oligoadenylate synthetase 1B	0.00298705	0.514314	5.44364	4.63835
1445946_at	Unknown	Unknown	0.00298828	0.627375	3.88045	4.63802
1456887_at	Cmklr1	chemokine-like receptor 1	0.00298894	0.496663	2.54174	4.63741
1443272_at	Igdcc4	immunoglobulin superfamily, DCC subclass, member 4	0.00298894	0.459678	4.42993	4.63735
1445990_at	AU020096	expressed sequence AU020096	0.00298894	0.5516	2.34885	4.6373
1433758_at	Nisch	nischarin	0.00298894	0.673221	4.00787	4.63712
1440300_at	Vav1	vav 1 oncogene	0.00298894	0.600742	4.24396	4.63704
1438204_at	Hist1h1c	histone cluster 1, H1c	0.00299006	1.19637	8.34958	4.63672
1435366_at	D430042O09Rik	RIKEN cDNA D430042O09 gene	0.00299936	1.19424	5.72637	4.63487
1422458_at	Tcl1	T-cell lymphoma breakpoint 1	0.00300209	0.487209	3.5391	4.6343
1418294_at	Epb4.1l4b	erythrocyte protein band 4.1-like 4b	0.00300209	1.35344	5.37521	4.63416
1438672_at	Parvb	parvin, beta	0.00300762	0.535953	8.61082	4.63314
1432044_a_at	4921504E06Rik	RIKEN cDNA 4921504E06 gene	0.00300762	0.50697	2.89789	4.63279
1432121_a_at	Lrriq3	leucine-rich repeats and IQ motif containing 3	0.00300826	1.31693	3.04957	4.63249
1442068_at	Gm9096	predicted gene 9096	0.00300845	0.982852	3.73714	4.63232
1437827_s_at	Pfpl	pore forming protein-like	0.0030241	0.446119	2.65359	4.62951
1418992_at	F10	coagulation factor X	0.00303158	0.576628	4.01849	4.62809
1458652_at	Mlec	malectin	0.00304686	0.710817	4.21828	4.62507
1448001_x_at	Cdca3	cell division cycle associated 3	0.00304914	0.458829	2.34286	4.62448
1420924_at	Timp2	tissue inhibitor of metalloproteinase 2	0.00304914	0.745775	8.1613	4.62434
1442090_at	8030451A03Rik	RIKEN cDNA 8030451A03 gene	0.00306139	0.592322	3.52118	4.62205
1446608_at	Unknown	Unknown	0.00306139	0.677764	2.49347	4.62181
1430347_at	4930524J08Rik	RIKEN cDNA 4930524J08 gene	0.00306139	0.614238	4.75042	4.62179
1429445_at	Efcab3	EF-hand calcium binding domain 3	0.00306139	0.599882	3.55579	4.62163
1438648_x_at	Gkn3	gastrokine 3	0.00306139	0.740354	3.68207	4.6216
1420939_at	Hs6st2	heparan sulfate 6-O-sulfotransferase 2	0.00306727	0.391616	2.43267	4.61991
1432505_at	1700009J07Rik	RIKEN cDNA 1700009J07 gene	0.00306727	0.466516	3.33099	4.6199
1441455_at	Unknown	Unknown	0.00306727	0.439956	2.90608	4.61985
1430481_at	4930545L23Rik	RIKEN cDNA 4930545L23 gene	0.00307605	0.565579	2.35067	4.61841
1422828_at	Cd3d	CD3 antigen, delta polypeptide	0.00308408	0.540086	4.9059	4.61678
1440321_at	Mast2	microtubule associated serine/threonine kinase 2	0.00308938	0.49798	3.05218	4.61586
1422995_at	Bmf	BCL2 modifying factor	0.00309234	0.77155	5.39518	4.61528
1448788_at	Cd200	CD200 antigen	0.00309467	0.82563	7.63141	4.61479
1452839_at	Dph5	DPH5 homolog (S. cerevisiae)	0.00309911	0.677267	8.43665	4.6137
1419516_at	Fam50a	family with sequence similarity 50, member A	0.00310897	0.705096	10.0136	4.6116
1446119_at	Unknown	Unknown	0.00310974	0.487482	3.83465	4.61128
1449177_at	Ccna1	cyclin A1	0.00311644	0.391076	4.40995	4.61001
1417813_at	Ikbke	inhibitor of kappaB kinase epsilon	0.00311736	0.579427	4.50413	4.60973
1459266_at	Unknown	Unknown	0.00312634	0.441012	3.94156	4.60828
1419341_at	Epha8	Eph receptor A8	0.00313719	0.487104	3.79826	4.60612
1426467_s_at	0610037L13Rik	RIKEN cDNA 0610037L13 gene	0.00315389	0.677416	9.63626	4.60299
1451407_at	Unknown	Unknown	0.00316098	0.436321	4.56176	4.60153
1452771_s_at	Acsl3	acyl-CoA synthetase long-chain family member 3	0.00318634	0.661682	11.0046	4.59761
1445463_at	Npepps	aminopeptidase puromycin sensitive	0.00319475	0.705087	4.01546	4.59612
1452640_at	3110007F17Rik	RIKEN cDNA 3110007F17 gene	0.00319717	0.941277	6.43587	4.59563
1447884_x_at	Fam134c	family with sequence similarity 134, member C	0.00320655	0.759852	3.36131	4.59354
1448608_at	Prl8a2	prolactin family 8, subfamily a, member 2	0.00320655	0.451976	2.67956	4.59344
1449054_a_at	Pcbp4	poly(rC) binding protein 4	0.00321292	0.653669	8.90468	4.59236
1431548_at	4933424G05Rik	RIKEN cDNA 4933424G05 gene	0.00321292	0.524041	4.04018	4.59225
1425140_at	Lactb2	lactamase, beta 2	0.00322291	1.13683	6.97743	4.59055
1434247_at	Ldhal6b	lactate dehydrogenase A-like 6B	0.00322414	0.470105	3.59885	4.59019
1427100_at	Metrn	meteorin, glial cell differentiation regulator	0.00322904	0.580708	8.60691	4.58926
1418337_at	Rpia	ribose 5-phosphate isomerase A	0.00323545	0.692697	8.17568	4.58794
1446363_at	C030005K15Rik	RIKEN cDNA C030005K15 gene	0.00323545	0.514299	3.01747	4.58739
1434415_at	Dact3	dapper homolog 3, antagonist of beta-catenin (xenopus)	0.00323545	0.596823	8.85494	4.58708
1456061_at	Gimap8	GTPase, IMAP family member 8	0.00325603	0.592979	2.37284	4.58405
1451073_at	Sppl3	signal peptide peptidase 3	0.00325721	0.580384	9.87907	4.5836
1456704_at	9530010C24Rik	RIKEN cDNA 9530010C24 gene	0.00326088	0.493028	3.43739	4.58281
1460067_at	Ccr2	chemokine (C-C motif) receptor 2	0.00326995	0.436652	3.12141	4.58103
1453188_at	6230424C14Rik	RIKEN cDNA 6230424C14 gene	0.00326995	0.638415	3.2502	4.58098
1458424_at	Unknown	Unknown	0.00327759	0.515228	4.56419	4.57949
1457846_at	Cox11	COX11 homolog, cytochrome c oxidase assembly protein (yeast)	0.00328447	0.533562	3.73411	4.57811
1439318_at	Mast4	microtubule associated serine/threonine kinase family member 4	0.0032879	0.526447	3.0518	4.57735
1451810_at	ORF63	open reading frame 63	0.00329776	0.577865	2.49273	4.57486
1417257_at	Cel	carboxyl ester lipase	0.00329776	0.497815	3.92892	4.57486
1449251_at	Ndp	Norrie disease (pseudoglioma) (human)	0.00330245	0.978886	5.65502	4.57379
1445117_at	Unknown	Unknown	0.00331547	0.586861	2.19222	4.57158
1431553_at	Gm15270	predicted gene 15270	0.0033174	0.521597	4.48363	4.57117
1416035_at	Hif1a	hypoxia inducible factor 1, alpha subunit	0.00332133	0.709656	8.06574	4.5705
1439684_at	4930570G19Rik	RIKEN cDNA 4930570G19 gene	0.00333201	0.585573	2.46328	4.56847
1422398_at	Hist1h1e	histone cluster 1, H1e	0.00334079	0.767842	11.7369	4.56713
1450462_at	Crhr2	corticotropin releasing hormone receptor 2	0.00334079	0.459512	4.09407	4.56699
1432675_at	Mdn1	midasin homolog (yeast)	0.0033413	0.595805	3.34048	4.56679
1430217_at	Lrguk	leucine-rich repeats and guanylate kinase domain containing	0.00334362	0.842102	3.24091	4.56633
1456452_at	Prss45	protease, serine, 45	0.0033455	0.479833	3.59829	4.56579
1449873_at	Bmp8a	bone morphogenetic protein 8a	0.00334803	0.462048	3.61377	4.56517
1434385_at	Tom1l2	target of myb1-like 2 (chicken)	0.00335439	0.371733	9.68817	4.5641
1432043_at	Smu1	smu-1 suppressor of mec-8 and unc-52 homolog (C. elegans)	0.00335683	0.542154	3.99364	4.56356
1441400_at	1810029B16Rik	RIKEN cDNA 1810029B16 gene	0.00335929	0.768154	3.37187	4.56308
1453757_at	Herc6	hect domain and RLD 6	0.00336583	1.5968	4.10727	4.56164
1438950_x_at	Ric8	resistance to inhibitors of cholinesterase 8 homolog (C. elegans)	0.00336808	0.503499	4.69857	4.56106
1419578_at	Mbl1	mannose-binding lectin (protein A) 1	0.00338662	0.500814	3.90853	4.55786
1450308_a_at	Xrn1	5'-3' exoribonuclease 1	0.00340347	0.67619	7.1274	4.5552
1420866_at	Zfp161	zinc finger protein 161	0.00340442	0.560975	7.77604	4.55492
1458454_at	Unknown	Unknown	0.00340494	0.512512	4.21219	4.55459
1428628_at	Ak8	adenylate kinase 8	0.00342123	1.09923	4.68721	4.55171
1448341_a_at	Stxbp2	syntaxin binding protein 2	0.0034243	0.540762	8.22215	4.55116
1436397_at	Tifab	TRAF-interacting protein with forkhead-associated domain, family member B	0.00342484	0.450032	3.41134	4.55095
1426102_at	Cyp2j13	cytochrome P450, family 2, subfamily j, polypeptide 13	0.00342768	0.40174	3.73865	4.55016
1451036_at	Spg21	spastic paraplegia 21 homolog (human)	0.00343159	0.498807	9.44789	4.54923
1445641_at	Unknown	Unknown	0.00344553	0.512226	4.0958	4.54725
1460488_at	Zbtb4	zinc finger and BTB domain containing 4	0.00345319	0.807784	5.38357	4.54582
1440480_at	Nacad	NAC alpha domain containing	0.00345319	0.752297	8.63189	4.54582
1453655_at	2900005J15Rik	RIKEN cDNA 2900005J15 gene	0.0034569	0.463133	5.11778	4.5449
1422005_at	Eif2ak2	eukaryotic translation initiation factor 2-alpha kinase 2	0.0034569	1.30336	5.01981	4.54483
1438898_at	Unknown	Unknown	0.0034569	0.710029	3.18757	4.54478
1439322_at	Unknown	Unknown	0.00345886	0.875146	4.366	4.54438
1443261_at	E130307A14Rik	RIKEN cDNA E130307A14 gene	0.00346068	0.49336	2.40054	4.54353
1441516_a_at	C130050O18Rik	RIKEN cDNA C130050O18 gene	0.00346068	0.481848	4.7592	4.54328
1425279_at	Pdik1l	PDLIM1 interacting kinase 1 like	0.00346068	0.687808	6.84426	4.54309
1433138_at	5230401M06Rik	RIKEN cDNA 5230401M06 gene	0.00346068	0.59313	3.29978	4.543
1420045_at	Unknown	Unknown	0.00346882	0.560964	4.16745	4.54163
1419073_at	Tmeff2	transmembrane protein with EGF-like and two follistatin-like domains 2	0.00346904	0.323275	12.7291	4.54139
1433401_at	5033405D04Rik	RIKEN cDNA 5033405D04 gene	0.00347566	0.371323	4.04207	4.54025
1445911_at	Unknown	Unknown	0.00348354	1.64856	4.82137	4.53895
1438420_at	Rbm39	RNA binding motif protein 39	0.00348825	0.930729	4.2054	4.53806
1449418_s_at	Fbxo36	F-box protein 36	0.00349035	0.855692	8.94641	4.53765
1422545_at	Tbx2	T-box 2	0.00349554	0.339288	3.76209	4.5367
1438367_x_at	Ddr1	discoidin domain receptor family, member 1	0.00349858	0.395006	2.55426	4.53617
1447063_at	1700017B05Rik	RIKEN cDNA 1700017B05 gene	0.00349935	0.446137	3.24022	4.53593
1443994_at	6030407O03Rik	RIKEN cDNA 6030407O03 gene	0.00350201	0.939169	2.69792	4.53545
1427140_at	Pvt1	plasmacytoma variant translocation 1	0.00351645	0.838504	7.10763	4.53289
1447407_at	Arap3	ArfGAP with RhoGAP domain, ankyrin repeat and PH domain 3	0.00352178	0.540032	2.80551	4.53207
1456114_at	Cds1	CDP-diacylglycerol synthase 1	0.00355563	0.673119	6.94621	4.52704
1436655_at	Lonp2	lon peptidase 2, peroxisomal	0.00358212	0.599372	3.77722	4.52312
1423156_at	Gnpnat1	glucosamine-phosphate N-acetyltransferase 1	0.00358581	0.923006	7.13994	4.52252
1444806_at	Unknown	Unknown	0.00362603	1.83644	5.10058	4.51691
1431595_at	2900064B16Rik	RIKEN cDNA 2900064B16 gene	0.00362612	0.495898	3.7709	4.51669
1438552_x_at	Zyx	zyxin	0.00362612	0.5841	4.9659	4.51662
1457377_at	Unknown	Unknown	0.00362802	0.583968	3.5051	4.51611
1439404_x_at	Unknown	Unknown	0.00362936	0.680827	4.51294	4.51581
1428562_at	2210403K04Rik	RIKEN cDNA 2210403K04 gene	0.00363892	0.924327	6.65443	4.51424
1458177_at	Ebpl	emopamil binding protein-like	0.0036406	0.507498	3.86574	4.5137
1453974_at	1700023A20Rik	RIKEN cDNA 1700023A20 gene	0.00364516	0.429899	3.26533	4.51289
1429294_at	Trip13	thyroid hormone receptor interactor 13	0.00364523	1.39936	3.71797	4.51274
1447173_at	Lrrc31	leucine rich repeat containing 31	0.00364587	0.569373	2.60084	4.51247
1415983_at	Lcp1	lymphocyte cytosolic protein 1	0.00364587	0.901887	7.645	4.51239
1430839_at	9430076G02Rik	RIKEN cDNA 9430076G02 gene	0.00366372	0.572245	4.03179	4.5095
1447252_s_at	Mep1a	meprin 1 alpha	0.00366618	0.426123	2.6322	4.50906
1459059_at	2010308F09Rik	RIKEN cDNA 2010308F09 gene	0.00366618	0.702561	3.79096	4.50884
1422856_at	Slc12a3	solute carrier family 12, member 3	0.0036691	0.464086	3.45697	4.50815
1456431_at	Zfp64	zinc finger protein 64	0.0036711	0.717438	5.68237	4.50764
1447833_x_at	Mfap2	microfibrillar-associated protein 2	0.00367287	0.406505	4.99106	4.50717
1446511_at	Msh3	mutS homolog 3 (E. coli)	0.00367443	0.509926	2.88317	4.50675
1432079_at	4933436N17Rik	RIKEN cDNA 4933436N17 gene	0.00367443	0.585103	3.07136	4.50646
1427043_s_at	Enox2	ecto-NOX disulfide-thiol exchanger 2	0.00367485	0.707307	6.59888	4.50595
1419218_at	Vangl2	vang-like 2 (van gogh, Drosophila)	0.00367485	1.09194	7.53131	4.50583
1444682_at	BC037032	cDNA Sequence BC037032	0.00368538	1.09637	4.31007	4.50422
1417048_at	Prom2	prominin 2	0.00368796	0.582654	3.31475	4.50367
1424494_s_at	Flywch2	FLYWCH family member 2	0.00368896	0.934018	7.43101	4.50341
1444245_at	B230118H07Rik	RIKEN cDNA B230118H07 gene	0.00368958	0.432455	3.434	4.5032
1455271_at	Gm13889	predicted gene 13889	0.00370376	0.836122	8.16132	4.50079
1446384_at	Unknown	Unknown	0.00371729	0.519406	2.1656	4.49862
1419408_at	Six6	sine oculis-related homeobox 6 homolog (Drosophila)	0.00371729	0.59641	3.89661	4.49846
1449783_at	Unknown	Unknown	0.00372717	0.568899	2.45616	4.49651
1448654_at	Mtch2	mitochondrial carrier homolog 2 (C. elegans)	0.00372717	0.576019	8.32859	4.49646
1457679_at	Dclre1c	DNA cross-link repair 1C, PSO2 homolog (S. cerevisiae)	0.00372806	0.900605	3.87765	4.49622
1436559_a_at	Psmd10	proteasome (prosome, macropain) 26S subunit, non-ATPase, 10	0.00373778	0.559861	9.83991	4.49477
1442076_at	Cobl	cordon-bleu	0.00374899	0.769827	8.90325	4.49314
1431501_at	1700037C18Rik	RIKEN cDNA 1700037C18 gene	0.00376456	1.67786	3.77239	4.49099
1429099_at	Unknown	Unknown	0.00378552	0.605886	3.54717	4.48794
1430675_at	2900055J20Rik	RIKEN cDNA 2900055J20 gene	0.00379436	0.806572	7.60461	4.48661
1418507_s_at	Socs2	suppressor of cytokine signaling 2	0.00379496	1.42854	5.18253	4.48628
1438308_at	Agbl4	ATP/GTP binding protein-like 4	0.00381334	0.545311	4.30932	4.48315
1443850_at	Unknown	Unknown	0.00381334	1.29895	4.84725	4.48302
1422038_a_at	Tnfrsf22	tumor necrosis factor receptor superfamily, member 22	0.00381755	1.0287	5.58847	4.48212
1442906_at	Unknown	Unknown	0.00382003	0.71855	3.11278	4.4817
1426772_x_at	Unknown	Unknown	0.0038265	1.37556	5.95403	4.48066
1446121_at	Unknown	Unknown	0.00383282	0.454918	2.42512	4.47952
1432102_at	Rims2	regulating synaptic membrane exocytosis 2	0.00383313	0.462945	3.16823	4.47923
1436884_x_at	Ewsr1	Ewing sarcoma breakpoint region 1	0.00383891	0.410084	12.0475	4.478
1439870_at	A330008L17Rik	RIKEN cDNA A330008L17 gene	0.00384449	1.53614	3.67627	4.47656
1422091_at	Pfkfb2	6-phosphofructo-2-kinase/fructose-2,6-biphosphatase 2	0.00384449	0.708962	5.52865	4.47637
1458463_at	Unknown	Unknown	0.00384449	0.564026	3.22823	4.47633
1425142_a_at	Hnrnpd	heterogeneous nuclear ribonucleoprotein D	0.00384449	0.516383	10.1705	4.47616
1449474_a_at	Nelf	nasal embryonic LHRH factor	0.00384449	0.56174	7.4947	4.47616
1451334_at	Fam58b	family with sequence similarity 58, member B	0.00385903	0.71489	7.62283	4.47392
1437427_at	4933405O20Rik	RIKEN cDNA 4933405O20 gene	0.00386669	0.672197	3.19229	4.47288
1430101_at	Unknown	Unknown	0.00386669	0.731334	5.16795	4.47276
1448872_at	Reg3g	regenerating islet-derived 3 gamma	0.00388885	0.547777	3.10847	4.46968
1453415_at	Gm10762	predicted gene 10762	0.00390327	0.853223	3.40511	4.46756
1459200_at	Unknown	Unknown	0.00390485	0.664631	3.61869	4.46725
1432325_at	4930502M04Rik	RIKEN cDNA 4930502M04 gene	0.00390783	0.525305	3.83793	4.46677
1426302_at	Tmprss4	transmembrane protease, serine 4	0.00393309	0.388198	2.82312	4.46329
1459990_at	Ddr1	discoidin domain receptor family, member 1	0.00393349	0.79545	10.6603	4.46296
1441064_at	Pcnxl2	pecanex-like 2 (Drosophila)	0.00393349	0.827074	4.06129	4.46276
1428868_a_at	Unknown	Unknown	0.0039351	0.398576	10.9938	4.46244
1447607_at	Unknown	Unknown	0.00393713	0.55164	3.7545	4.46208
1435723_at	Gm9776	predicted gene 9776	0.00394286	1.48028	5.82377	4.46116
1459515_at	2610037D02Rik	RIKEN cDNA 2610037D02 gene	0.00394672	0.570767	4.36941	4.46058
1447210_at	Unknown	Unknown	0.00395849	0.446181	3.96466	4.45871
1432595_at	Unknown	Unknown	0.00395942	0.555265	3.09166	4.45837
1440684_at	Lpcat2	lysophosphatidylcholine acyltransferase 2	0.00396201	0.80094	3.6391	4.45765
1420337_at	Gbx2	gastrulation brain homeobox 2	0.00398199	0.983135	3.29163	4.45472
1458890_at	D030055H07Rik	RIKEN cDNA D030055H07 gene	0.0039889	0.542168	2.32359	4.45333
1431789_s_at	Tmed5	transmembrane emp24 protein transport domain containing 5	0.0039889	0.877923	6.26985	4.45303
1417284_at	Mapkap1	mitogen-activated protein kinase associated protein 1	0.00399162	0.658888	7.6471	4.45199
1418271_at	Bhlhe22	basic helix-loop-helix family, member e22	0.00399435	0.656876	7.45185	4.4515
1450226_at	Prlr	prolactin receptor	0.00399496	0.778724	3.89347	4.4513
1445605_s_at	Fam135a	family with sequence similarity 135, member A	0.00399822	0.905246	3.95139	4.4508
1415894_at	Enpp2	ectonucleotide pyrophosphatase/phosphodiesterase 2	0.00400513	0.399967	6.61281	4.44989
1460106_at	Hydin	hydrocephalus inducing	0.00402178	0.507098	3.16348	4.44762
1417025_at	H2-Eb1	histocompatibility 2, class II antigen E beta	0.00403034	0.484666	5.39368	4.44589
1436123_at	Bsn	bassoon	0.00403034	0.609869	7.08452	4.44588
1432155_at	Wasl	Wiskott-Aldrich syndrome-like (human)	0.00403169	0.667327	4.02302	4.4456
1456049_at	Rala	v-ral simian leukemia viral oncogene homolog A (ras related)	0.00404689	0.491377	3.25098	4.44351
1434412_x_at	Stub1	STIP1 homology and U-Box containing protein 1	0.00404963	0.446872	10.8534	4.44281
1430778_a_at	Nubp1	nucleotide binding protein 1	0.00405323	0.736603	5.88931	4.44215
1417266_at	Ccl6	chemokine (C-C motif) ligand 6	0.00406199	0.490945	5.65808	4.44051
1431525_at	9130002K18Rik	RIKEN cDNA 9130002K18 gene	0.00406199	0.362365	3.32904	4.4405
1436887_x_at	Grwd1	glutamate-rich WD repeat containing 1	0.00406231	0.455872	7.23333	4.44024
1452677_at	Pnpt1	polyribonucleotide nucleotidyltransferase 1	0.00406262	0.463665	3.48508	4.44008
1419750_at	Trdmt1	tRNA aspartic acid methyltransferase 1	0.00407144	0.985814	6.38091	4.43881
1438605_at	Unknown	Unknown	0.00407152	0.84455	3.209	4.43857
1446759_at	Lin52	lin-52 homolog (C. elegans)	0.00407628	0.427469	4.88521	4.43791
1453742_at	Vps33a	vacuolar protein sorting 33A (yeast)	0.00407741	0.845216	6.97215	4.43766
1433965_at	Atp8a1	ATPase, aminophospholipid transporter (APLT), class I, type 8A, member 1	0.00407911	0.433623	10.352	4.43721
1418473_at	Cutc	cutC copper transporter homolog (E.coli)	0.00407922	0.764347	7.27279	4.43708
1434534_at	Dsc3	desmocollin 3	0.00409	0.775838	4.06518	4.43551
1436031_at	Cachd1	cache domain containing 1	0.00409123	1.20081	6.63809	4.4351
1446289_at	Unknown	Unknown	0.0041023	0.638192	3.44726	4.43362
1418875_at	Syngr4	synaptogyrin 4	0.0041031	0.571202	4.44214	4.43315
1416050_a_at	Scarb1	scavenger receptor class B, member 1	0.0041064	0.613525	5.96837	4.43242
1456554_at	7530414M10Rik	RIKEN cDNA 7530414M10 gene	0.00411079	1.02576	4.76134	4.43179
1417798_at	1810019J16Rik	RIKEN cDNA 1810019J16 gene	0.00411696	0.409777	4.57657	4.43073
1444913_at	Unknown	Unknown	0.00411838	0.495809	4.08046	4.43032
1448403_at	Lars	leucyl-tRNA synthetase	0.00414449	0.670907	8.90469	4.42684
1442604_at	Ercc6	excision repair cross-complementing rodent repair deficiency, complementation group 6	0.0041452	0.495028	2.91075	4.42627
1460722_at	Soat2	sterol O-acyltransferase 2	0.00415883	0.507116	3.11757	4.42449
1452123_s_at	Frmd4b	FERM domain containing 4B	0.00416085	0.599935	9.41971	4.42415
1428337_at	Mdp1	magnesium-dependent phosphatase 1	0.00416354	0.423751	7.51594	4.4236
1460160_at	Unknown	Unknown	0.00416814	0.4821	4.37352	4.42284
1453302_at	Tmem81	transmembrane protein 81	0.00416991	1.81046	7.22846	4.42253
1435459_at	Fmo2	flavin containing monooxygenase 2	0.00417316	0.398128	3.69019	4.42192
1442340_x_at	Cyr61	cysteine rich protein 61	0.00417709	0.692345	3.87367	4.42124
1437626_at	Zfp36l2	zinc finger protein 36, C3H type-like 2	0.00417766	0.865137	8.7498	4.42105
1423735_a_at	Wdr36	WD repeat domain 36	0.00417977	0.804012	7.28783	4.4207
1440883_at	Usp6nl	USP6 N-terminal like	0.00418286	0.608136	10.1801	4.42023
1431727_at	Smgc	submandibular gland protein C	0.00418834	0.481724	2.10657	4.41939
1447756_x_at	Mcm6	minichromosome maintenance deficient 6 (MIS5 homolog, S. pombe) (S. cerevisiae)	0.00418876	0.619033	3.39398	4.41922
1453714_a_at	Shroom3	shroom family member 3	0.00418897	0.378911	4.88043	4.41907
1448060_at	Sema6d	sema domain, transmembrane domain (TM), and cytoplasmic domain, (semaphorin) 6D	0.00420695	0.673077	10.4342	4.417
1419097_a_at	Stom	stomatin	0.00420855	0.516429	3.83847	4.4167
1446082_at	Unknown	Unknown	0.00420952	0.584944	3.9384	4.41647
1450260_at	Grpr	gastrin releasing peptide receptor	0.00421601	0.552705	2.83862	4.41548
1441654_at	Unknown	Unknown	0.00421601	0.445769	3.34266	4.41543
1449621_s_at	Thsd1	thrombospondin, type I, domain 1	0.00421601	0.787981	5.64934	4.4154
1446637_at	Gm8154	predicted gene 8154	0.00422392	1.07684	2.79936	4.41429
1436074_at	Nfkbid	nuclear factor of kappa light polypeptide gene enhancer in B-cells inhibitor, delta	0.00423053	1.16339	2.75733	4.41346
1439985_at	Abcc12	ATP-binding cassette, sub-family C (CFTR/MRP), member 12	0.00423997	0.407823	4.48356	4.4117
1432123_at	4930455H04Rik	RIKEN cDNA 4930455H04 gene	0.00427382	0.418498	2.51136	4.40759
1415798_at	Ddr1	discoidin domain receptor family, member 1	0.00430028	0.756114	9.77205	4.40442
1426459_s_at	AW549877	expressed sequence AW549877	0.00430283	0.519168	8.65211	4.40403
1448064_at	Unknown	Unknown	0.00430714	0.570501	2.6639	4.40345
1438211_s_at	Dbp	D site albumin promoter binding protein	0.00431475	0.838486	9.86812	4.40215
1443481_at	Tube1	epsilon-tubulin 1	0.00431631	0.649683	2.49187	4.40161
1458814_at	AU022855	expressed sequence AU022855	0.0043206	0.441684	2.4477	4.40091
1421112_at	Nkx2-2	NK2 transcription factor related, locus 2 (Drosophila)	0.00433213	0.526899	11.0184	4.39933
1434818_at	9330159K06	hypothetical protein 9330159K06	0.00433301	0.686421	7.4618	4.39911
1423466_at	Ccr7	chemokine (C-C motif) receptor 7	0.00435345	0.440598	2.92762	4.39667
1449990_at	Il2	interleukin 2	0.00435763	0.442778	3.97494	4.3958
1436620_at	Ccdc45	coiled-coil domain containing 45	0.00437865	0.983526	6.28775	4.39315
1421065_at	Jak2	Janus kinase 2	0.00437865	0.684126	8.89264	4.39312
1429008_at	1810074P20Rik	RIKEN cDNA 1810074P20 gene	0.00438089	1.14315	7.88948	4.39264
1424591_at	5830433M19Rik	RIKEN cDNA 5830433M19 gene	0.00438402	0.682072	7.00426	4.39219
1443175_at	A830010M09Rik	RIKEN cDNA A830010M09 gene	0.00438957	0.422458	2.83041	4.39137
1445472_at	Vsig10l	ZV-set and immunoglobulin domain containing 10 like	0.00439647	0.482877	5.02255	4.39041
1418406_at	Pde8a	phosphodiesterase 8A	0.00439654	0.381613	11.7245	4.39024
1442495_at	Unknown	Unknown	0.00439654	0.798059	4.30756	4.39015
1428011_a_at	Erbb2ip	Erbb2 interacting protein	0.00441089	0.484289	10.6799	4.38855
1454742_at	Rasgef1b	RasGEF domain family, member 1B	0.0044353	0.603559	8.63822	4.38593
1426203_at	Krtap16-4	keratin associated protein 16-4	0.00444976	0.393909	3.53923	4.38416
1460377_a_at	Tmem8	transmembrane protein 8 (five membrane-spanning domains)	0.00444976	0.791959	4.35853	4.38409
1455349_at	Rap1b	RAS related protein 1b	0.00445773	0.384591	9.46815	4.383
1438642_at	4930525F21Rik	RIKEN cDNA 4930525F21 gene	0.00445773	0.411135	6.1639	4.3829
1431892_a_at	Plcd3	phospholipase C, delta 3	0.00445978	0.812534	5.3927	4.38221
1444580_at	Unknown	Unknown	0.00445978	0.486944	3.47914	4.38216
1442522_at	Unknown	Unknown	0.00445978	0.420757	2.52328	4.38181
1427243_at	Rell1	RELT-like 1	0.00445978	0.632009	8.69413	4.38172
1432785_at	A930028O11Rik	RIKEN cDNA A930028O11 gene	0.00445978	0.333538	3.84556	4.38121
1422677_at	Dgat2	diacylglycerol O-acyltransferase 2	0.00446455	0.738472	8.17191	4.3806
1445733_at	Trim71	tripartite motif-containing 71	0.00447145	0.499922	3.28218	4.37978
1423124_x_at	Rad54l	RAD54 like (S. cerevisiae)	0.00449143	1.27332	4.67911	4.37744
1417862_at	Fam181b	family with sequence similarity 181, member B	0.00449143	1.52389	6.14876	4.37743
1430593_at	Ccdc30	coiled-coil domain containing 30	0.00449143	0.531899	2.68187	4.37725
1451823_at	Clca4	chloride channel calcium activated 4	0.00449143	0.570467	2.82949	4.37724
1420641_a_at	Sqrdl	sulfide quinone reductase-like (yeast)	0.00449143	0.983894	7.5009	4.37715
1439853_at	B4galnt2	beta-1,4-N-acetyl-galactosaminyl transferase 2	0.00449155	0.470104	3.77866	4.37701
1441824_at	Mboat1	membrane bound O-acyltransferase domain containing 1	0.00449941	2.01188	6.01046	4.37602
1438996_at	Sel1l2	sel-1 suppressor of lin-12-like 2 (C. elegans)	0.00450023	0.592265	2.67784	4.37577
1428056_at	Klra1	killer cell lectin-like receptor, subfamily A, member 1	0.00452895	0.364037	2.73069	4.37227
1421300_at	Adarb2	adenosine deaminase, RNA-specific, B2	0.004532	1.28786	4.53569	4.37172
1437839_x_at	Mrpl11	mitochondrial ribosomal protein L11	0.00454012	0.592968	10.8101	4.3701
1419152_at	2810417H13Rik	RIKEN cDNA 2810417H13 gene	0.00454012	0.400817	2.28137	4.37005
1428367_at	Ndst1	N-deacetylase/N-sulfotransferase (heparan glucosaminyl) 1	0.0045436	0.559215	8.97707	4.36936
1443683_at	Unknown	Unknown	0.0045436	0.54272	4.02974	4.36934
1445127_at	Ccbe1	collagen and calcium binding EGF domains 1	0.0045537	0.932176	3.76593	4.36784
1437420_at	Baz1b	bromodomain adjacent to zinc finger domain, 1B	0.00455879	0.570446	6.87679	4.36709
1429655_at	Nudcd1	NudC domain containing 1	0.00456281	1.19364	5.15139	4.36645
1416457_at	Ddah2	dimethylarginine dimethylaminohydrolase 2	0.00456533	0.955098	7.11552	4.36608
1438302_at	Unknown	Unknown	0.00457513	0.486917	6.97328	4.36486
1418333_at	Mtf1	metal response element binding transcription factor 1	0.00459591	0.459882	8.5869	4.3622
1458686_at	Unknown	Unknown	0.00460625	1.05405	3.00843	4.36094
1429811_at	4933424B01Rik	RIKEN cDNA 4933424B01 gene	0.00462463	0.73216	3.34317	4.35853
1442568_at	Unknown	Unknown	0.0046288	0.472187	2.6478	4.358
1444194_at	Unknown	Unknown	0.00463481	0.444245	2.65026	4.35717
1420882_a_at	Acd	adrenocortical dysplasia	0.00463792	0.519302	8.52263	4.3567
1449178_at	Pdlim3	PDZ and LIM domain 3	0.00463792	0.618	4.25471	4.35663
1443688_at	Zfp599	zinc finger protein 599	0.0046402	1.466	4.03663	4.35628
1431262_at	Unknown	Unknown	0.00464519	0.508044	3.51221	4.35567
1442263_at	Rgs13	regulator of G-protein signaling 13	0.00464783	0.397618	2.08503	4.3553
1452642_at	Unknown	Unknown	0.00465901	0.535969	3.34774	4.35407
1452483_a_at	Cd44	CD44 antigen	0.00465901	0.91193	4.40148	4.35391
1419831_at	AA416453	expressed sequence AA416453	0.00465901	0.532765	3.2119	4.35384
1454557_at	6720454L07Rik	RIKEN cDNA 6720454L07 gene	0.00466625	0.48202	3.88305	4.35292
1459733_at	Unknown	Unknown	0.00466899	0.538923	2.57939	4.35239
1454645_at	Mgrn1	mahogunin, ring finger 1	0.00466936	0.356382	10.1078	4.35211
1442545_at	Unknown	Unknown	0.00468682	0.991899	3.69207	4.35006
1456412_a_at	Inpp5k	inositol polyphosphate 5-phosphatase K	0.00470152	0.763812	7.79625	4.34796
1426461_at	Ugp2	UDP-glucose pyrophosphorylase 2	0.00470202	0.765097	9.19706	4.34775
1455318_at	Timd4	T-cell immunoglobulin and mucin domain containing 4	0.00471045	0.54962	3.33245	4.3465
1446137_at	Gbas	glioblastoma amplified sequence	0.00471045	0.504047	4.52347	4.34628
1440306_at	Unknown	Unknown	0.00473563	0.377215	3.53978	4.343
1438534_x_at	BC004004	cDNA sequence BC004004	0.00473563	0.559544	5.82799	4.34296
1452935_at	Unknown	Unknown	0.00473831	0.569081	9.0642	4.34251
1422543_at	Ropn1	ropporin, rhophilin associated protein 1	0.00473831	0.564453	4.74484	4.34239
1458557_at	Bcas3	breast carcinoma amplified sequence 3	0.00473831	0.444988	3.55746	4.34234
1425144_at	Klk1b11	kallikrein 1-related peptidase b11	0.00474077	0.637432	4.20724	4.34196
1444207_at	Alms1	Alstrom syndrome 1 homolog (human)	0.00474512	0.59683	2.7963	4.34121
1441919_x_at	Crat	carnitine acetyltransferase	0.00474847	0.61044	4.78687	4.34077
1452216_at	Mcat	malonyl CoA:ACP acyltransferase (mitochondrial)	0.00475277	0.652927	6.52968	4.33996
1432602_at	Unknown	Unknown	0.00476504	0.708663	6.28346	4.33836
1446416_at	Sulf1	sulfatase 1	0.00476632	0.368483	2.48611	4.33812
1434574_at	9430008C03Rik	RIKEN cDNA 9430008C03 gene	0.00477805	0.869044	4.45794	4.33629
1436062_at	Arcn1	archain 1	0.00478171	0.56204	8.43927	4.3357
1451006_at	Xdh	xanthine dehydrogenase	0.00478182	0.410773	3.03906	4.33557
1431894_at	Itprip	inositol 1,4,5-triphosphate receptor interacting protein	0.00478375	0.349642	4.60529	4.33527
1448630_a_at	Sdhc	succinate dehydrogenase complex, subunit C, integral membrane protein	0.00480312	0.373507	10.8219	4.33332
1431592_a_at	Sh3kbp1	SH3-domain kinase binding protein 1	0.00481101	0.383326	10.6287	4.3321
1416449_x_at	Stxbp2	syntaxin binding protein 2	0.00481154	0.619456	8.40719	4.33193
1433202_at	6030400A10Rik	RIKEN cDNA 6030400A10 gene	0.00482268	0.560757	2.74894	4.33022
1424133_at	Tmem98	transmembrane protein 98	0.00482268	0.708011	11.2715	4.33017
1424337_at	Snx15	sorting nexin 15	0.00482994	0.441784	9.91863	4.32884
1421007_at	Col4a6	collagen, type IV, alpha 6	0.00483311	0.562787	3.27002	4.32824
1449438_at	Unknown	Unknown	0.0048347	0.523477	10.4227	4.32786
1460287_at	Timp2	tissue inhibitor of metalloproteinase 2	0.00484635	0.522855	11.2495	4.32665
1449614_s_at	AI314976	expressed sequence AI314976	0.00485142	0.52212	9.61592	4.32606
1446802_at	Atox1	ATX1 (antioxidant protein 1) homolog 1 (yeast)	0.00486407	0.371072	3.3921	4.32445
1417983_a_at	Ube2v2	ubiquitin-conjugating enzyme E2 variant 2	0.00486694	0.387564	10.1255	4.324
1418739_at	Sgk2	serum/glucocorticoid regulated kinase 2	0.00486694	0.734876	11.0417	4.3239
1443981_at	Unknown	Unknown	0.00487832	0.958497	4.72347	4.32261
1450199_a_at	Stab1	stabilin 1	0.00488008	0.615393	4.67253	4.32233
1449733_s_at	Siah1a	seven in absentia 1A	0.00488124	0.597764	10.281	4.3221
1453770_at	Cpa4	carboxypeptidase A4	0.00490203	0.648414	3.51159	4.31995
1440361_at	Gm12371	predicted gene 12371	0.00490809	1.43978	4.60397	4.31868
1428859_at	Paox	polyamine oxidase (exo-N4-amino)	0.0049163	0.764586	6.98316	4.3178
1416580_a_at	Stub1	STIP1 homology and U-Box containing protein 1	0.00491653	0.46574	10.9246	4.3175
1433593_at	Ypel5	yippee-like 5 (Drosophila)	0.00491768	0.432296	10.5689	4.31721
1447395_at	Defb21	defensin beta 21	0.00492648	0.508636	4.15717	4.31628
1430932_at	Slc9a8	solute carrier family 9 (sodium/hydrogen exchanger), member 8	0.00492677	0.396449	3.55218	4.31613
1429421_at	Accs	1-aminocyclopropane-1-carboxylate synthase homolog (Arabidopsis)(non-functional)	0.00492996	1.13382	5.94686	4.31561
1431633_x_at	4930526L06Rik	RIKEN cDNA 4930526L06 gene	0.00495244	0.423363	2.46773	4.31273
1417561_at	Apoc1	apolipoprotein C-I	0.00495355	0.985633	5.09672	4.31251
1460439_at	Sik3	SIK family kinase 3	0.00496296	0.84572	8.23227	4.3113
1432560_at	Klk1b7-ps	kallikrein 1-related peptidase b7, pseudogene	0.00497029	0.607303	4.25739	4.31039
1453606_at	4931403G20Rik	RIKEN cDNA 4931403G20 gene	0.00498278	0.529429	3.86624	4.30903
1421705_at	Scn3a	sodium channel, voltage-gated, type III, alpha	0.00499214	0.499167	3.72327	4.30806
1460308_a_at	Ict1	immature colon carcinoma transcript 1	0.0050043	0.414364	10.9978	4.30673
1434141_at	Gucy1a3	guanylate cyclase 1, soluble, alpha 3	0.0050045	0.801521	7.74419	4.30647
1440079_at	3632454L22Rik	RIKEN cDNA 3632454L22 gene	0.00500463	0.420326	2.42976	4.30634
1439126_at	Mcmbp	MCM (minichromosome maintenance deficient) binding protein	0.00500662	0.491442	2.44622	4.30593
1433256_at	A930011E06Rik	RIKEN cDNA A930011E06 gene	0.0050073	0.368574	2.25348	4.30575
1432628_at	Cbx3	chromobox homolog 3 (Drosophila HP1 gamma)	0.0050318	0.383948	7.22072	4.30331
1439892_at	Brsk1	BR serine/threonine kinase 1	0.00503521	0.440218	8.35471	4.30275
1442962_at	AU022052	expressed sequence AU022052	0.00504375	0.617842	2.91115	4.30142
1460251_at	Fas	Fas (TNF receptor superfamily member 6)	0.00506792	0.46402	2.53006	4.29891
1441459_at	Unknown	Unknown	0.00507743	1.26218	2.88148	4.29748
1428219_at	Rybp	RING1 and YY1 binding protein	0.00508159	0.566895	9.06675	4.29688
1427449_a_at	Adprhl2	ADP-ribosylhydrolase like 2	0.0050849	0.501313	6.90728	4.29647
1427302_at	Enpp3	ectonucleotide pyrophosphatase/phosphodiesterase 3	0.00510114	1.79806	4.82193	4.29456
1459776_x_at	Unknown	Unknown	0.00512863	0.355075	3.67235	4.29146
1459218_at	Heatr7a	HEAT repeat containing 7A	0.00512863	0.352811	4.74819	4.29139
1443922_at	Rcor3	REST corepressor 3	0.00512863	0.681973	4.28473	4.29125
1442666_at	D9Ertd12e	DNA segment, Chr 9, ERATO Doi 12, expressed	0.00512863	0.627657	3.12339	4.2912
1435188_at	Gm129	predicted gene 129	0.00517535	0.840439	6.16796	4.28657
1460370_at	Top1mt	DNA topoisomerase 1, mitochondrial	0.00518138	0.802761	7.76088	4.28569
1423443_at	Slc4a8	solute carrier family 4 (anion exchanger), member 8	0.00518138	1.29845	7.10016	4.28566
1428686_at	2810029C07Rik	RIKEN cDNA 2810029C07 gene	0.00518591	0.821025	5.47045	4.28509
1432027_a_at	Tbc1d14	TBC1 domain family, member 14	0.00518591	0.55832	9.12985	4.28503
1442231_at	AI616248	expressed sequence AI616248	0.00518641	0.456902	2.51799	4.28487
1440430_at	A130004G07Rik	RIKEN cDNA A130004G07 gene	0.00520454	0.608546	3.25933	4.28283
1451449_at	Erlec1	endoplasmic reticulum lectin 1	0.00521361	0.738808	9.58002	4.28158
1453846_at	Chpf2	chondroitin polymerizing factor 2	0.00523704	0.470581	7.69632	4.27933
1425453_x_at	Klra12	killer cell lectin-like receptor subfamily A, member 12	0.00524392	0.369982	2.19029	4.27852
1422224_at	Unknown	Unknown	0.00525436	0.741856	2.95895	4.27749
1438863_at	A530079E22Rik	RIKEN cDNA A530079E22 gene	0.00528322	0.548368	3.79832	4.27421
1425230_at	Nags	N-acetylglutamate synthase	0.00529751	0.4073	4.54829	4.27243
1458095_at	Unknown	Unknown	0.00529865	0.818379	3.38195	4.2722
1456450_at	Unknown	Unknown	0.0053202	0.473972	3.27013	4.26991
1441210_at	Unknown	Unknown	0.00532136	0.490497	3.52809	4.2697
1446976_at	D7Ertd758e	DNA segment, Chr 7, ERATO Doi 758, expressed	0.00532314	0.488913	2.41331	4.26943
1428630_x_at	Haghl	hydroxyacylglutathione hydrolase-like	0.00533145	0.850627	7.84605	4.26861
1429750_at	Minpp1	multiple inositol polyphosphate histidine phosphatase 1	0.00533441	1.20166	2.66761	4.26825
1437766_at	Unknown	Unknown	0.005343	1.2351	4.69961	4.26695
1446578_at	Unknown	Unknown	0.005343	0.523186	3.44626	4.26695
1433727_at	Glb1l2	galactosidase, beta 1-like 2	0.0053452	0.497989	2.7842	4.26665
1457441_at	Ebf1	early B-cell factor 1	0.0053485	0.429492	3.55426	4.26603
1418256_at	Srf	serum response factor	0.00542337	0.889877	5.94248	4.25884
1420676_at	Lce1a1	late cornified envelope 1A1	0.00542367	0.333385	2.35983	4.2587
1433600_at	Adra2a	adrenergic receptor, alpha 2a	0.00543426	0.831348	5.32657	4.25759
1459511_at	Unknown	Unknown	0.00543804	0.533759	3.18669	4.25716
1425724_at	Ptprn2	protein tyrosine phosphatase, receptor type, N polypeptide 2	0.00544764	1.0735	5.75849	4.25591
1442871_at	Gm3870	predicted gene 3870	0.00545265	0.501332	3.62689	4.25538
1439584_at	Zfp526	zinc finger protein 526	0.00545503	0.614491	5.87768	4.2548
1454064_a_at	Rnf138	ring finger protein 138	0.00545503	0.449271	8.14828	4.25479
1429755_a_at	4933406F09Rik	RIKEN cDNA 4933406F09 gene	0.00546781	0.459028	2.58002	4.25344
1441518_at	Unknown	Unknown	0.00546858	0.530305	4.88892	4.25327
1444267_at	Unknown	Unknown	0.00547043	0.316794	2.38821	4.25288
1426538_a_at	Trp53	transformation related protein 53	0.00547217	0.571598	6.7028	4.25263
1449765_at	C76628	expressed sequence C76628	0.00548612	0.582414	3.05831	4.25136
1435527_at	Nfic	nuclear factor I/C	0.00551163	0.539263	9.48738	4.24836
1420340_at	Cspp1	centrosome and spindle pole associated protein 1	0.0055235	0.778544	3.89574	4.24717
1458220_at	Dlc1	deleted in liver cancer 1	0.00552896	0.680302	3.13872	4.24655
1419832_s_at	Acpp	acid phosphatase, prostate	0.00552896	0.549313	3.97865	4.24649
1449219_at	Fads3	fatty acid desaturase 3	0.00554045	0.609798	3.00086	4.24544
1460490_at	Mrpl15	mitochondrial ribosomal protein L15	0.00554045	0.64677	2.29289	4.24532
1443219_at	Unknown	Unknown	0.00554045	0.756014	3.19471	4.24514
1427535_s_at	Obsl1	obscurin-like 1	0.00558276	0.601265	4.90286	4.24009
1458864_at	Unknown	Unknown	0.0056068	0.434525	3.96394	4.2377
1433038_at	Unknown	Unknown	0.00561364	0.457023	4.18843	4.23694
1434399_at	Galnt6	UDP-N-acetyl-alpha-D-galactosamine:polypeptide N-acetylgalactosaminyltransferase 6	0.00562265	0.39953	11.6039	4.23579
1428727_at	Cep192	centrosomal protein 192	0.00563839	1.86426	6.31514	4.23415
1455846_at	Aqp11	aquaporin 11	0.00564113	0.472679	3.91472	4.23363
1439504_s_at	Zfp28	zinc finger protein 28	0.00564113	2.06334	6.01185	4.2336
1418877_at	Foxd1	forkhead box D1	0.00564242	0.478782	3.69243	4.23338
1450875_at	Gpr37	G protein-coupled receptor 37	0.00564334	0.397519	11.4221	4.23319
1430915_at	Fndc8	fibronectin type III domain containing 8	0.00565788	0.431838	4.13777	4.23136
1458803_at	Slfn9	schlafen 9	0.00566621	0.542684	4.19433	4.2302
1442844_at	A830052D11Rik	RIKEN cDNA A830052D11 gene	0.00566621	1.09448	7.11874	4.23015
1446788_at	Unknown	Unknown	0.00566621	0.769556	3.28042	4.23014
1459229_at	Unknown	Unknown	0.00566711	0.420242	3.32555	4.2299
1426018_a_at	Sox6	SRY-box containing gene 6	0.00566711	1.54345	5.37378	4.22984
1432613_at	Prr15	proline rich 15	0.00566976	0.412228	4.2165	4.22952
1454242_at	2310079G19Rik	RIKEN cDNA 2310079G19 gene	0.00568549	0.520995	3.97841	4.22799
1429450_at	1700026J04Rik	RIKEN cDNA 1700026J04 gene	0.00568549	0.412147	3.12364	4.22793
1459431_at	Unknown	Unknown	0.00568561	0.561832	3.67277	4.22781
1453985_at	0610007P08Rik	RIKEN cDNA 0610007P08 gene	0.00569238	1.03203	4.35143	4.22672
1429101_at	Unknown	Unknown	0.00569567	1.14072	5.41079	4.22631
1417000_at	Abtb1	ankyrin repeat and BTB (POZ) domain containing 1	0.00570292	0.547519	7.67482	4.22555
1456936_at	Cabp4	calcium binding protein 4	0.00570429	0.600432	2.35884	4.22533
1458109_at	Unknown	Unknown	0.00570747	0.432567	2.7486	4.22497
1437131_x_at	Mrpl11	mitochondrial ribosomal protein L11	0.00572489	0.609745	11.3037	4.22336
1431389_at	Tbkbp1	TBK1 binding protein 1	0.00573422	0.452138	5.10972	4.22197
1418855_at	Lce1l	late cornified envelope 1L	0.00574378	0.540414	3.35843	4.22088
1421386_at	Ankrd6	ankyrin repeat domain 6	0.00575008	0.549799	6.58397	4.22016
1459652_at	C79356	expressed sequence C79356	0.00575281	0.566672	2.9456	4.21984
1457467_at	Unknown	Unknown	0.00576761	1.40219	3.50808	4.21835
1451286_s_at	Fus	fusion, derived from t(12;16) malignant liposarcoma (human)	0.00578188	0.546689	12.3336	4.21701
1450629_at	Lima1	LIM domain and actin binding 1	0.00579119	0.928161	6.89715	4.21573
1433189_at	4933433N18Rik	RIKEN cDNA 4933433N18 gene	0.0057951	0.501195	2.94118	4.21532
1451239_a_at	Slc26a1	solute carrier family 26 (sulfate transporter), member 1	0.00580236	1.3904	4.08326	4.21442
1456819_at	Nrn1l	neuritin 1-like	0.00581906	0.341598	4.92095	4.21253
1430628_at	A230083N12Rik	RIKEN cDNA A230083N12 gene	0.00581906	0.643478	2.50654	4.21246
1457451_at	Acvr2a	activin receptor IIA	0.00582204	0.684402	3.86708	4.21212
1430229_at	Gpr137c	G protein-coupled receptor 137C	0.00583096	1.08735	3.4913	4.21132
1443302_at	6720403M19Rik	RIKEN cDNA 6720403M19 gene	0.00583775	0.436034	3.53188	4.21057
1420538_at	Gprc5d	G protein-coupled receptor, family C, group 5, member D	0.00584579	0.51408	4.15067	4.20984
1417021_a_at	Spo11	sporulation protein, meiosis-specific, SPO11 homolog (S. cerevisiae)	0.00586372	0.390799	2.48206	4.20824
1418128_at	Adcy6	adenylate cyclase 6	0.00589607	0.873701	6.32636	4.20521
1436199_at	Trim14	tripartite motif-containing 14	0.00590596	0.475449	2.86136	4.20419
1458821_at	Unknown	Unknown	0.00590596	0.526638	4.39505	4.20412
1451406_a_at	Pcsk5	proprotein convertase subtilisin/kexin type 5	0.00590996	0.735985	4.11707	4.20371
1450791_at	Nppb	natriuretic peptide type B	0.00592471	0.537874	4.65066	4.20236
1459796_at	1700061E18Rik	RIKEN cDNA 1700061E18 gene	0.00592771	0.491663	3.12352	4.20202
1432006_at	Ap2a2	adaptor protein complex AP-2, alpha 2 subunit	0.00593553	0.384012	4.70785	4.20121
1451514_at	Usp43	ubiquitin specific peptidase 43	0.00594339	0.946145	4.23403	4.20028
1460623_at	Skap2	src family associated phosphoprotein 2	0.00595195	0.955273	7.04468	4.19942
1433177_at	Unknown	Unknown	0.00596409	0.525601	3.53565	4.19839
1460602_at	Dlc1	deleted in liver cancer 1	0.00598084	0.673489	8.53663	4.19701
1444864_at	D12Ertd125e	DNA segment, Chr 12, ERATO Doi 125, expressed	0.00603712	0.505733	3.62596	4.19148
1431192_at	Sorbs2	sorbin and SH3 domain containing 2	0.0060636	0.399092	2.85904	4.18852
1458438_at	Ccdc122	coiled-coil domain containing 122	0.00606488	0.836754	3.22383	4.18811
1459210_at	Tmem108	transmembrane protein 108	0.00606488	1.13008	7.33798	4.1881
1436428_at	Chrnb2	cholinergic receptor, nicotinic, beta polypeptide 2 (neuronal)	0.00607447	1.14749	5.84667	4.18717
1425569_a_at	Slamf1	signaling lymphocytic activation molecule family member 1	0.00608938	0.365579	2.46715	4.18574
1438858_x_at	H2-Aa	histocompatibility 2, class II antigen A, alpha	0.00609131	1.24198	4.21311	4.18547
1455133_s_at	AI848100	expressed sequence AI848100	0.00609806	0.444756	9.70124	4.18433
1455811_at	Eif3l	eukaryotic translation initiation factor 3, subunit L	0.00612289	0.444627	4.11435	4.1819
1450364_a_at	Havcr1	hepatitis A virus cellular receptor 1	0.00612977	0.438746	4.43948	4.18123
1431697_at	Synj2	synaptojanin 2	0.00613266	0.922673	4.13559	4.18083
1450345_at	Ubqln1	ubiquilin 1	0.00615265	0.480915	5.31178	4.17869
1454997_at	Msrb3	methionine sulfoxide reductase B3	0.00615813	0.99265	5.31309	4.17818
1430023_at	Spata24	spermatogenesis associated 24	0.00616197	0.927454	8.99977	4.17779
1440280_at	Ccdc45	coiled-coil domain containing 45	0.00616265	0.642417	7.31096	4.17763
1455769_at	Unknown	Unknown	0.00617883	1.14627	3.50346	4.17634
1432855_at	Kctd3	potassium channel tetramerisation domain containing 3	0.00620617	0.717302	3.46659	4.17384
1458764_at	Unknown	Unknown	0.00620617	0.467029	2.80107	4.17381
1460006_at	Zfhx3	zinc finger homeobox 3	0.00620794	0.83736	6.89173	4.17352
1456998_at	Dbpht2	DNA binding protein with his-thr domain	0.00620901	0.401393	3.10529	4.17317
1438933_x_at	Rasgrp2	RAS, guanyl releasing protein 2	0.00621753	0.638521	5.75108	4.17245
1443509_at	Unknown	Unknown	0.00621924	0.514024	2.48697	4.17215
1423954_at	C3	complement component 3	0.00622669	0.632131	4.4265	4.17145
1432934_at	4930429N05Rik	RIKEN cDNA 4930429N05 gene	0.00622761	0.548114	3.4171	4.17107
1451446_at	Antxr1	anthrax toxin receptor 1	0.0062378	0.765122	6.82393	4.17022
1453483_at	1700023E05Rik	RIKEN cDNA 1700023E05 gene	0.00626716	0.375349	2.70325	4.16779
1442953_at	Unknown	Unknown	0.00626756	0.396215	4.09368	4.16765
1446136_at	Sik3	SIK family kinase 3	0.00627031	0.48344	4.17376	4.16728
1439638_at	Erbb2ip	Erbb2 interacting protein	0.00627031	0.366792	1.95352	4.16713
1425607_at	Hlcs	holocarboxylase synthetase (biotin- [propriony-Coenzyme A-carboxylase (ATP-hydrolysing)] ligase)	0.0062712	1.19837	6.19338	4.16696
1433864_at	Lrp12	low density lipoprotein-related protein 12	0.0062712	0.729977	6.76761	4.16685
1432556_a_at	Fam183b	family with sequence similarity 183, member B	0.00628734	1.26608	4.06105	4.1653
1427018_at	Tsnaxip1	translin-associated factor X (Tsnax) interacting protein 1	0.00628734	0.467491	3.7902	4.16526
1420178_at	Unknown	Unknown	0.00628832	0.670364	4.06231	4.16508
1443890_at	Unknown	Unknown	0.00628951	0.607412	8.18444	4.16489
1425304_s_at	Prima1	proline rich membrane anchor 1	0.00630644	0.520139	9.05693	4.16345
1432498_at	1700020C07Rik	RIKEN cDNA 1700020C07 gene	0.00633418	0.596376	5.36301	4.16127
1449000_at	D10Jhu81e	DNA segment, Chr 10, Johns Hopkins University 81 expressed	0.00633888	0.54136	9.2415	4.16083
1454969_at	Lypd6	LY6/PLAUR domain containing 6	0.00634384	1.12147	6.25263	4.16037
1454435_at	5530400N10Rik	RIKEN cDNA 5530400N10 gene	0.00634549	0.381638	4.38049	4.16015
1452474_a_at	Art3	ADP-ribosyltransferase 3	0.0063695	1.02189	3.39915	4.15802
1435135_at	Nceh1	arylacetamide deacetylase-like 1	0.00637484	0.687548	8.38369	4.15728
1444815_at	C85328	expressed sequence C85328	0.00637484	0.410071	2.34979	4.15721
1431700_at	Grin2b	glutamate receptor, ionotropic, NMDA2B (epsilon 2)	0.00637615	0.514475	3.86181	4.15701
1417189_at	Psme2	proteasome (prosome, macropain) 28 subunit, beta	0.00638387	0.778383	8.98421	4.15636
1456652_at	Dtl	denticleless homolog (Drosophila)	0.00638421	0.446522	2.82454	4.15595
1421296_at	Tnfrsf10b	tumor necrosis factor receptor superfamily, member 10b	0.00638421	0.722624	2.96631	4.15591
1451046_at	Zfpm1	zinc finger protein, multitype 1	0.00639251	0.687575	6.80385	4.155
1445129_at	Unknown	Unknown	0.0063939	0.586965	3.26838	4.1548
1446813_s_at	D5Ertd560e	DNA segment, Chr 5, ERATO Doi 560, expressed	0.00639837	0.426855	3.41351	4.15438
1437151_at	Usp22	ubiquitin specific peptidase 22	0.00640372	0.432632	10.3238	4.15389
1446166_at	Unknown	Unknown	0.00640455	0.546607	2.75589	4.15371
1430208_at	Krt42	keratin 42	0.00640455	0.332831	5.41698	4.15362
1456861_at	Gm14005	predicted gene 14005	0.00641206	0.486764	3.09441	4.15288
1450860_at	Lap3	leucine aminopeptidase 3	0.0064186	0.383844	12.321	4.152
1435747_at	Fgf14	fibroblast growth factor 14	0.00642295	0.550734	9.03768	4.15158
1430232_at	4933407E14Rik	RIKEN cDNA 4933407E14 gene	0.00643833	1.5205	4.37147	4.14997
1424182_at	Acat1	acetyl-Coenzyme A acetyltransferase 1	0.00644233	0.576104	9.42026	4.14959
1440203_at	Pcgf3	polycomb group ring finger 3	0.0064434	1.11663	3.45392	4.14941
1423000_a_at	Dgke	diacylglycerol kinase, epsilon	0.00644424	1.04163	6.32587	4.14914
1452903_at	6230427J02Rik	RIKEN cDNA 6230427J02 gene	0.00644712	0.787024	6.58746	4.14883
1443456_at	Zfp942	zinc finger protein 942	0.00646183	0.330767	2.21888	4.14743
1446187_at	Unknown	Unknown	0.00646183	0.408463	4.96244	4.14727
1451769_s_at	Unknown	Unknown	0.00646575	0.797207	7.36401	4.14687
1453695_at	Vmn1r90	vomeronasal 1 receptor 90	0.00646575	0.389678	4.35373	4.14679
1438467_at	Mgl2	macrophage galactose N-acetyl-galactosamine specific lectin 2	0.00647551	0.534739	2.75745	4.14579
1434160_at	Zfp592	zinc finger protein 592	0.00647612	0.814853	6.76855	4.14552
1440343_at	Rps6ka5	ribosomal protein S6 kinase, polypeptide 5	0.00650631	0.507805	8.52661	4.14302
1443996_at	Unknown	Unknown	0.0065138	0.557738	3.17449	4.14239
1450167_at	Rab37	RAB37, member of RAS oncogene family	0.00651604	0.74666	7.43724	4.14213
1457870_at	Unknown	Unknown	0.0065261	0.379812	3.64429	4.14122
1450725_s_at	Car14	carbonic anhydrase 14	0.00652834	0.63973	10.1036	4.14065
1428606_at	Ccdc124	coiled-coil domain containing 124	0.00653456	0.393939	4.20958	4.13981
1446448_at	Pias1	protein inhibitor of activated STAT 1	0.00653456	0.500309	4.34117	4.13967
1426072_at	Cmklr1	chemokine-like receptor 1	0.00653456	0.431789	3.77069	4.13949
1458065_at	Unknown	Unknown	0.00653456	0.453183	3.84631	4.13938
1440619_at	Mapk8ip1	mitogen-activated protein kinase 8 interacting protein 1	0.00654156	0.414124	2.58648	4.13879
1434346_at	Rufy2	RUN and FYVE domain-containing 2	0.00654292	0.560742	8.02411	4.13848
1443515_at	1110032F04Rik	RIKEN cDNA 1110032F04 gene	0.00654621	0.588472	3.8572	4.13805
1455449_at	2010107G12Rik	RIKEN cDNA 2010107G12 gene	0.00655531	0.369618	3.12123	4.137
1434006_at	Mpv17l2	MPV17 mitochondrial membrane protein-like 2	0.00656786	0.649285	8.29246	4.1359
1435331_at	Pyhin1	pyrin and HIN domain family, member 1	0.00656786	0.464476	2.45387	4.13572
1425265_a_at	Eri3	exoribonuclease 3	0.0065699	0.522363	9.85385	4.13547
1439229_at	Plekha7	pleckstrin homology domain containing, family A member 7	0.00657263	0.333671	3.62853	4.13508
1433154_at	B230204H03Rik	RIKEN cDNA B230204H03 gene	0.00658858	0.703692	3.9355	4.13367
1434424_at	Mfsd7b	major facilitator superfamily domain containing 7B	0.00659457	0.861372	5.1028	4.13305
1445909_at	Unknown	Unknown	0.00659928	0.493363	4.25771	4.13241
1439186_at	Bend7	BEN domain containing 7	0.00660263	0.948468	4.14644	4.13208
1432087_at	4933406G16Rik	RIKEN cDNA 4933406G16 gene	0.00660396	0.429485	3.88336	4.13168
1441099_at	AI463170	expressed sequence AI463170	0.00660947	0.593054	5.77325	4.1312
1455075_at	Pigv	phosphatidylinositol glycan anchor biosynthesis, class V	0.00661453	0.87781	8.26559	4.13075
1450338_x_at	Unknown	Unknown	0.00662657	0.376661	3.10911	4.12929
1435585_at	Tceal7	transcription elongation factor A (SII)-like 7	0.00662657	0.713979	3.31306	4.12921
1442637_at	Itsn1	intersectin 1 (SH3 domain protein 1A)	0.00662722	0.597339	3.91135	4.12905
1419221_a_at	Rgs14	regulator of G-protein signaling 14	0.00662861	0.484655	5.27942	4.12885
1429240_at	Stard4	StAR-related lipid transfer (START) domain containing 4	0.00663176	0.774881	6.1279	4.12822
1459428_at	C76662	expressed sequence C76662	0.00663176	0.361853	3.87308	4.12822
1438867_at	Gm1070	predicted gene 1070	0.00663627	0.409965	4.06614	4.12751
1447996_at	Unknown	Unknown	0.00665469	0.874057	3.99489	4.12614
1427956_at	Pcgf1	polycomb group ring finger 1	0.00665764	0.497766	7.34137	4.12575
1437198_at	Lig3	ligase III, DNA, ATP-dependent	0.00665764	0.426684	8.28736	4.12571
1418735_at	Krt4	keratin 4	0.00666347	0.372395	3.95032	4.12503
1416456_a_at	Chia	chitinase, acidic	0.00668314	0.737742	4.4967	4.12349
1451633_a_at	Gngt1	guanine nucleotide binding protein (G protein), gamma transducing activity polypeptide 1	0.0066857	0.440139	4.0918	4.12321
1418767_at	Cyp4f13	cytochrome P450, family 4, subfamily f, polypeptide 13	0.00670424	0.986747	5.66924	4.12186
1429553_at	Cilp2	cartilage intermediate layer protein 2	0.00672617	0.452874	4.11095	4.11998
1452564_at	Ofa	oncofetal antigen	0.00673997	0.463905	2.46682	4.11863
1441939_x_at	2410003I16Rik	RIKEN cDNA 2410003I16 gene	0.00673997	0.588743	2.74393	4.11843
1419727_at	Daf2	decay accelerating factor 2	0.00674492	0.334715	2.23459	4.118
1429587_at	Rbm34	RNA binding motif protein 34	0.00674553	0.430294	10.5971	4.11775
1460538_at	Cdh10	cadherin 10	0.00674617	0.428388	2.52474	4.1175
1459467_at	AA986715	expressed sequence AA986715	0.00676942	0.376433	3.67187	4.11523
1419886_at	DXErtd223e	DNA segment, Chr X, ERATO Doi 223, expressed	0.00678534	0.548211	3.30671	4.11391
1459993_at	Unknown	Unknown	0.00678534	0.825746	3.17528	4.11386
1454285_at	2900042E19Rik	RIKEN cDNA 2900042E19 gene	0.00678627	0.388353	3.01759	4.11369
1446825_at	Unknown	Unknown	0.00681356	0.612154	3.28931	4.11116
1432314_at	4930554C24Rik	RIKEN cDNA 4930554C24 gene	0.00686989	0.416368	2.76025	4.10674
1422413_at	Cramp1l	Crm, cramped-like (Drosophila)	0.00687312	0.377375	5.35305	4.10642
1437863_at	Bche	butyrylcholinesterase	0.00687635	0.903684	6.8865	4.10611
1431576_at	4933404K08Rik	RIKEN cDNA 4933404K08 gene	0.00688887	0.393923	3.10542	4.10519
1430627_at	Pak2	p21 protein (Cdc42/Rac)-activated kinase 2	0.00690326	0.574319	3.2963	4.10403
1430745_at	5930409G06Rik	RIKEN cDNA 5930409G06 gene	0.00690326	0.694014	2.76516	4.10394
1447524_at	Ap3m2	adaptor-related protein complex 3, mu 2 subunit	0.00690376	0.426604	3.04662	4.1038
1448469_at	Nid1	nidogen 1	0.00693947	1.25643	4.98368	4.10117
1430126_at	2310035C23Rik	RIKEN cDNA 2310035C23 gene	0.00694519	0.515703	4.28851	4.1007
1451660_a_at	Hoxb6	homeobox B6	0.006946	0.433203	2.755	4.10049
1427221_at	Slc6a20a	solute carrier family 6 (neurotransmitter transporter), member 20A	0.006946	0.83647	3.54324	4.1004
1456161_at	0610040B10Rik	RIKEN cDNA 0610040B10 gene	0.006946	1.27131	6.48111	4.10034
1442402_at	Sh3rf1	SH3 domain containing ring finger 1	0.00695393	0.342502	4.26915	4.09962
1447538_at	Unknown	Unknown	0.00695893	0.543157	7.11846	4.09917
1435577_at	Dab1	disabled homolog 1 (Drosophila)	0.00695893	0.515218	9.14368	4.09909
1458801_at	AU022320	expressed sequence AU022320	0.00695984	0.383203	2.27586	4.09875
1438901_at	BC024814	cDNA sequence BC024814	0.00696356	0.713304	4.01762	4.09838
1453521_at	4933405L10Rik	RIKEN cDNA 4933405L10 gene	0.00698599	0.631636	3.80597	4.09673
1443743_at	1700054O13Rik	RIKEN cDNA 1700054O13 gene	0.00699181	0.473479	2.2963	4.09625
1440923_at	Map3k10	mitogen-activated protein kinase kinase kinase 10	0.00700453	0.687329	6.17035	4.09523
1420525_a_at	Otc	ornithine transcarbamylase	0.00702449	0.441055	2.3891	4.09374
1432293_at	4930579G18Rik	RIKEN cDNA 4930579G18 gene	0.00703046	0.410287	4.31199	4.09316
1442534_at	Unknown	Unknown	0.00703213	0.528501	2.62232	4.0929
1459116_at	Unknown	Unknown	0.00703213	0.655657	3.31583	4.09284
1447591_x_at	A830082N09Rik	RIKEN cDNA A830082N09 gene	0.00704509	1.60333	5.27224	4.09178
1440169_x_at	Ifnar2	interferon (alpha and beta) receptor 2	0.00704509	0.913555	2.36108	4.09151
1429778_at	Optn	optineurin	0.00704916	1.04047	7.7664	4.09094
1431532_at	4931400O07Rik	RIKEN cDNA 4931400O07 gene	0.00705542	0.449858	2.73044	4.09044
1416594_at	Sfrp1	secreted frizzled-related protein 1	0.00705589	0.913438	4.3563	4.0902
1432248_at	5430402P08Rik	RIKEN cDNA 5430402P08 gene	0.00706158	0.375998	4.459	4.08974
1445007_at	Unknown	Unknown	0.00707682	0.729467	4.01611	4.08859
1436742_a_at	Accsl	1-aminocyclopropane-1-carboxylate synthase homolog (Arabidopsis)(non-functional)-like	0.00707682	0.532523	3.01006	4.08856
1421697_at	Ush2a	Usher syndrome 2A (autosomal recessive, mild) homolog (human)	0.00710261	0.374721	3.19432	4.08642
1433732_x_at	Igf2bp3	insulin-like growth factor 2 mRNA binding protein 3	0.00711931	0.542275	3.1907	4.08516
1453594_at	4930451G09Rik	RIKEN cDNA 4930451G09 gene	0.00712346	0.945314	5.52325	4.08473
1451765_a_at	Entpd5	ectonucleoside triphosphate diphosphohydrolase 5	0.00714129	0.590008	8.36973	4.08337
1458982_at	AU014965	expressed sequence AU014965	0.00714577	0.311443	2.54816	4.08298
1422365_at	Olfr17	olfactory receptor 17	0.00714578	0.464245	2.97406	4.08278
1450589_at	Olfr749	olfactory receptor 749	0.0071478	0.50622	2.82982	4.08255
1452347_at	Mef2a	myocyte enhancer factor 2A	0.00716443	0.511788	8.15649	4.0812
1452313_at	5930416I19Rik	RIKEN cDNA 5930416I19 gene	0.00717568	0.744863	8.15535	4.08036
1429927_at	5830409B07Rik	RIKEN cDNA 5830409B07 gene	0.00717568	0.682585	3.8831	4.08021
1460537_at	9430085L16Rik	RIKEN cDNA 9430085L16 gene	0.00717568	0.325967	3.47272	4.08019
1423266_at	2810405K02Rik	RIKEN cDNA 2810405K02 gene	0.00718445	0.620015	10.4436	4.07954
1450247_a_at	Scamp5	secretory carrier membrane protein 5	0.00720394	0.575024	8.97755	4.07784
1430257_at	Card11	caspase recruitment domain family, member 11	0.00720394	0.655142	3.91898	4.07781
1420222_at	Unknown	Unknown	0.00720782	0.349387	4.26997	4.07747
1455720_at	Adamts2	a disintegrin-like and metallopeptidase (reprolysin type) with thrombospondin type 1 motif, 2	0.00722977	1.23098	7.07147	4.07589
1415944_at	Sdc1	syndecan 1	0.00723991	0.332748	4.25012	4.07506
1437723_s_at	Derl1	Der1-like domain family, member 1	0.00724901	0.455408	10.786	4.0744
1432849_at	Unknown	Unknown	0.00726508	0.651412	7.46547	4.073
1430845_at	2410018L13Rik	RIKEN cDNA 2410018L13 gene	0.00726563	0.564239	3.49727	4.07286
1442343_at	Unknown	Unknown	0.00727116	0.395274	2.4813	4.07236
1443763_at	Brca1	breast cancer 1	0.00727116	0.457494	4.14912	4.07232
1450796_at	Atoh7	atonal homolog 7 (Drosophila)	0.00728564	0.383431	5.81227	4.07096
1445340_at	Mycbp2	MYC binding protein 2	0.00728669	0.466804	2.48565	4.07075
1432968_at	4930456A14Rik	RIKEN cDNA 4930456A14 gene	0.00729067	0.71744	3.07974	4.07041
[truncated: 2,440 more rows]
