# Supplementary material for: Sleep loss induces cholesterol-associated myelin dysfunction
Source: Proc Natl Acad Sci U S A. 2026 Jan 20;123(4):e2523438123. doi: 10.1073/pnas.2523438123 (PMC12846829; doi:10.1073/pnas.2523438123)
Supplement: Supplementary file 3 — Dataset S02 (XLSX) [file pnas.2523438123.sd02.xlsx]

## Sheet: Raw values
Lipid Characteristics					Lipid expression data
LipidMolec	Class	FA	FA group key		LipidMolec	S1	S2	S3	S4	S5	S6	S7	S8	S9	S10	SL1	SL2	SL3	SL4	SL5	SL6	SL7	SL8
PC(16:0/14:0)	PC	16:0/14:0	1 day, 6:00:00		PC(16:0/14:0)	2.43162	1.28148	1.79039	1.6356	1.21348	1.30276	2.32668	1.82312	1.48776	1.29817	1.99476	3.45962	1.82461	1.61901	1.95677	2.3735	1.26913	1.62097
PC(16:0/16:0)	PC	16:0/16:0	1 day, 8:00:00		PC(16:0/16:0)	24.2927	12.5785	17.3902	15.7487	15.2249	14.2114	18.2202	20.7884	14.1339	13.0549	18.5949	37.9472	20.8326	18.4915	23.7504	27.4282	13.5813	18.6891
PC(16:0/16:1)	PC	16:0/16:1	1 day, 8:01:00		PC(16:0/16:1)	4.83768	2.86808	3.59403	3.49389	2.49334	2.77333	4.53368	4.22236	2.96957	2.62363	3.35418	6.66264	3.57654	3.2101	4.20396	4.95119	2.83061	3.36829
PC(18:0/16:0)	PC	18:0/16:0	1 day, 10:00:00		PC(18:0/16:0)	8.52145	5.45679	7.74648	10.3525	8.12131	4.9561	8.13212	7.68414	5.87153	5.17862	6.11782	12.0815	7.23605	6.99035	8.60883	9.26918	7.06363	5.86017
PC(16:0/18:1)	PC	16:0/18:1	1 day, 10:01:00		PC(16:0/18:1)	79.0244	51.4991	75.7664	65.8639	50.615	53.2358	65.544	67.2647	55.3076	49.142	63.8254	94.2491	63.9199	59.807	68.4627	80.6695	51.4617	48.3895
PC(16:0/18:2)	PC	16:0/18:2	1 day, 10:02:00		PC(16:0/18:2)	2.30109	1.3619	2.00124	1.77801	1.28425	1.40878	2.29456	2.11598	1.60379	1.35274	1.85862	2.98626	1.94707	1.73393	2.1239	2.44156	1.35942	1.66642
PC(18:0/18:1)	PC	18:0/18:1	1 day, 12:01:00		PC(18:0/18:1)	52.8175	30.4585	38.8194	35.4974	28.5998	29.5675	41.8394	42.5269	27.2076	21.7187	37.3527	61.6755	33.7053	29.176	37.5343	45.0209	30.6277	31.3858
PC(18:1/18:1)	PC	18:1/18:1	1 day, 12:02:00		PC(18:1/18:1)	13.6619	8.29277	11.5493	10.356	7.58214	8.32846	12.785	11.0777	8.87356	7.78622	10.4698	16.1449	10.2804	9.37491	11.0807	13.4142	8.02236	9.29588
PC(16:0/20:4)	PC	16:0/20:4	1 day, 12:04:00		PC(16:0/20:4)	4.71993	3.54497	4.48633	4.88656	4.16175	4.05203	4.77461	4.71762	4.08925	3.66245	4.79127	7.54415	5.39056	5.18782	6.04871	6.51883	3.89467	4.24969
PC(18:0/20:1)	PC	18:0/20:1	1 day, 14:01:00		PC(18:0/20:1)	3.67368	2.67549	3.83761	3.53578	2.43572	2.4865	3.82124	4.00758	2.01352	1.84135	2.60276	4.27774	2.49585	2.19213	3.44901	4.09484	2.71625	2.79151
PC(20:1/18:1)	PC	20:1/18:1	1 day, 14:02:00		PC(20:1/18:1)	3.63667	2.05044	2.83181	2.63874	1.78635	1.95154	2.84715	2.57233	1.73766	1.47004	2.50182	4.13283	2.05436	1.72235	2.72542	3.11297	2.00559	2.25194
PC(18:0/20:4)	PC	18:0/20:4	1 day, 14:04:00		PC(18:0/20:4)	6.75862	4.27866	5.72494	6.34904	4.66723	4.51707	6.05959	6.52685	4.47059	3.31927	6.19636	11.1819	6.37768	6.06385	7.88128	9.35565	4.19347	5.06117
PC(18:1/20:4)	PC	18:1/20:4	1 day, 14:05:00		PC(18:1/20:4)	2.22136	1.41517	1.83471	1.92286	1.64414	1.61333	1.98912	1.92672	1.5597	1.34796	1.90516	2.85555	1.55107	1.99762	2.34551	2.64212	1.48753	1.67366
PC(16:0/22:6)	PC	16:0/22:6	1 day, 14:06:00		PC(16:0/22:6)	2.1349	1.39012	1.70505	1.83979	1.90126	1.76228	2.62176	1.96614	2.06707	1.59831	2.51171	4.56453	2.95851	2.79109	2.87002	3.40307	1.4957	2.06442
PC(18:1/22:0)	PC	18:1/22:0	1 day, 16:01:00		PC(18:1/22:0)	2.56081	1.6963	2.13629	2.07609	1.39983	1.44033	2.05104	2.47783	1.37282	1.25035	1.70531	2.67109	1.62747	1.45538	1.99756	2.0675	1.52408	1.60749
PC(18:1/22:1)	PC	18:1/22:1	1 day, 16:02:00		PC(18:1/22:1)	1.43987	0.92134	1.2034	1.02304	0.69655	0.7574	1.20363	1.28364	0.83651	0.73615	1.01731	1.57494	0.91502	0.84187	1.03288	1.21283	0.80095	0.89713
PC(18:0/22:4)	PC	18:0/22:4	1 day, 16:04:00		PC(18:0/22:4)	0.58301	0.3679	0.48094	0.44887	0.38787	0.37203	0.52565	0.50158	0.31859	0.30239	0.43171	0.67411	0.44864	0.40238	0.58721	0.64268	0.40168	0.39675
PC(18:0/22:6)	PC	18:0/22:6	1 day, 16:06:00		PC(18:0/22:6)	1.54853	0.85115	1.08534	1.44119	1.30244	1.06211	1.92098	1.54694	1.30088	1.02025	1.68669	3.19094	1.86552	1.81767	2.10715	2.47559	1.03009	1.29238
PC(18:1/22:6)	PC	18:1/22:6	1 day, 16:07:00		PC(18:1/22:6)	0.6688	0.37425	0.30787	0.57592	0.47784	0.51545	0.73187	0.57789	0.54442	0.43826	0.49338	1.20091	0.76795	0.55382	0.92907	0.91353	0.4497	0.56829
PC(18:1/24:0)	PC	18:1/24:0	1 day, 18:01:00		PC(18:1/24:0)	2.82489	1.89806	2.47183	2.27609	1.52654	1.68033	1.9114	2.60518	1.2714	1.15499	1.49847	2.46098	0.51044	1.31789	2.14125	1.87476	1.68143	1.89164
PE(16:0p/16:0)	PE	16:0p/16:0	32:0p		PE(16:0p/16:0)	0.48245	0.31226	0.2961	0.40026	0.27405	0.35475	0.60448	0.66315	0.3488	0.22803	0.48946	0.69489	0.3805	0.37038	0.53575	0.64778	0.26077	0.47244
PE(18:1p/14:0)	PE	18:1p/14:0	32:1p		PE(18:1p/14:0)	1.50077	0.90176	1.09232	1.05208	0.70123	0.66737	1.56576	1.84645	0.98856	0.7579	1.20706	1.60353	0.99581	0.85786	1.08854	1.26706	0.6859	1.28477
PE(18:0p/16:0)	PE	18:0p/16:0	34:0p		PE(18:0p/16:0)	1.46784	0.82602	0.74839	0.83257	0.40991	0.43593	0.93014	0.91704	0.97789	0.43813	0.85393	1.11251	0.87218	0.76754	0.82505	0.95601	0.42739	0.7411
PE(16:0p/18:1)	PE	16:0p/18:1	34:1p		PE(16:0p/18:1)	50.6475	26.4442	32.1116	32.9878	23.1565	24.1974	43.4367	47.1981	31.7969	24.1973	40.6717	54.0244	32.8687	28.5094	34.0551	37.8151	23.658	35.9355
PE(18:1p/16:1)	PE	18:1p/16:1	34:2p		PE(18:1p/16:1)	3.39779	1.58934	2.05968	1.97051	1.49047	1.50707	3.08059	3.62432	2.27309	1.63762	2.6777	3.66862	2.10447	1.86171	2.30807	2.80449	1.52913	2.32786
PE(18:0p/18:1)	PE	18:0p/18:1	36:1p		PE(18:0p/18:1)	39.1031	17.2473	23.555	23.2791	16.8422	16.6898	32.5957	35.7916	22.4674	15.6004	27.2658	38.6959	20.7754	19.551	21.7836	23.1044	15.6965	22.757
PE(18:1p/18:1)	PE	18:1p/18:1	36:2p		PE(18:1p/18:1)	40.2122	19.4916	24.6193	27.483	16.6204	16.2573	33.105	38.7185	24.813	18.127	29.6921	41.2677	23.6736	20.4235	23.0171	28.0203	16.6738	23.0751
PE(16:0p/20:3)	PE	16:0p/20:3	36:3p		PE(16:0p/20:3)	5.75204	2.87251	3.39363	4.36688	2.41253	2.44192	4.85444	5.9006	3.5592	2.6724	5.86511	5.36838	3.36125	3.79592	3.60262	4.15266	2.47426	3.87468
PE(16:0p/20:4)	PE	16:0p/20:4	36:4p		PE(16:0p/20:4)	9.6405	5.03147	5.35792	6.34013	4.73168	4.42805	9.88495	10.4013	6.14987	4.65914	7.92488	10.7861	6.76738	5.68221	7.53968	8.66171	4.39074	7.14894
PE(18:0p/20:0)	PE	18:0p/20:0	38:0p		PE(18:0p/20:0)	1.69721	0.74624	0.91137	0.9083	0.64696	0.55425	1.85534	1.45993	1.24052	0.81566	1.43067	2.16983	1.23434	0.99156	1.02356	1.31499	0.58567	1.01739
PE(18:0p/20:1)	PE	18:0p/20:1	38:1p		PE(18:0p/20:1)	18.0476	8.0223	9.95694	11.163	7.49436	7.61962	15.3957	15.7567	10.2507	7.96688	14.4725	18.9051	10.1427	9.00503	10.8651	13.199	6.93412	11.1826
PE(18:1p/20:1)	PE	18:1p/20:1	38:2p		PE(18:1p/20:1)	16.0983	7.89911	10.1975	9.69643	7.1057	7.28915	15.1919	15.8905	10.4075	6.99919	13.1878	17.219	8.77054	8.50243	9.68625	9.74443	6.34535	9.79863
PE(18:0p/20:3)	PE	18:0p/20:3	38:3p		PE(18:0p/20:3)	5.33362	2.53952	3.61342	3.75752	2.31682	2.86221	5.00868	5.79858	5.33156	2.55183	4.82126	5.96108	3.52155	3.24663	3.39788	4.6848	2.38845	4.02605
PE(18:0p/20:4)	PE	18:0p/20:4	38:4p		PE(18:0p/20:4)	10.6336	6.23781	6.3145	9.34861	5.21839	5.32852	10.9196	11.4583	6.46876	5.19068	8.58296	12.3939	6.95077	6.04718	8.31667	10.0086	5.09869	7.902
PE(18:1p/20:4)	PE	18:1p/20:4	38:5p		PE(18:1p/20:4)	19.6104	10.2008	12.9317	14.1181	9.57541	11.2448	17.3019	21.96	11.3114	10.2734	18.695	25.0876	12.4819	12.9275	15.4634	15.0425	10.4345	13.1021
PE(16:0p/22:6)	PE	16:0p/22:6	38:6p		PE(16:0p/22:6)	13.5222	6.02801	7.21716	9.61016	8.34872	7.48765	13.7251	15.2081	10.3034	7.21412	11.4701	20.5061	11.2302	9.17461	13.9628	13.666	6.51102	10.5695
PE(18:0p/22:1)	PE	18:0p/22:1	40:1p		PE(18:0p/22:1)	3.24991	1.46126	1.76109	2.01706	1.13962	1.30302	3.01947	3.32327	2.04644	1.37761	2.6201	4.13018	2.01598	1.87646	2.03466	2.64718	1.21448	2.09253
PE(18:1p/22:1)	PE	18:1p/22:1	40:2p		PE(18:1p/22:1)	4.83958	1.8589	2.60155	2.57713	1.60602	1.7222	5.93417	3.60425	3.43533	2.37465	4.66241	6.57762	3.36766	2.98611	2.55477	4.2903	1.50291	2.97788
PE(18:0p/22:4)	PE	18:0p/22:4	40:4p		PE(18:0p/22:4)	12.4434	5.99264	7.17154	7.87244	5.48684	6.0815	11.2091	12.5321	7.61255	5.37835	9.78565	14.993	7.98569	7.06344	9.43446	9.91402	5.79711	8.34213
PE(18:1p/22:4)	PE	18:1p/22:4	40:5p		PE(18:1p/22:4)	15.7572	7.7503	8.95337	10.5673	7.38932	7.55419	14.2505	15.6513	9.98579	7.03694	13.4112	18.5134	9.92729	9.35648	11.1461	12.8426	7.26664	10.6891
PE(18:0p/22:6)	PE	18:0p/22:6	40:6p		PE(18:0p/22:6)	15.5203	8.17965	8.18479	11.8271	9.6186	8.61879	16.7635	17.8289	11.3562	7.83792	13.8179	24.0998	11.9561	10.6148	15.4761	18.459	7.68498	12.3249
PE(18:1p/22:6)	PE	18:1p/22:6	40:7p		PE(18:1p/22:6)	9.9665	4.83387	5.26945	6.23195	4.77954	4.71638	9.06132	9.80591	4.74912	4.60043	7.59496	12.1027	6.49551	5.88006	7.94789	8.84974	4.50277	6.75333
PE(18:1p/24:1)	PE	18:1p/24:1	42:2p		PE(18:1p/24:1)	0.83315	0.29518	0.4787	0.44833	0.26156	0.29831	0.71361	0.59692	0.39717	0.27835	0.6984	1.08934	0.49848	0.32724	0.50027	0.62173	0.27031	0.49877
PE(20:0p/22:4)	PE	20:0p/22:4	42:4p		PE(20:0p/22:4)	2.14588	0.41862	0.54879	0.62374	0.42088	0.39756	0.73166	1.21257	0.67178	0.46633	0.9365	1.55959	0.89706	0.66936	0.68873	1.12241	0.44122	0.67533
PE(16:0/18:1)	PE	16:0/18:1	1 day, 10:01:00		PE(16:0/18:1)	5.82765	3.20435	4.30354	4.10797	2.66953	2.79541	5.22245	5.97678	4.50448	3.6269	5.23364	6.13897	4.79817	3.9207	4.71126	5.58987	3.05022	5.10737
PE(16:1/18:1)	PE	16:1/18:1	1 day, 10:02:00		PE(16:1/18:1)	0.48814	0.28222	0.30328	0.33296	0.26395	0.25783	0.53163	0.51719	0.36233	0.27375	0.47028	0.6137	0.37179	0.29185	0.43393	0.47129	0.25963	0.41011
PE(18:0/18:1)	PE	18:0/18:1	1 day, 12:01:00		PE(18:0/18:1)	18.7692	15.3954	16.1312	17.6146	11.6567	13.2317	14.2163	17.3201	15.6637	13.167	14.4025	16.8882	14.7156	13.2269	16.4764	14.9023	15.6241	16.2905
PE(18:1/18:1)	PE	18:1/18:1	1 day, 12:02:00		PE(18:1/18:1)	13.2655	7.98307	10.2277	10.3603	6.69099	6.29228	11.8326	11.7921	9.17489	8.21475	11.504	12.5881	10.5596	8.46916	10.5014	12.6035	7.68149	11.6358
PE(18:1/18:2)	PE	18:1/18:2	1 day, 12:03:00		PE(18:1/18:2)	0.91868	0.62249	0.50135	0.68876	0.44807	0.38497	0.91714	0.75069	0.69395	0.56833	0.57745	0.77784	0.66583	0.53987	0.81871	0.66754	0.49067	0.85979
PE(16:0/20:4)	PE	16:0/20:4	1 day, 12:04:00		PE(16:0/20:4)	2.78311	1.37727	1.64965	2.07031	1.53541	1.53278	2.46327	2.64456	1.92242	1.42408	2.24997	2.85196	2.19885	1.78524	2.19032	2.82127	1.26714	2.17895
PE(18:0/20:1)	PE	18:0/20:1	1 day, 14:01:00		PE(18:0/20:1)	5.00636	2.92624	3.38521	4.36158	2.26824	2.29645	4.98571	5.47706	4.0157	3.09328	4.59564	4.68882	3.90138	3.46916	4.17401	4.59747	3.36872	4.4
PE(20:1/18:1)	PE	20:1/18:1	1 day, 14:02:00		PE(20:1/18:1)	5.69809	3.6445	4.45273	4.13057	2.74678	2.95198	6.31633	5.53234	4.07399	3.39913	4.91963	5.00101	4.31651	4.04405	4.76346	4.99646	2.99283	4.18105
PE(18:0/20:3)	PE	18:0/20:3	1 day, 14:03:00		PE(18:0/20:3)	2.04511	2.97703	1.53209	1.80942	1.34249	2.31524	2.24082	2.29519	1.75807	1.44577	0.87277	2.06042	1.97018	1.58172	1.92844	0.85246	1.5977	1.91474
PE(18:0/20:4)	PE	18:0/20:4	1 day, 14:04:00		PE(18:0/20:4)	19.6414	12.8924	17.865	18.6591	13.7382	14.0814	19.4061	1.38817	16.2309	13.3753	18.6118	26.0423	20.4702	18.5176	21.1376	2.77266	17.561	17.4779
PE(18:1/20:4)	PE	18:1/20:4	1 day, 14:05:00		PE(18:1/20:4)	8.61538	4.64087	5.78521	6.4683	3.87768	4.53653	9.10408	9.05915	6.4148	5.42299	7.47664	7.86707	6.45872	5.05947	5.98369	7.08051	4.49928	6.87368
PE(16:0/22:6)	PE	16:0/22:6	1 day, 14:06:00		PE(16:0/22:6)	4.97397	3.17291	2.94791	4.3189	3.48712	3.31315	5.6551	5.98342	4.50448	3.14317	4.77757	9.42397	5.58945	4.62555	6.31865	7.49772	3.16786	5.25684
PE(18:1/22:1)	PE	18:1/22:1	1 day, 16:02:00		PE(18:1/22:1)	1.09774	0.74728	0.89955	0.7661	0.30858	0.49645	1.23245	0.8785	0.83251	0.5705	0.95277	1.05116	0.8	0.70242	0.58053	1.01185	0.72826	0.86358
PE(18:0/22:4)	PE	18:0/22:4	1 day, 16:04:00		PE(18:0/22:4)	6.20937	3.53809	3.80965	5.49404	3.86266	3.90605	6.11224	6.23107	4.44395	3.50542	5.49283	6.20342	4.86239	4.79295	6.03806	7.52608	3.77331	5.07368
PE(18:0/22:6)	PE	18:0/22:6	1 day, 16:06:00		PE(18:0/22:6)	17.1382	10.5199	10.6547	16.9718	13.309	11.8267	19.1327	18.8281	15.5919	11.4425	17.6075	25.2165	19.4449	18.5991	21.7727	21.2051	12.1263	16.4674
PE(18:1/22:6)	PE	18:1/22:6	1 day, 16:07:00		PE(18:1/22:6)	2.42684	1.24184	1.69569	2.3189	1.44914	1.70063	2.89796	2.77501	2.17309	1.46161	2.95576	3.44612	2.58486	2.42511	2.7689	3.73873	1.41148	2.58105
PG(16:0/16:0)	PG	16:0/16:0	1 day, 8:00:00		PG(16:0/16:0)	0.04763	0.03022	0.02304	0.03383	0.02729	0.02411	0.04513	0.05616	0.02731	0.02614	0.04256	0.07592	0.05506	0.03312	0.04659	0.05248	0.01566	0.03189
PG(16:0/18:1)	PG	16:0/18:1	1 day, 10:01:00		PG(16:0/18:1)	0.1127	0.06966	0.09514	0.09099	0.13542	0.09144	0.1847	0.21657	0.14504	0.06949	0.19888	0.30326	0.21163	0.16609	0.1304	0.21817	0.07997	0.13505
PI(16:0/18:1)	PI	16:0/18:1	1 day, 10:01:00		PI(16:0/18:1)	1.16075	0.60565	0.66611	0.81414	0.66308	0.51933	1.02018	1.25633	0.71464	0.5005	0.94556	1.39916	0.71445	0.70548	0.71082	0.85465	0.41232	0.65606
PI(16:1/18:1)	PI	16:1/18:1	1 day, 10:02:00		PI(16:1/18:1)	0.10235	0.05315	0.0438	0.06436	0.05192	0.05243	0.09233	0.11077	0.07146	0.04958	0.06667	0.11917	0.06969	0.05004	0.04784	0.09155	0.0399	0.06381
PI(18:0/18:1)	PI	18:0/18:1	1 day, 12:01:00		PI(18:0/18:1)	1.56855	0.8183	0.87153	1.15596	0.97782	0.85333	1.19516	1.44799	1.00246	0.70438	1.38628	1.52789	0.87592	0.90678	0.99723	1.01972	0.71192	0.779
PI(18:1/18:1)	PI	18:1/18:1	1 day, 12:02:00		PI(18:1/18:1)	0.73696	0.35191	0.45385	0.51505	0.40556	0.35993	0.62186	0.75496	0.53291	0.31614	0.55063	0.73176	0.42499	0.4205	0.53566	0.51555	0.28901	0.49421
PI(16:0/20:4)	PI	16:0/20:4	1 day, 12:04:00		PI(16:0/20:4)	2.17158	1.09604	1.17999	1.52362	1.29039	1.122	2.35416	2.52724	1.59317	1.04825	1.97763	2.69333	1.65836	1.54599	1.92547	2.04056	0.83709	1.55243
PI(18:0/20:4)	PI	18:0/20:4	1 day, 14:04:00		PI(18:0/20:4)	15.7788	8.7281	9.43327	12.5994	10.623	9.66667	17.0589	20.0838	12.8971	8.65225	15.7644	21.0842	12.8952	13.1496	15.8242	16.1803	8.11921	12.8494
PI(18:1/20:4)	PI	18:1/20:4	1 day, 14:05:00		PI(18:1/20:4)	2.25487	1.07463	0.99917	1.43731	1.15945	1.044	2.25924	2.67954	1.60301	1.0244	1.86428	2.68708	1.60737	1.48715	1.7009	1.96	0.78609	1.55367
PI(16:0/22:6)	PI	16:0/22:6	1 day, 14:06:00		PI(16:0/22:6)	0.36955	0.21557	0.22403	0.30364	0.24069	0.222	0.50615	0.50552	0.30068	0.19983	0.40567	0.51786	0.33609	0.31601	0.41634	0.43093	0.17993	0.35237
PI(18:0/22:6)	PI	18:0/22:6	1 day, 16:06:00		PI(18:0/22:6)	0.64554	0.36879	0.41509	0.52314	0.43266	0.44927	0.84843	0.82857	0.54299	0.37965	0.71059	0.94423	0.56567	0.53757	0.72384	0.75718	0.41927	0.65236
PS(18:0/18:1)	PS	18:0/18:1	1 day, 12:01:00		PS(18:0/18:1)	58.534	54.7621	78.4482	75.7361	56.6707	52.9702	59.1356	73.155	61.9821	38.2578	38.9293	86.5601	26.0304	45.002	72.8469	51.0675	48.9915	49.5417
PS(18:1/18:1)	PS	18:1/18:1	1 day, 12:02:00		PS(18:1/18:1)	10.7384	5.67883	11.4887	9.5173	6.03744	5.93814	10.1791	10.2804	7.99067	6.63222	11.1317	14.6036	6.76803	6.11784	11.1322	8.37908	6.10934	6.81138
PS(18:0/20:1)	PS	18:0/20:1	1 day, 14:01:00		PS(18:0/20:1)	14.23	9.15781	17.7425	12.9123	7.23457	9.63237	14.3476	14.0251	10.5791	7.64211	20.3582	15.6312	10.718	7.93577	11.798	9.58606	6.89983	9.22335
PS(20:1/18:1)	PS	20:1/18:1	1 day, 14:02:00		PS(20:1/18:1)	5.5575	3.1261	6.07151	5.11102	3.17244	3.86073	4.93604	5.24976	4.21143	2.40898	5.92167	6.82545	3.86151	3.41761	5.42752	4.00959	3.11986	3.57212
PS(18:0/20:3)	PS	18:0/20:3	1 day, 14:03:00		PS(18:0/20:3)	7.08003	3.0602	6.69876	8.39099	6.37515	6.49912	3.53629	8.97841	7.23513	2.82238	4.98957	4.754	2.56149	5.44836	4.95529	3.84924	5.72224	3.57067
PS(18:0/20:4)	PS	18:0/20:4	1 day, 14:04:00		PS(18:0/20:4)	16.9038	13.7829	20.9769	20.7643	15.46	16.1214	16.9059	21.5147	16.8053	12.6089	20.7597	23.5795	15.6857	11.4682	18.053	15.6601	13.4873	13.3478
PS(18:1/20:4)	PS	18:1/20:4	1 day, 14:05:00		PS(18:1/20:4)	0.78978	0.8856	1.4452	0.86243	0.83791	0.94067	1.27373	0.89462	1.76992	0.45563	1.26432	1.34195	0.7039	1.25405	1.59861	1.08322	0.56136	0.94935
PS(18:1/22:0)	PS	18:1/22:0	1 day, 16:01:00		PS(18:1/22:0)	9.64627	7.23018	8.51694	12.0837	6.21266	9.22	7.8255	8.90751	10.1904	5.09671	8.18736	10.1599	9.34518	6.13961	10.2419	6.91068	5.2747	6.77762
PS(18:0/22:4)	PS	18:0/22:4	1 day, 16:04:00		PS(18:0/22:4)	12.2179	7.32871	12.8441	10.6919	8.42692	10.2704	9.34428	13.6513	10.7035	7.31729	12.5645	17.0806	9.30303	7.46224	14.7861	8.7756	6.18404	7.78099
PS(18:0/22:6)	PS	18:0/22:6	1 day, 16:06:00		PS(18:0/22:6)	33.4042	26.0077	32.5029	44.6661	41.5293	38.1015	38.7451	48.2372	39.3004	29.7534	48.6676	80.8438	43.7152	33.5284	67.3815	45.1852	25.9083	33.4443
PS(18:1/22:6)	PS	18:1/22:6	1 day, 16:07:00		PS(18:1/22:6)	0.91459	0.48345	0.6423	1.14964	0.68921	1.30014	1.0373	1.3213	1.08978	0.6768	1.09585	2.26472	1.14226	0.77344	1.50571	1.20131	0.50465	1.97781
PS(18:1/24:0)	PS	18:1/24:0	1 day, 18:01:00		PS(18:1/24:0)	3.6842	2.48499	3.83641	5.2671	2.10434	3.23984	4.46317	4.63616	2.94209	2.75506	5.469	5.25349	2.77044	2.91468	3.71744	3.35686	3.45127	2.49301
PS(22:4/22:6)	PS	22:4/22:6	1 day, 20:10:00		PS(22:4/22:6)	0.84304	0.47452	0.63491	1.15044	1.24014	1.33126	1.59095	1.46568	0.90556	0.562	0.98327	2.05104	1.26148	0.77072	2.1436	1.25839	0.56896	0.84081
PS(22:6/22:6)	PS	22:6/22:6	1 day, 20:12:00		PS(22:6/22:6)	0.50512	0.28736	0.36317	0.37281	0.37133	0.37674	0.75401	0.59162	0.59176	0.34047	0.55336	0.93978	0.5182	0.37447	0.75634	0.52418	0.37066	0.3521
LPC(16:0)	LPC	16:00:00	16:00:00		LPC(16:0)	1.01371	0.55275	0.73874	0.74184	0.56436	0.57528	0.77692	1.02276	0.70244	0.48442	1.35076	1.77892	0.84628	0.7846	0.8878	1.07743	0.55127	0.73579
LPC(18:0)	LPC	18:00:00	18:00:00		LPC(18:0)	0.77823	0.36853	0.51356	0.49287	0.34	0.29322	0.51566	0.6084	0.40563	0.33283	0.66482	1.01483	0.50154	0.43753	0.54029	0.63233	0.28891	0.46014
LPC(18:1)	LPC	18:01:00	18:01:00		LPC(18:1)	0.41573	0.2474	0.29894	0.35856	0.31723	0.23095	0.46119	0.4689	0.35332	0.26364	0.7052	0.89856	0.46201	0.44282	0.41785	0.42707	0.26617	0.40465
LPC(18:3)	LPC	18:03:00	18:03:00		LPC(18:3)	0.01481	0.00579	0.01156	0.01479	0.0048	0.00821	0.01982	0.01137	0.01636	0.01075	0.0346	0.05916	0.02172	0.0219	0.02355	0.03191	0.00895	0.01494
LPC(20:1)	LPC	20:01:00	20:01:00		LPC(20:1)	0.05757	0.02731	0.03086	0.02932	0.03651	0.02151	0.04997	0.03349	0.02755	0.03001	0.07852	0.07662	0.04105	0.03099	0.03425	0.05128	0.02148	0.03175
LPC(20:4)	LPC	20:04:00	20:04:00		LPC(20:4)	0.04273	0.0177	0.00011	0.03651	0.02332	0.02533	0.06587	0.03655	0.05107	0.03731	0.09554	0.1207	0.07136	0.07125	7e-05	0.07705	0.02867	0.01425
LPC(22:6)	LPC	22:06:00	22:06:00		LPC(22:6)	0.0291	0.01228	0.0075	0.02414	0.03355	0.02508	0.06024	0.03079	0.03654	0.03512	0.08574	0.12948	0.05859	0.06412	0.05582	0.06929	0.02029	0.04139
LPG(6:0)	LPG	06:00:00	06:00:00		LPG(6:0)	0.04681	0.05771	0.08384	0.03497	0.03712	0.02739	0.19483	0.33969	0.3023	0.13816	0.22731	0.20194	0.17482	0.26173	0.03264	0.03078	0.036	0.02779
LPE(16:0)	LPE	16:00:00	16:00:00		LPE(16:0)	0.14357	0.11609	0.23732	0.14268	0.10547	0.0964	0.14642	0.2086	0.16539	0.1094	0.21231	0.30684	0.23685	0.20952	0.19104	0.19031	0.11426	0.1432
LPE(18:0)	LPE	18:00:00	18:00:00		LPE(18:0)	0.48506	0.34392	0.54077	0.55423	0.36651	0.31968	0.61717	0.51314	0.46731	0.36874	0.61438	1.0392	0.48169	0.49366	0.5754	0.61239	0.33885	0.46415
LPE(18:1)	LPE	18:01:00	18:01:00		LPE(18:1)	0.60424	0.48999	1.28851	0.34592	0.40046	0.3312	0.46285	0.80918	0.63529	0.41725	0.67802	0.8332	0.54406	0.48141	0.51534	0.45719	0.38079	0.4434
LPE(20:1)	LPE	20:01:00	20:01:00		LPE(20:1)	0.19338	0.13981	0.3729	0.10336	0.13524	0.09391	0.14458	0.21788	0.21719	0.13595	0.23843	0.28959	0.17929	0.15133	0.16372	0.14786	0.10495	0.12793
LPE(20:2)	LPE	20:02:00	20:02:00		LPE(20:2)	0.0148	0.01617	0.04247	0.00574	0.01333	0.01108	0.0162	0.01657	0.01584	0.01202	0.02218	0.02269	0.01678	0.01162	0.01347	0.01144	0.0082	0.01189
LPE(20:4)	LPE	20:04:00	20:04:00		LPE(20:4)	0.17686	0.15689	0.23476	0.09307	0.13375	0.09866	0.16216	0.25443	0.24047	0.12502	0.22967	0.26052	0.18378	0.17881	0.19676	0.18901	0.10808	0.14288
LPE(22:1)	LPE	22:01:00	22:01:00		LPE(22:1)	0.02748	0.01648	0.0603	0.00829	0.01444	0.00878	0.01821	0.02822	0.02971	0.01621	0.02503	0.0234	0.02235	0.01578	0.0181	0.01816	0.01111	0.01586
LPE(22:4)	LPE	22:04:00	22:04:00		LPE(22:4)	0.14852	0.12234	0.22908	0.06231	0.10091	0.07623	0.1185	0.17091	0.18754	0.11119	0.16248	0.19938	0.13755	0.12649	0.12806	0.11	0.08175	0.0938
LPE(22:6)	LPE	22:06:00	22:06:00		LPE(22:6)	0.24414	0.19942	0.25687	0.16805	0.20111	0.16313	0.25263	0.39818	0.32993	0.18121	0.41926	0.64458	0.35464	0.31738	0.33743	0.34551	0.16471	0.27655
LPI(18:0)	LPI	18:00:00	18:00:00		LPI(18:0)	0.0637	0.03818	0.0516	0.04448	0.02272	0.03205	0.03352	0.08759	0.06545	0.03496	0.06688	0.07623	0.04676	0.03588	0.04952	0.05041	0.03149	0.03316
AcCa(14:0)	AcCa	14:00:00	14:00:00		AcCa(14:0)	0.02259	0.01135	0.01271	0.01131	0.00667	0.00707	0.01437	0.0105	0.01244	0.00746	0.02596	0.03337	0.01399	0.01138	0.01511	0.02568	0.00824	0.01057
AcCa(16:0)	AcCa	16:00:00	16:00:00		AcCa(16:0)	0.15347	0.0795	0.09583	0.10143	0.09069	0.08742	0.16098	0.13299	0.10034	0.08151	0.22045	0.24354	0.12579	0.09183	0.14149	0.20122	0.09011	0.11191
AcCa(18:0)	AcCa	18:00:00	18:00:00		AcCa(18:0)	0.05729	0.02911	0.03675	0.03623	0.03262	0.03659	0.05271	0.051	0.04333	0.02818	0.06109	0.0645	0.04905	0.03798	0.06023	0.06287	0.02748	0.04516
AcCa(18:1)	AcCa	18:01:00	18:01:00		AcCa(18:1)	0.11234	0.0495	0.05684	0.06877	0.04735	0.05784	0.06697	0.0837	0.06554	0.04475	0.13415	0.16184	0.07714	0.05766	0.09232	0.13106	0.05008	0.06704
TG(16:0/14:0/14:0)	TG	16:0/14:0/14:0	1 day, 20:00:00		TG(16:0/14:0/14:0)	0.07345	0.05739	0.0639	0.07056	0.07857	0.08742	0.02285	0.08007	0.03401	0.04913	0.0518	0.04934	0.04552	0.04326	0.05984	0.03036	0.05759	0.08199
TG(16:1/14:0/14:0)	TG	16:1/14:0/14:0	1 day, 20:01:00		TG(16:1/14:0/14:0)	0.04041	0.01104	0.01337	0.03292	0.01536	0.02152	0.00586	0.04936	0.01902	0.01687	0	0.01167	0.01939	0.01462	0.01411	0.01499	0.03118	0.03218
TG(15:0/14:0/16:0)	TG	15:0/14:0/16:0	1 day, 21:00:00		TG(15:0/14:0/16:0)	0.10878	0.12725	0.09172	0.08079	0.08151	0.10932	0.03563	0.10772	0.0719	0.0605	0.07798	0.11307	0.04445	0.10061	0.0889	0.05538	0.0795	0.08768
TG(15:0/14:0/16:1)	TG	15:0/14:0/16:1	1 day, 21:01:00		TG(15:0/14:0/16:1)	0.05491	0.02122	0.07475	0.01534	0.03612	0.05738	0.00795	0.06489	0.00815	0.01684	0.0184	0.03038	0.03096	0.02219	0.02163	0.00967	0.0393	0.0381
TG(15:0/14:1/16:1)	TG	15:0/14:1/16:1	1 day, 21:02:00		TG(15:0/14:1/16:1)	0.00459	0.01068	8e-05	0.00362	0.00668	0.00388	0.00362	0.02657	0.00322	0.0039	0	0.00524	0.00296	0.01052	0.00306	0.00618	0.00432	0.00523
TG(16:0/14:0/16:0)	TG	16:0/14:0/16:0	1 day, 22:00:00		TG(16:0/14:0/16:0)	0.22934	0.13646	0.2469	0.19666	0.20868	0.28709	0.10959	0.18111	0.10226	0.12933	0.11692	0.09399	0.11009	0.11695	0.15399	0.11389	0.15185	0.16258
TG(16:0/14:0/16:1)	TG	16:0/14:0/16:1	1 day, 22:01:00		TG(16:0/14:0/16:1)	0.08447	0.08141	0.07981	0.06889	0.06154	0.09167	0.03603	0.13195	0.05251	0.05579	0.04117	0.04119	0.07549	0.0792	0.06621	0.05068	0.07275	0.09435
TG(16:1/14:0/16:1)	TG	16:1/14:0/16:1	1 day, 22:02:00		TG(16:1/14:0/16:1)	0.0335	0.04372	0.03534	0.05008	0.02912	0.0539	0.02293	0.02183	0.03151	0.03804	0.02991	0.02859	0.03896	0.03797	0.02461	0.0342	0.01772	0.06328
TG(15:0/16:0/16:0)	TG	15:0/16:0/16:0	1 day, 23:00:00		TG(15:0/16:0/16:0)	0.19614	0.15995	0.1688	0.19185	0.17007	0.15773	0.13464	0.18942	0.11405	0.1268	0.22745	0.08914	0.10183	0.1581	0.19599	0.15495	0.12768	0.15629
TG(15:0/16:0/16:1)	TG	15:0/16:0/16:1	1 day, 23:01:00		TG(15:0/16:0/16:1)	0.11615	0.08173	0.09246	0.10658	0.08686	0.09566	0.07822	0.14175	0.08862	0.06263	0.05508	0.05772	0.09224	0.07787	0.09446	0.07069	0.08494	0.11566
TG(15:0/16:1/16:1)	TG	15:0/16:1/16:1	1 day, 23:02:00		TG(15:0/16:1/16:1)	0.03286	0.02935	0.04848	0.0511	0.04332	0.01455	0.0396	0.09779	0.02785	0.02112	0.04716	0.03062	0.05302	0.01932	0.02666	0.0477	0.05654	0.07964
TG(16:0/16:0/16:0)	TG	16:0/16:0/16:0	2 days, 0:00:00		TG(16:0/16:0/16:0)	0.23356	0.20614	0.19204	0.24047	0.16721	0.24827	0.1404	0.36858	0.15572	0.14964	0.16709	0.18016	0.16577	0.16325	0.19045	0.1717	0.16804	0.18711
TG(16:0/16:0/16:1)	TG	16:0/16:0/16:1	2 days, 0:01:00		TG(16:0/16:0/16:1)	0.1416	0.0905	0.13131	0.12676	0.11191	0.12936	0.07528	0.19071	0.12228	0.09878	0.0987	0.11393	0.13083	0.12134	0.12362	0.11778	0.11699	0.20015
TG(16:0/16:1/16:1)	TG	16:0/16:1/16:1	2 days, 0:02:00		TG(16:0/16:1/16:1)	0.13855	0.09225	0.0974	0.08643	0.12212	0.09766	0.08496	0.16905	0.07033	0.11387	0.12361	0.07147	0.08916	0.0937	0.06806	0.07963	0.07617	0.09258
TG(16:1/16:1/16:1)	TG	16:1/16:1/16:1	2 days, 0:03:00		TG(16:1/16:1/16:1)	0.03292	0.02351	0.02529	0.03271	0.02784	0.05346	0.02804	0.04425	0.03472	0.02752	0.02406	0.02713	0.0324	0.03824	0.01738	0.02892	0.03354	0.03236
TG(16:0/16:0/17:0)	TG	16:0/16:0/17:0	2 days, 1:00:00		TG(16:0/16:0/17:0)	0.12016	0.17274	0.12221	0.10652	0.14744	0.12628	0.08086	0.10431	0.09777	0.095	0.12785	0.08589	0.08926	0.11117	0.09885	0.01774	0.10735	0.12565
TG(15:0/16:0/18:1)	TG	15:0/16:0/18:1	2 days, 1:01:00		TG(15:0/16:0/18:1)	0.11473	0.09984	0.09296	0.10819	0.12123	0.07282	0.07914	0.13374	0.08081	0.08392	0.08884	0.07706	0.0816	0.10669	0.07568	0.07892	0.09718	0.08535
TG(15:0/16:1/18:1)	TG	15:0/16:1/18:1	2 days, 1:02:00		TG(15:0/16:1/18:1)	0.09631	0.05822	0.07841	0.09073	0.06622	0.07231	0.06063	0.12927	0.06917	0.08456	0.06776	0.06832	0.08364	0.09134	0.0622	0.06198	0.08976	0.07777
TG(18:0/16:0/16:0)	TG	18:0/16:0/16:0	2 days, 2:00:00		TG(18:0/16:0/16:0)	0.16125	0.14562	0.11285	0.12085	0.18612	0.19546	0.13919	0.21814	0.12878	0.11019	0.16523	0.17152	0.09788	0.11511	0.12402	0.15709	0.11413	0.1547
TG(16:0/16:0/18:1)	TG	16:0/16:0/18:1	2 days, 2:01:00		TG(16:0/16:0/18:1)	0.16699	0.11458	0.14054	0.17523	0.13087	0.16172	0.15897	0.24912	0.17181	0.13266	0.20238	0.1955	0.14635	0.16857	0.09668	0.16933	0.13844	0.17265
TG(16:0/16:1/18:1)	TG	16:0/16:1/18:1	2 days, 2:02:00		TG(16:0/16:1/18:1)	0.14611	0.0975	0.12584	0.13965	0.0981	0.11164	0.154	0.25288	0.16831	0.13883	0.1521	0.12078	0.17716	0.17024	0.09345	0.09845	0.11465	0.11875
TG(16:1/16:1/18:1)	TG	16:1/16:1/18:1	2 days, 2:03:00		TG(16:1/16:1/18:1)	0.0497	0.05834	0.0529	0.05614	0.03679	0.06922	0.0543	0.14473	0.07389	0.07525	0.07657	0.06298	0.08605	0.08011	0.04358	0.0579	0.05753	0.06002
TG(16:0/17:0/18:1)	TG	16:0/17:0/18:1	2 days, 3:01:00		TG(16:0/17:0/18:1)	0.02356	0.04877	0.031	0.05062	0.02323	0.03575	0.03338	0.0685	0.03757	0.03037	0.01579	0.04478	0.03669	0.0317	0.02785	0.04751	0.03118	0.0405
TG(16:1/17:0/18:1)	TG	16:1/17:0/18:1	2 days, 3:02:00		TG(16:1/17:0/18:1)	0.03393	0.0444	0.03497	0.05157	0.03962	0.03447	0.0419	0.08217	0.03686	0.05813	0.07151	0.04074	0.0556	0.0587	0.03903	0.03925	0.06183	0.05031
TG(16:1/17:1/18:1)	TG	16:1/17:1/18:1	2 days, 3:03:00		TG(16:1/17:1/18:1)	0.01577	0.0149	0.02224	0.02472	0.01733	0.01916	0.01725	0.0433	0.02204	0.02723	0.02617	0.0282	0.03423	0.02589	0.01039	0.01271	0.04821	0.02976
TG(18:0/16:0/18:0)	TG	18:0/16:0/18:0	2 days, 4:00:00		TG(18:0/16:0/18:0)	0.11957	0.1084	0.1209	0.13428	0.08178	0.11106	0.07822	0.11923	0.09623	0.08744	0.13849	0.11112	0.09788	0.08786	0.0801	0.10784	0.09046	0.10487
TG(18:0/16:0/18:1)	TG	18:0/16:0/18:1	2 days, 4:01:00		TG(18:0/16:0/18:1)	0.14833	0.11789	0.12587	0.19809	0.13674	0.11912	0.17521	0.17027	0.1646	0.18235	0.14451	0.21864	0.16904	0.17956	0.11386	0.1249	0.10428	0.1548
TG(16:0/18:1/18:1)	TG	16:0/18:1/18:1	2 days, 4:02:00		TG(16:0/18:1/18:1)	0.29471	0.3512	0.26757	0.27632	0.20838	0.25629	0.35683	0.47987	0.38729	0.33165	0.33306	0.45197	0.31722	0.31577	0.19518	0.22562	0.21175	0.31627
TG(16:0/18:1/18:2)	TG	16:0/18:1/18:2	2 days, 4:03:00		TG(16:0/18:1/18:2)	0.15576	0.10258	0.14878	0.13377	0.11529	0.13619	0.17162	0.31615	0.24615	0.21887	0.20707	0.19339	0.17212	0.20027	0.08537	0.12549	0.10966	0.15753
TG(16:0/18:2/18:2)	TG	16:0/18:2/18:2	2 days, 4:04:00		TG(16:0/18:2/18:2)	0.06065	0.05001	0.05728	0.05154	0.04687	0.07587	0.07592	0.20049	0.15135	0.09042	0.08888	0.0905	0.06883	0.10475	0.05808	0.07218	0.04707	0.05185
TG(16:0/18:2/18:3)	TG	16:0/18:2/18:3	2 days, 4:05:00		TG(16:0/18:2/18:3)	0.012	0.01329	0.01474	0.016	0.01256	0.00479	0.01829	0.03712	0.02562	0.01371	0.01704	0.01449	0.00886	0.01264	0.0038	0.00687	0.01179	0.00648
TG(17:0/17:0/19:0)	TG	17:0/17:0/19:0	2 days, 5:00:00		TG(17:0/17:0/19:0)	0.03424	0.03704	0.05041	0.06429	0.04455	0.05353	0.04555	0.05091	0.05138	0.05193	0.05999	0.05957	0.05741	0.04632	0.04976	0.04841	0.0457	0.06459
TG(18:0/18:0/18:0)	TG	18:0/18:0/18:0	2 days, 6:00:00		TG(18:0/18:0/18:0)	0.09391	0.04891	0.05793	0.08393	0.05084	0.08447	0.0633	0.08263	0.05076	0.07011	0.08631	0.06855	0.05869	0.04868	0.06399	0.0762	0.06606	0.07539
TG(18:0/18:0/18:1)	TG	18:0/18:0/18:1	2 days, 6:01:00		TG(18:0/18:0/18:1)	0.08934	0.05007	0.06197	0.07345	0.0697	0.06363	0.09618	0.08283	0.06881	0.07932	0.0936	0.09448	0.06794	0.06219	0.04559	0.08546	0.04701	0.06027
TG(18:0/18:1/18:1)	TG	18:0/18:1/18:1	2 days, 6:02:00		TG(18:0/18:1/18:1)	0.14956	0.14775	0.1242	0.14634	0.10232	0.14527	0.12972	0.22566	0.14179	0.17471	0.21369	0.2089	0.15354	0.1521	0.097	0.13705	0.13014	0.13715
TG(18:1/18:1/18:1)	TG	18:1/18:1/18:1	2 days, 6:03:00		TG(18:1/18:1/18:1)	0.45905	0.28826	0.40062	0.31786	0.30942	0.38678	0.35445	0.64779	0.3365	0.55283	0.39866	0.45275	0.42644	0.45292	0.23834	0.41937	0.37078	0.38832
TG(18:1/18:1/18:2)	TG	18:1/18:1/18:2	2 days, 6:04:00		TG(18:1/18:1/18:2)	0.19864	0.10022	0.13066	0.13544	0.14869	0.12983	0.18818	0.37765	0.26834	0.32073	0.19085	0.1742	0.1635	0.16094	0.10696	0.15278	0.09359	0.16799
TG(18:1/18:2/18:2)	TG	18:1/18:2/18:2	2 days, 6:05:00		TG(18:1/18:2/18:2)	0.1226	0.07494	0.09958	0.13458	0.10353	0.11084	0.10517	0.24912	0.12967	0.24003	0.09926	0.1219	0.12409	0.1129	0.08975	0.10253	0.07871	0.06533
TG(18:2/18:2/18:2)	TG	18:2/18:2/18:2	2 days, 6:06:00		TG(18:2/18:2/18:2)	0.12997	0.0944	0.07226	0.15481	0.08323	0.09406	0.08002	0.19858	0.10315	0.16162	0.08475	0.1018	0.08309	0.08035	0.07186	0.10878	0.06673	0.07309
TG(15:0/16:0/24:0)	TG	15:0/16:0/24:0	2 days, 7:00:00		TG(15:0/16:0/24:0)	0.02708	0.02466	0.03776	0.02703	0.02833	0.02242	0.02522	0.03524	0.03496	0.03907	0.03737	0.02547	0.03439	0.04257	0.02919	0.04961	0.02525	0.03436
TG(16:0/16:0/24:0)	TG	16:0/16:0/24:0	2 days, 8:00:00		TG(16:0/16:0/24:0)	0.04445	0.04862	0.03773	0.03764	0.02806	0.01973	0.03481	0.05097	0.04749	0.04024	0.03422	0.03877	0.04092	0.04566	0.04687	0.05729	0.04768	0.03284
TG(16:0/16:1/24:0)	TG	16:0/16:1/24:0	2 days, 8:01:00		TG(16:0/16:1/24:0)	0.03168	0.02794	0.02585	0.03143	0.02564	0.02189	0.03359	0.04058	0.03383	0.03388	0.04299	0.03713	0.02963	0.03663	0.01907	0.03617	0.03816	0.02494
TG(20:0/18:1/18:1)	TG	20:0/18:1/18:1	2 days, 8:02:00		TG(20:0/18:1/18:1)	0.02303	0.02223	0.02861	0.02204	0.01982	0.0223	0.02814	0.03737	0.02969	0.02637	0.03492	0.03273	0.02921	0.03745	0.02747	0.04132	0.01999	0.02504
TG(20:1/18:1/18:1)	TG	20:1/18:1/18:1	2 days, 8:03:00		TG(20:1/18:1/18:1)	0.02905	0.00805	0.01578	0.01782	0.01184	0.01216	0.01524	0.02662	0.02384	0.03016	0.02429	0.02531	0.022	0.02101	0.01861	0.02474	0.02318	0.01778
TG(18:0/18:0/20:4)	TG	18:0/18:0/20:4	2 days, 8:04:00		TG(18:0/18:0/20:4)	0.01542	0.01411	0.01201	0.00953	0.00409	0.00848	0.01803	0.02409	0.01763	0.02607	0.02622	0.02676	0.01728	0.0186	0.01478	0.02233	0.00428	0.01458
TG(18:0/18:1/20:4)	TG	18:0/18:1/20:4	2 days, 8:05:00		TG(18:0/18:1/20:4)	0.01748	0.01756	0.00933	0.00881	0.00765	0.01241	0.01197	0.02469	0.0197	0.01678	0.02125	0.03043	0.02788	0.02447	0.01274	0.02467	0.00807	0.0094
TG(25:0/16:0/16:0)	TG	25:0/16:0/16:0	2 days, 9:00:00		TG(25:0/16:0/16:0)	0.0261	0.01894	0.02733	0.02203	0.02213	0.03336	0.02617	0.02812	0.02742	0.0308	0.02876	0.0226	0.02663	0.03524	0.02574	0.03197	0.03559	0.03228
TG(18:1/18:1/22:0)	TG	18:1/18:1/22:0	2 days, 10:02:00		TG(18:1/18:1/22:0)	0.02427	0.01687	0.01506	0.0156	0.01706	0.01747	0.02698	0.02996	0.02012	0.03133	0.03987	0.02778	0.02504	0.02163	0.01711	0.0251	0.0191	0.01722
DG(16:0/18:1)	DG	16:0/18:1	1 day, 10:01:00		DG(16:0/18:1)	0.10711	0.05302	0.0974	0.07551	0.03915	0.06628	0.09226	0.09352	0.07927	0.05331	0.1199	0.10044	0.06065	0.06379	0.06402	0.10094	0.05204	0.07243
DG(18:0/18:1)	DG	18:0/18:1	1 day, 12:01:00		DG(18:0/18:1)	0.16767	0.10309	0.14539	0.13377	0.08077	0.12551	0.14771	0.15522	0.12459	0.08666	0.17594	0.15913	0.10274	0.10248	0.10083	0.18384	0.09046	0.10712
DG(18:1/18:1)	DG	18:1/18:1	1 day, 12:02:00		DG(18:1/18:1)	0.12232	0.07878	0.10704	0.07521	0.04196	0.07332	0.10179	0.08405	0.09053	0.06119	0.1006	0.10182	0.06376	0.06158	0.06215	0.10155	0.05879	0.05764
DG(16:0/20:4)	DG	16:0/20:4	1 day, 12:04:00		DG(16:0/20:4)	0.04165	0.02036	0.02831	0.03214	0.01378	0.02626	0.02666	0.01783	0.02699	0.01573	0.03175	0.03632	0.01722	0.01951	0.02233	0.04641	0.0137	0.02136
DG(18:0/20:1)	DG	18:0/20:1	1 day, 14:01:00		DG(18:0/20:1)	0.05238	0.04197	0.04656	0.04543	0.01473	0.04198	0.04547	0.06166	0.01792	0.02617	0.0376	0.0446	0.02995	0.02151	0.0435	0.0387	0.03784	0.03908
DG(20:1/18:1)	DG	20:1/18:1	1 day, 14:02:00		DG(20:1/18:1)	0.06617	0.04224	0.05259	0.0496	0.02201	0.04489	0.05065	0.05544	0.04993	0.02696	0.05768	0.04155	0.02908	0.02323	0.03839	0.04718	0.02934	0.03499
DG(18:0/20:4)	DG	18:0/20:4	1 day, 14:04:00		DG(18:0/20:4)	0.21687	0.11774	0.12056	0.13887	0.07007	0.12439	0.13638	0.14639	0.19427	0.09393	0.14422	0.20357	0.08526	0.12156	0.12274	0.26716	0.0769	0.10014
DG(18:1/20:4)	DG	18:1/20:4	1 day, 14:05:00		DG(18:1/20:4)	0.03795	0.02239	0.02592	0.02653	0.01093	0.02329	0.02554	0.02165	0.02963	0.01818	0.02719	0.03692	0.01874	0.02002	0.02014	0.0444	0.01716	0.01992
DG(18:1/22:0)	DG	18:1/22:0	1 day, 16:01:00		DG(18:1/22:0)	0.04917	0.03072	0.03394	0.03429	0.01994	0.03325	0.02894	0.0325	0.02475	0.01479	0.02795	0.021	0.0169	0.01662	0.0336	0.02856	0.02476	0.03527
DG(18:1/22:1)	DG	18:1/22:1	1 day, 16:02:00		DG(18:1/22:1)	0.04399	0.02313	0.03919	0.02683	0.01877	0.02481	0.02812	0.03845	0.01707	0.01603	0.0245	0.0197	0.01401	0.01693	0.02444	0.02714	0.01826	0.03107
DG(18:0/22:4)	DG	18:0/22:4	1 day, 16:04:00		DG(18:0/22:4)	0.05541	0.03716	0.03416	0.03734	0.01647	0.03603	0.03037	0.03934	0.02808	0.02107	0.03506	0.0328	0.02308	0.02108	0.03133	0.04631	0.02602	0.02897
DG(18:0/22:6)	DG	18:0/22:6	1 day, 16:06:00		DG(18:0/22:6)	0.01909	0.01198	0.01731	0.01265	0.00728	0.01167	0.01456	0.01637	0.01884	0.00887	0.0192	0.02303	0.01064	0.01498	0.01475	0.02926	0.01221	0.01244
DG(18:1/24:0)	DG	18:1/24:0	1 day, 18:01:00		DG(18:1/24:0)	0.08638	0.07517	0.09921	0.0693	0.04689	0.07917	0.06153	0.07635	0.04214	0.03223	0.06021	0.05821	0.03021	0.0406	0.05902	0.07231	0.0658	0.06257
DG(18:1/24:1)	DG	18:1/24:1	1 day, 18:02:00		DG(18:1/24:1)	0.05902	0.03994	0.0551	0.04832	0.02126	0.03686	0.03206	0.04195	0.01996	0.01449	0.03241	0.02627	0.01846	0.01611	0.03949	0.03306	0.02708	0.04288
DG(26:1/18:1)	DG	26:1/18:1	1 day, 20:02:00		DG(26:1/18:1)	0.01899	0.01539	0.01966	0.01164	0.00555	0.01299	0.01124	0.01478	0.01239	0.00813	0.01142	0.00806	0.01372	0.00738	0.01256	0.00755	0.01095	0.01517
Cer(d18:1/18:0)	Cer	d18:1/18:0	d36:1		Cer(d18:1/18:0)	0.23732	0.20431	0.2057	0.2001	0.15379	0.19623	0.25063	0.29452	0.16972	0.16258	0.2269	0.2629	0.15436	0.21414	0.20287	0.21937	0.18954	0.17185
Cer(d18:1/18:1)	Cer	d18:1/18:1	d36:2		Cer(d18:1/18:1)	0.72696	0.41089	0.63684	0.48889	0.33702	0.30569	0.66834	1.08855	0.64335	0.32118	0.64455	1.02674	0.66898	0.71949	0.81264	0.62622	0.35326	0.69794
Cer(d18:1/20:1)	Cer	d18:1/20:1	d38:2		Cer(d18:1/20:1)	0.51891	0.35508	0.33492	0.33675	0.26435	0.28905	0.52157	0.56744	0.33771	0.25531	0.33063	0.64509	0.33886	0.30203	0.38305	0.4092	0.25687	0.3475
Cer(d18:0/22:0+O)	Cer	d18:0/22:0+O	d40:0+O		Cer(d18:0/22:0+O)	2.02667	1.34484	1.3596	1.58632	1.18768	1.33027	1.86369	2.17637	1.38226	1.38815	1.15326	2.13313	1.76887	1.48392	1.31704	1.35695	1.03407	1.44682
Cer(d18:1/22:1)	Cer	d18:1/22:1	d40:2		Cer(d18:1/22:1)	5.01212	3.02238	3.09993	3.74847	2.57056	3.27787	4.28392	4.53178	3.14679	2.69894	3.04846	5.6009	3.33707	2.91864	4.24502	3.41487	2.58458	2.99119
Cer(d18:0/24:0+O)	Cer	d18:0/24:0+O	d42:0+O		Cer(d18:0/24:0+O)	0.80044	0.50607	0.40541	0.52869	0.32197	0.44251	0.76319	0.92989	0.5226	0.46043	0.48962	0.88545	0.51019	0.48675	0.51621	0.62524	0.40197	0.53262
Cer(d18:1/24:1)	Cer	d18:1/24:1	d42:2		Cer(d18:1/24:1)	0.30529	0.21615	0.20339	0.18882	0.10927	0.10127	0.32517	0.52741	0.21782	0.1145	0.21984	0.3718	0.19776	0.19425	0.22429	0.22211	0.08556	0.2145
Cer(d18:1/24:2)	Cer	d18:1/24:2	d42:3		Cer(d18:1/24:2)	2.16659	1.65894	1.64372	1.71355	1.22437	1.64564	1.99267	2.23168	1.58416	1.32029	1.63189	3.0425	1.75095	1.57048	1.60885	1.6863	1.30574	1.72439
CerG1(d18:1/17:0)	CerG1	d18:1/17:0	d35:1		CerG1(d18:1/17:0)	0.72684	0.52391	0.63904	0.76207	0.59782	0.63103	0.71815	0.73933	0.59886	0.56512	0.70541	0.80138	0.77282	0.80324	0.74987	0.85595	0.53449	0.88349
CerG1(d18:0/18:0)	CerG1	d18:0/18:0	d36:0		CerG1(d18:0/18:0)	2.69991	0.88219	1.39224	1.81397	1.00995	1.16292	2.1282	2.42986	1.61855	1.23507	2.155	2.76387	1.74258	1.53547	1.33539	2.05209	0.88635	1.93248
CerG1(d18:1/18:0)	CerG1	d18:1/18:0	d36:1		CerG1(d18:1/18:0)	44.1614	23.7237	32.6239	34.755	27.7404	24.135	37.0587	44.778	36.2355	28.6975	38.8438	37.5584	31.7225	33.2424	29.5887	38.8345	23.6082	33.0918
CerG1(d18:1/18:0+O)	CerG1	d18:1/18:0+O	d36:1+O		CerG1(d18:1/18:0+O)	1.79964	0.80435	1.02717	1.40018	1.00805	0.89837	1.3513	1.58114	1.20482	0.86305	1.51807	1.87677	1.28517	1.18697	1.18247	1.47878	0.8305	1.2886
CerG1(d18:1/18:1)	CerG1	d18:1/18:1	d36:2		CerG1(d18:1/18:1)	2.44062	1.0021	1.42377	1.63702	1.1729	1.09232	1.83638	2.31198	1.72221	1.18148	1.51009	2.01607	1.71866	1.41622	1.55628	2.02877	1.12057	1.55784
CerG1(d18:2/18:1)	CerG1	d18:2/18:1	d36:3		CerG1(d18:2/18:1)	0.41505	0.18675	0.22983	0.35009	0.19593	0.25842	0.47823	0.59324	0.31489	0.29304	0.32016	0.63406	0.38699	0.25634	0.39776	0.3737	0.17172	0.33256
CerG1(d18:0/20:0+O)	CerG1	d18:0/20:0+O	d38:0+O		CerG1(d18:0/20:0+O)	3.89846	1.06311	1.79548	2.08258	1.33965	1.39721	2.68643	2.77014	1.97772	1.41635	2.44705	2.40719	2.12249	1.61035	1.85982	2.12857	1.00355	2.16715
CerG1(d18:1/20:0)	CerG1	d18:1/20:0	d38:1		CerG1(d18:1/20:0)	5.08341	1.59607	2.69488	3.29401	1.85978	1.80217	4.32724	4.52102	3.55535	2.12729	4.25118	4.03827	3.99522	2.96834	3.07164	4.21927	1.78369	3.58254
CerG1(d18:1/20:0+O)	CerG1	d18:1/20:0+O	d38:1+O		CerG1(d18:1/20:0+O)	0.75186	0.29607	0.42804	0.49855	0.38238	0.30481	0.55107	0.59136	0.51539	0.39141	0.51383	0.6284	0.42019	0.411	0.41189	0.52872	0.33404	0.30786
CerG1(d18:1/20:1)	CerG1	d18:1/20:1	d38:2		CerG1(d18:1/20:1)	0.75848	0.35	0.45775	0.54973	0.42558	0.3481	0.64038	0.56432	0.54349	0.39409	0.48004	0.6411	0.50278	0.46619	0.48751	0.66749	0.39131	0.45986
CerG1(d18:2/20:1)	CerG1	d18:2/20:1	d38:3		CerG1(d18:2/20:1)	2.0272	0.51052	1.02054	0.95826	0.62766	0.73871	1.65544	1.46562	1.16936	0.65553	1.2908	1.85534	1.1244	0.95493	0.90442	1.60845	0.50355	0.9543
CerG1(d22:0+pO/18:0)	CerG1	d22:0+pO/18:0	d40:0+pO		CerG1(d22:0+pO/18:0)	33.2276	14.2216	21.4893	25.0181	19.5263	17.8976	28.3965	30.4597	28.1791	20.0749	25.8759	30.1722	27.8373	25.1999	21.8807	23.9301	13.883	26.7106
CerG1(d18:1/22:0)	CerG1	d18:1/22:0	d40:1		CerG1(d18:1/22:0)	1.10607	0.78541	0.93176	0.99183	0.91795	0.74306	0.85621	0.85737	1.19936	0.85675	0.77568	0.58852	0.77646	1.2563	0.68523	0.75979	0.8227	1.05805
CerG1(d18:1/22:0+O)	CerG1	d18:1/22:0+O	d40:1+O		CerG1(d18:1/22:0+O)	3.24479	1.63534	2.06513	1.8775	2.05495	1.52444	2.30606	2.57682	1.83496	1.33517	1.85896	1.99158	1.67081	1.86642	1.98108	2.14387	1.91223	2.07246
CerG1(d18:1/22:1)	CerG1	d18:1/22:1	d40:2		CerG1(d18:1/22:1)	95.0136	45.7994	61.0911	71.7604	60.7674	52.9092	76.7276	80.0786	73.8986	53.5882	71.3282	76.3337	73.0239	63.0275	66.09	79.7669	43.5904	65.9695
CerG1(d18:0+pO/22:2)	CerG1	d18:0+pO/22:2	d40:2+pO		CerG1(d18:0+pO/22:2)	9.70082	5.3913	8.6704	6.10799	3.6504	7.54538	11.0876	6.32063	11.93	7.22837	12.9579	7.31649	16.4019	11.5461	5.27592	10.9488	5.48493	8.90902
CerG1(d18:1/23:0)	CerG1	d18:1/23:0	d41:1		CerG1(d18:1/23:0)	8.80961	3.62412	4.9608	6.52995	5.28849	3.41427	8.66987	7.7611	5.45306	4.97813	6.95639	8.97819	7.44019	5.96718	6.04904	7.74358	3.07447	5.9259
CerG1(d18:1/23:0+O)	CerG1	d18:1/23:0+O	d41:1+O		CerG1(d18:1/23:0+O)	91.6591	39.0252	52.2215	45.7441	40.9569	32.1334	85.5438	76.9116	63.7418	45.4699	70.0623	66.8197	65.445	40.9614	47.4146	41.5152	19.3794	59.6789
CerG1(d18:1/23:1)	CerG1	d18:1/23:1	d41:2		CerG1(d18:1/23:1)	20.6618	8.94811	12.2962	16.3521	11.8901	10.7525	17.3706	16.5029	16.3764	12.4296	16.2572	16.0046	17.9713	14.5135	14.0568	16.5143	9.47695	15.1832
CerG1(d18:0/24:0+O)	CerG1	d18:0/24:0+O	d42:0+O		CerG1(d18:0/24:0+O)	18.1414	7.37728	9.28438	12.6407	7.67409	7.15749	16.3619	17.7446	12.5392	8.70936	14.5527	19.2882	15.1962	13.7555	9.80112	12.3693	7.20833	15.282
CerG1(d18:1/24:0)	CerG1	d18:1/24:0	d42:1		CerG1(d18:1/24:0)	6.90843	3.2798	3.95022	4.2804	2.59877	2.88751	4.82079	5.39175	4.26188	3.49635	4.57015	4.43858	4.43062	4.07303	3.5057	4.57184	3.02128	4.14409
CerG1(d18:1/24:0+O)	CerG1	d18:1/24:0+O	d42:1+O		CerG1(d18:1/24:0+O)	133.454	66.4516	84.3808	108.802	89.7679	70.4422	119.346	124.951	107.752	68.0276	131.772	131.649	110.813	103.628	101.41	114.733	66.2855	102.676
CerG1(d18:1/24:1)	CerG1	d18:1/24:1	d42:2		CerG1(d18:1/24:1)	15.4488	6.46143	10.4211	11.0526	8.68783	6.60047	10.9259	11.2692	10.1023	7.10778	10.7251	12.0321	10.6986	9.06679	8.3491	9.59388	7.41312	10.6217
CerG1(d18:2/24:0+O)	CerG1	d18:2/24:0+O	d42:2+O		CerG1(d18:2/24:0+O)	72.6564	33.1978	48.3468	58.0853	48.8489	42.9325	56.8855	64.7466	59.168	42.1123	77.6476	75.4841	66.7943	53.3857	49.106	60.9361	36.5692	60.3129
CerG1(d18:1/24:2)	CerG1	d18:1/24:2	d42:3		CerG1(d18:1/24:2)	1.42158	0.91865	0.81676	1.17786	1.13122	0.87277	1.0256	0.77949	1.27393	1.05143	1.19512	1.16035	1.12727	0.99376	0.94304	1.02859	1.03635	0.98806
CerG1(d18:1/25:0)	CerG1	d18:1/25:0	d43:1		CerG1(d18:1/25:0)	2.44515	1.03717	1.20722	2.2323	2.03126	1.99302	1.41213	2.43851	1.02296	0.72213	1.33466	1.44049	1.10335	0.92813	1.41494	1.24859	1.28014	2.14739
CerG1(d18:1/25:0+O)	CerG1	d18:1/25:0+O	d43:1+O		CerG1(d18:1/25:0+O)	4.84587	1.96143	2.68824	3.73775	2.4415	2.19628	4.11242	3.18035	3.1198	2.34246	4.18041	5.3119	3.70048	2.98775	2.69396	3.57968	1.78812	3.46315
CerG1(d18:1/25:1)	CerG1	d18:1/25:1	d43:2		CerG1(d18:1/25:1)	2.87489	1.08696	1.34661	2.45644	1.37281	1.3623	3.25852	2.08723	1.91225	1.23034	2.16197	2.63452	2.16268	1.74255	1.86909	2.67711	1.16755	1.83779
CerG1(d18:1/26:1)	CerG1	d18:1/26:1	d44:2		CerG1(d18:1/26:1)	2.25567	1.01122	1.25617	2.02632	1.1388	1.06206	2.18441	2.92181	1.67947	1.08611	1.67655	2.23039	1.55311	1.70095	1.59259	1.8758	1.32713	1.94977
ST(d18:1/18:0)	ST	d18:1/18:0	d36:1		ST(d18:1/18:0)	8.99307	4.6908	6.63959	6.15789	4.82043	4.58787	8.03552	8.35439	6.1008	5.00582	6.68339	8.58193	6.01377	5.50128	6.59041	7.74171	4.2632	5.10263
ST(d18:1/18:0+O)	ST	d18:1/18:0+O	d36:1+O		ST(d18:1/18:0+O)	2.01385	1.01632	1.32845	1.59955	1.15791	1.16516	1.50226	1.6614	1.36464	1.12584	1.67275	2.03021	1.36376	1.2698	1.73203	1.52214	0.91553	1.34779
ST(d18:2/18:0)	ST	d18:2/18:0	d36:2		ST(d18:2/18:0)	1.54232	0.48348	1.17676	1.10059	1.36077	0.84806	1.33448	1.31146	1.25104	0.87547	1.19708	1.63192	0.63609	1.00075	1.11173	1.41193	0.69962	1.11188
ST(d38:1)	ST	d38:1	d38:1		ST(d38:1)	1.10103	0.58577	0.80841	0.55658	0.53889	0.6168	0.92164	0.82395	0.70096	0.58467	0.92944	1.06496	0.70298	0.76838	0.72923	0.89221	0.51339	0.60682
ST(d40:1)	ST	d40:1	d40:1		ST(d40:1)	2.39905	1.85109	2.2391	2.10409	1.88775	1.87558	2.37732	2.39661	2.2064	1.95374	2.02403	2.37503	2.07242	2.12235	2.06349	2.14723	1.62969	1.69124
ST(d18:1/22:0+O)	ST	d18:1/22:0+O	d40:1+O		ST(d18:1/22:0+O)	3.73712	1.8936	2.84831	2.33328	2.62047	1.97667	2.78548	2.88627	2.304	1.70498	2.42549	1.36461	1.65943	1.5136	2.45098	2.62281	2.09334	2.84475
ST(d18:1/22:1)	ST	d18:1/22:1	d40:2		ST(d18:1/22:1)	2.46156	1.09393	1.90888	1.59478	1.21494	1.21135	2.29475	2.44543	1.6304	1.30841	1.72597	2.07966	1.489	1.36871	1.85496	1.99772	1.16251	1.69702
ST(d18:1/24:0)	ST	d18:1/24:0	d42:1		ST(d18:1/24:0)	16.4656	8.65487	11.0419	11.2383	8.36311	7.55677	13.4133	13.8757	11.4976	7.83823	11.5298	13.0072	10.5731	9.46039	9.82104	10.786	6.84009	11.1203
ST(d18:1/24:0+O)	ST	d18:1/24:0+O	d42:1+O		ST(d18:1/24:0+O)	6.80182	3.77348	4.71305	4.23046	3.7033	2.99222	5.0444	5.62321	3.752	3.135	4.25487	5.06683	3.69445	3.05126	3.96047	4.26171	2.30451	4.10812
ST(d18:1/24:1)	ST	d18:1/24:1	d42:2		ST(d18:1/24:1)	37.1178	17.5099	29.8958	23.7307	21.1334	23.0638	33.5255	30.2843	27.04	17.9808	30.7178	31.6894	25.6172	23.7036	27.2798	32.2654	18.3168	24.8338
ST(d42:2+O)	ST	d42:2+O	d42:2+O		ST(d42:2+O)	1.72495	1.10805	1.85591	1.62661	1.46851	1.3944	1.47484	1.78633	1.312	1.09951	1.5	1.13512	1.23582	1.1933	1.39776	1.05667	0.91339	0.97196
SM(d16:0/18:1)	SM	d16:0/18:1	d34:1		SM(d16:0/18:1)	0.21571	0.21457	0.12924	0.15838	0.14605	0.11584	0.20612	0.39845	0.24733	0.21722	0.34679	0.3257	0.40568	0.19698	0.20516	0.2629	0.08331	0.18448
SM(d18:0/18:1)	SM	d18:0/18:1	d36:1		SM(d18:0/18:1)	10.3098	10.5893	6.70051	14.4596	6.85854	5.97466	11.0054	15.2347	12.6288	10.9916	18.4572	18.2094	18.1449	14.0007	10.3019	10.8202	4.21301	8.04746
SM(d18:1/18:1)	SM	d18:1/18:1	d36:2		SM(d18:1/18:1)	1.09832	0.51012	0.70254	1.58383	0.42937	1	1.06193	0.97519	0.88612	0.72001	1.29234	2.01568	1.57137	0.94454	1.00713	1.34574	0.57669	0.21778
SM(d38:1)	SM	d38:1	d38:1		SM(d38:1)	0.7475	0.62096	0.40518	0.66689	0.32512	0.32865	0.79162	0.87773	0.70561	0.57784	1.17943	1.09661	1.03431	0.65251	0.49434	0.56079	0.24531	0.56143
SM(d38:4)	SM	d38:4	d38:4		SM(d38:4)	0.07451	0.09222	0.05457	0.12945	0.05776	0.04651	0.13723	0.06117	0.14782	0.10861	0.1085	0.12226	0.11224	0.07607	0.13681	0.0714	0.02042	0.05285
SM(d40:1)	SM	d40:1	d40:1		SM(d40:1)	1.32471	1.53756	0.91472	1.69106	0.58829	0.60819	1.34777	1.74948	1.34427	0.95532	2.24483	1.56348	1.77044	1.12635	0.83774	1.01067	0.5252	0.93183
SM(d22:0/20:1)	SM	d22:0/20:1	d42:1		SM(d22:0/20:1)	1.41254	1.33153	0.93249	1.76851	0.54537	0.57261	1.54745	2.04006	1.18608	1.16527	2.72219	1.82752	1.98814	1.37053	0.87212	0.89432	0.61572	0.7963
SM(d42:2)	SM	d42:2	d42:2		SM(d42:2)	9.21688	10.9672	7.04569	13.1404	4.63268	3.74464	11.6553	12.9626	9.63571	8.57973	17.9877	10.4148	13.2995	8.48047	6.07128	7.45007	3.35718	6.65192
MGDG(14:0/16:0)	MGDG	14:0/16:0	1 day, 6:00:00		MGDG(14:0/16:0)	8.70538	5.37397	6.0581	6.22445	4.81214	5.41318	6.12643	11.0086	6.37978	3.82663	6.28429	7.28249	6.78598	4.68801	7.14351	6.9821	3.88466	6.90132
MGDG(16:0/16:0)	MGDG	16:0/16:0	1 day, 8:00:00		MGDG(16:0/16:0)	19.7591	14.7113	17.0191	14.7603	11.9401	13.1926	10.7224	20.5668	11.0294	10.35	13.7256	16.3035	13.2916	12.0081	14.6763	14.2979	10.374	13.5132
MGDG(16:0/16:1)	MGDG	16:0/16:1	1 day, 8:01:00		MGDG(16:0/16:1)	8.74839	6.32264	6.70857	6.81085	4.42643	5.54761	5.12357	8.45245	5.71758	4.32646	6.0746	7.45525	5.44931	4.87197	6.63158	6.14498	3.93569	6.23289
MGDG(16:0/18:0)	MGDG	16:0/18:0	1 day, 10:00:00		MGDG(16:0/18:0)	15.3376	10.9349	11.6286	11.1037	7.90626	9.44421	8.79278	16.9837	10.7246	8.17795	11.1645	12.7627	10.7134	8.92857	12.3211	11.5256	7.92031	10.6447
MGDG(16:0/18:1)	MGDG	16:0/18:1	1 day, 10:01:00		MGDG(16:0/18:1)	30.6323	19.4042	26.6095	20.7655	17.4798	18.2938	18.5646	31.4121	20.7952	15.3484	22.8927	25.9922	22.9704	17.0216	21.7645	22.9299	14.799	20.625
MGDG(16:1/18:1)	MGDG	16:1/18:1	1 day, 10:02:00		MGDG(16:1/18:1)	2.4129	2.11916	2.10952	2.11297	1.75797	1.85782	1.64591	2.7464	1.42549	1.34446	1.84418	2.2537	2.07009	1.55391	2.07573	1.95086	1.30584	1.90724
MGDG(16:0/20:0)	MGDG	16:0/20:0	1 day, 12:00:00		MGDG(16:0/20:0)	3.42624	2.15949	2.54	2.13006	1.49289	1.76389	1.9154	3.21998	2.36938	1.38698	2.49316	3.44436	2.43888	1.91779	2.04392	2.2936	1.14925	2.02039
MGDG(16:0/20:1)	MGDG	16:0/20:1	1 day, 12:01:00		MGDG(16:0/20:1)	8.64516	5.58845	6.4419	5.54515	4.75375	5.51228	6.06939	10.6628	5.99851	4.17206	6.73767	8.91829	7.4902	5.38005	6.17039	6.09039	4.02167	5.93355
MGDG(18:1/18:1)	MGDG	18:1/18:1	1 day, 12:02:00		MGDG(18:1/18:1)	4.00688	2.71677	3.38095	2.4162	1.84479	2.40758	2.39163	4.64265	2.56485	1.95747	2.60506	3.11362	2.97956	2.05728	2.81333	2.37185	1.90353	2.51447
