# Supplementary material for: Sleep loss induces cholesterol-associated myelin dysfunction
Source: Proc Natl Acad Sci U S A. 2026 Jan 20;123(4):e2523438123. doi: 10.1073/pnas.2523438123 (PMC12846829; doi:10.1073/pnas.2523438123)
Supplement: Supplementary file 4 — Dataset S03 (XLSX) [file pnas.2523438123.sd03.xlsx]

## Sheet: Fig. 1
Figure 1D			Figure 1E			Figure 1G
S	SL		S	SL			S																				SL
0.246449	0.24355		0.2535	0.253		CC	7094.05	5825.24	6763.38	7719.08	5483.49	6190.9	7637.86	5601.17	7118.53	4379.28	8751.08	9904.19									6677	6112.69	6008.34	5710.55	5235.08	5876.36	5017.78	5319.73
0.290881	0.179958		0.2689	0.2238		Int	5779.55	7418.63	6572.5	6861.93	8047.47	8868.63	7231.02	7595.28	6980.87	7589.54	7741.38	4285.02	5135.16	9745.91	5203.94	7413.13	8791.47	7446.52			7161.33	8643.34	6716.7	6392.65	6351.34	6112.48	7942	7448.81	8561.73	9058.61	8065.38	6596.3	6921.56	6567.46	6659.29	8733.26
0.332699	0.24111		0.2645	0.2457		Lat	7495.83	8844.34	7702.46	6466.16	6250.68	8487.39	8050.9	8155.88	7265.24	8019.74	5413.24	8181.93	7314.22	6684.87	7474.81	6667.08	7466.28	7574.33	5746.91	4516.54	6901.51	8388.82	6101.09	7476.94	5899.22	5964.51	7357.79	7317.7	4109.39	5949.1	8036.82	8304.25	7580.66	6999.15	6635.08	5901.86	6428.49	7320.48
0.2792	0.244221		0.2903	0.2546
0.231081	0.246612		0.239	0.2358
0.272198	0.271073		0.2643	0.2777
0.325137	0.258423		0.2618	0.249
0.286395	0.250105		0.2585	0.2465
0.296842	0.212332		0.2821	0.2449
0.272363	0.2742		0.263	0.247
Figure 1I			Figure 1J					Figure 1K
S	SL		x (nm)	S	x (nm)	SL		x (nm)	S	x (nm)	SL
0.53879	0.709635		63.1825	0.0883392	43.25	0.110988		97.838	0.1002	175.921	0.110988
0.570631	0.680127		77.863	0.176678	44.5075	0.221976		109.985	0.200401	190.513	0.221976
0.634115	0.656831		83.6925	0.265018	74.967	0.332963		189.311	0.300601	225.635	0.332963
0.6302	0.693087		87.713	0.353357	76.091	0.443951		198.862	0.400802	238.432	0.443951
0.597394	0.670361		89.782	0.441696	77.3065	0.554939		230.458	0.501002	274.817	0.554939
0.526747	0.60788		91.362	0.530035	78.0075	0.665927		235.468	0.601202	278.52	0.665927
0.578389	0.670973		92.3	0.618375	80.9855	0.776915		238.05	0.701403	290.33	0.776915
0.708963	0.674071		92.72	0.706714	84.1135	0.887902		240.807	0.801603	294.3	0.887902
0.724704	0.692501		92.8995	0.795053	84.2885	0.99889		248.577	0.901804	296.895	0.99889
0.601614	0.697822		94.8045	0.883392	85.9935	1.10988		263.27	1.002	298.509	1.10988
0.651824	0.725274		94.871	0.971731	87.1365	1.22087		263.41	1.1022	309.16	1.22087
0.771607	0.616545		95.4505	1.06007	87.4905	1.33185		278.611	1.2024	310.184	1.33185
0.519976	0.781245		97.17	1.14841	87.651	1.44284		283.403	1.30261	313.726	1.44284
0.514001	0.748366		97.595	1.23675	87.7895	1.55383		285.061	1.40281	324.382	1.55383
0.65392	0.700829		97.8185	1.32509	87.932	1.66482		285.935	1.50301	325.426	1.66482
0.750637	0.628958		98.237	1.41343	87.956	1.7758		292.084	1.60321	326.35	1.7758
0.628207	0.718869		98.8385	1.50177	88.1175	1.88679		293.383	1.70341	333.569	1.88679
0.632931	0.735974		99.242	1.59011	89.096	1.99778		296.339	1.80361	351.29	1.99778
0.663412	0.581268		99.648	1.67845	89.4005	2.10877		303.358	1.90381	353.358	2.10877
0.708324	0.729918		99.7465	1.76678	89.65	2.21976		305.439	2.00401	353.388	2.21976
0.635148	0.584911		100.442	1.85512	91.0615	2.33074		307.404	2.10421	354.034	2.33074
0.465135	0.651558		101.09	1.94346	91.11	2.44173		310.252	2.20441	354.745	2.44173
0.651733	0.700108		102.12	2.0318	91.437	2.55272		316.124	2.30461	355.069	2.55272
0.598842	0.731746		102.517	2.12014	92.23	2.66371		317.878	2.40481	357.869	2.66371
0.464448	0.740342		102.571	2.20848	92.9235	2.77469		318.334	2.50501	358.186	2.77469
0.695474	0.66671		102.583	2.29682	92.9965	2.88568		319.378	2.60521	359.595	2.88568
0.744092	0.706691		102.87	2.38516	93.5205	2.99667		325.528	2.70541	359.621	2.99667
0.671092	0.501452		103.114	2.4735	93.5695	3.10766		325.925	2.80561	364.587	3.10766
0.651353	0.571095		103.126	2.56184	93.605	3.21865		327.106	2.90581	366.083	3.21865
0.71156	0.546813		104.942	2.65018	93.72	3.32963		332.534	3.00601	368.671	3.32963
0.631592	0.715373		105.892	2.73852	93.844	3.44062		335.065	3.10621	368.932	3.44062
0.655401	0.717389		106.479	2.82686	94.1355	3.55161		338.999	3.20641	370.689	3.55161
0.610958	0.711387		106.639	2.91519	94.266	3.6626		342.794	3.30661	373.679	3.6626
0.712314	0.603719		106.837	3.00353	95.2615	3.77358		345.3	3.40681	375.16	3.77358
0.614536	0.569162		107.306	3.09187	95.406	3.88457		351.241	3.50701	375.951	3.88457
0.683034	0.770173		107.922	3.18021	95.407	3.99556		351.541	3.60721	376.355	3.99556
0.665618	0.734892		108.049	3.26855	95.859	4.10655		352.097	3.70741	377.539	4.10655
0.629271	0.700781		108.097	3.35689	96.5415	4.21754		354.384	3.80762	378.541	4.21754
0.62709	0.544637		108.225	3.44523	96.557	4.32852		358.33	3.90782	380.75	4.32852
0.686413	0.785084		108.466	3.53357	96.565	4.43951		359.856	4.00802	382.797	4.43951
0.654954	0.765663		108.65	3.62191	96.8665	4.5505		361.262	4.10822	382.828	4.5505
0.665678	0.717926		108.763	3.71025	96.8875	4.66149		361.744	4.20842	384.48	4.66149
0.777759	0.669167		109.293	3.79859	98.0315	4.77248		366.926	4.30862	385.54	4.77248
0.669848	0.6673		109.411	3.88693	98.544	4.88346		368.112	4.40882	385.95	4.88346
0.770141	0.703363		110.139	3.97527	98.8195	4.99445		372.561	4.50902	389.421	4.99445
0.580844	0.624697		110.316	4.0636	99.0745	5.10544		372.866	4.60922	391.234	5.10544
0.582294	0.687976		111.068	4.15194	99.121	5.21643		374.008	4.70942	392.598	5.21643
0.596267	0.779778		111.189	4.24028	99.3655	5.32741		374.361	4.80962	394.055	5.32741
0.620763	0.730962		111.397	4.32862	100.105	5.4384		374.555	4.90982	394.621	5.4384
0.750288	0.623675		111.776	4.41696	100.276	5.54939		375.16	5.01002	394.912	5.54939
0.715735	0.675572		111.79	4.5053	100.795	5.66038		375.435	5.11022	394.942	5.66038
0.706362	0.738217		111.971	4.59364	100.822	5.77137		379.151	5.21042	396.62	5.77137
0.639345	0.732616		112.02	4.68198	100.886	5.88235		380.264	5.31062	398.075	5.88235
0.65612	0.677603		112.106	4.77032	101.106	5.99334		380.75	5.41082	403.111	5.99334
0.70604	0.699309		112.112	4.85866	101.116	6.10433		380.93	5.51102	404.008	6.10433
0.584022	0.698523		112.164	4.947	101.76	6.21532		383.255	5.61122	404.583	6.21532
0.630168	0.77655		112.18	5.03534	101.882	6.3263		383.954	5.71142	404.863	6.3263
0.749021	0.590875		112.195	5.12367	102.334	6.43729		384.013	5.81162	405.095	6.43729
0.647678	0.708378		112.504	5.21201	102.79	6.54828		385.183	5.91182	406.094	6.54828
0.633248	0.75129		112.605	5.30035	102.852	6.65927		387.009	6.01202	410.28	6.65927
0.551075	0.70951		112.697	5.38869	103.509	6.77026		388.059	6.11222	411.109	6.77026
0.429466	0.730091		112.787	5.47703	103.524	6.88124		388.565	6.21242	414.181	6.88124
0.707112	0.755634		113.429	5.56537	103.627	6.99223		390.494	6.31263	414.295	6.99223
0.616591	0.686605		113.5	5.65371	103.654	7.10322		391.406	6.41283	415.142	7.10322
0.687459	0.642396		114.165	5.74205	103.859	7.21421		393.035	6.51303	416.574	7.21421
0.594188	0.739268		114.207	5.83039	103.941	7.32519		393.253	6.61323	417.672	7.32519
0.507743	0.620828		114.641	5.91873	104.116	7.43618		393.505	6.71343	418.897	7.43618
0.748697	0.631743		114.662	6.00707	104.7	7.54717		394.149	6.81363	420.574	7.54717
0.672687	0.678342		114.739	6.09541	104.722	7.65816		394.995	6.91383	421.01	7.65816
0.654404	0.739447		114.886	6.18375	104.9	7.76915		395.833	7.01403	421.326	7.76915
0.671981	0.659111		115.222	6.27208	104.969	7.88013		397.807	7.11423	421.878	7.88013
0.732112	0.640682		115.552	6.36042	105.338	7.99112		399.529	7.21443	422.903	7.99112
0.609883	0.669807		115.613	6.44876	105.353	8.10211		399.75	7.31463	423.028	8.10211
0.677472	0.697031		115.615	6.5371	105.5	8.2131		399.961	7.41483	423.801	8.2131
0.761107	0.648267		115.894	6.62544	105.583	8.32408		403.478	7.51503	426.299	8.32408
0.758529	0.632002		115.951	6.71378	105.656	8.43507		404.112	7.61523	426.933	8.43507
0.670422	0.633989		116.153	6.80212	105.686	8.54606		404.654	7.71543	428.655	8.54606
0.63633	0.659363		116.184	6.89046	105.816	8.65705		405.117	7.81563	428.781	8.65705
0.443544	0.649152		116.234	6.9788	106.028	8.76804		406.061	7.91583	433.324	8.76804
0.776278	0.722192		116.467	7.06714	106.175	8.87902		406.5	8.01603	433.421	8.87902
0.716578	0.687159		116.871	7.15548	106.561	8.99001		407.289	8.11623	434.881	8.99001
0.739478	0.660371		117.123	7.24382	106.689	9.101		408.396	8.21643	434.99	9.101
0.773781	0.67177		117.197	7.33216	106.897	9.21199		410.788	8.31663	435.336	9.21199
0.718483	0.680585		117.344	7.42049	107.067	9.32297		411.943	8.41683	437.243	9.32297
0.737743	0.758322		118.047	7.50883	107.195	9.43396		413.587	8.51703	437.828	9.43396
0.661053	0.550136		118.203	7.59717	107.201	9.54495		413.887	8.71743	437.994	9.54495
0.735589	0.718189		118.236	7.68551	107.224	9.65594		414.158	8.81764	440.627	9.65594
0.642227	0.63846		118.241	7.77385	107.582	9.76693		417.182	8.91784	440.911	9.76693
0.704587	0.808318		118.689	7.86219	107.614	9.87791		417.268	9.01804	441.166	9.87791
0.723144	0.765497		118.909	7.95053	107.785	9.9889		417.372	9.11824	442.027	9.9889
0.662476	0.702077		118.984	8.03887	107.897	10.0999		417.533	9.21844	442.096	10.0999
0.670678	0.762735		119.112	8.12721	108.092	10.2109		417.638	9.31864	442.215	10.2109
0.65405	0.670212		119.225	8.21555	108.269	10.3219		417.802	9.41884	442.43	10.3219
0.656896	0.730881		119.3	8.30389	108.419	10.4329		418.393	9.51904	442.633	10.4329
0.666697	0.722975		119.358	8.39223	108.428	10.5438		419.052	9.61924	447.516	10.5438
0.714534	0.770535		119.638	8.48057	108.704	10.6548		419.455	9.71944	449.124	10.6548
0.665723	0.618155		119.774	8.5689	108.707	10.7658		421.01	9.81964	450.45	10.7658
0.67515	0.761231		119.904	8.65724	108.793	10.8768		421.875	9.91984	450.946	10.8768
0.704172	0.675511		120.153	8.74558	108.803	10.9878		422.581	10.02	453.244	10.9878
0.682464	0.712661		120.184	8.83392	108.859	11.0988		423.898	10.1202	453.308	11.0988
0.536976	0.754288		120.225	8.92226	109.118	11.2098		424.013	10.2204	454.036	11.2098
0.610195	0.761408		120.268	9.0106	109.156	11.3208		427.05	10.3206	455.238	11.3208
0.762737	0.650312		120.366	9.09894	109.24	11.4317		427.668	10.4208	458.541	11.4317
0.578026	0.67357		120.377	9.18728	109.318	11.5427		431.516	10.521	458.728	11.5427
0.47674	0.717671		120.532	9.27562	109.374	11.6537		432.189	10.6212	458.929	11.6537
0.732219	0.758935		120.569	9.36396	109.526	11.7647		432.766	10.7214	460.217	11.7647
0.561629	0.734278		120.674	9.4523	109.536	11.8757		433.327	10.8216	460.91	11.8757
0.709423	0.45808		120.787	9.54064	109.629	11.9867		433.741	10.9218	462.2	11.9867
0.727105	0.608424		120.873	9.62898	109.775	12.0977		434.121	11.022	462.623	12.0977
0.633915	0.624473		121.245	9.71731	109.882	12.2087		434.641	11.1222	466.214	12.2087
0.752355	0.762103		121.257	9.80565	109.922	12.3196		436.036	11.2224	468.916	12.3196
0.755016	0.73296		121.292	9.89399	110.025	12.4306		436.956	11.3226	469.375	12.4306
0.640057	0.651269		121.548	9.98233	110.117	12.5416		437.176	11.4228	470.142	12.5416
0.670436	0.728602		121.59	10.0707	110.412	12.6526		438.368	11.523	470.513	12.6526
0.69299	0.638663		121.764	10.159	110.581	12.7636		441.007	11.6232	470.703	12.7636
0.716193	0.685417		121.77	10.2473	110.694	12.8746		443.443	11.7234	472.425	12.8746
0.738051	0.556892		121.849	10.3357	110.715	12.9856		445.523	11.8236	473.441	12.9856
0.694201	0.646542		122.001	10.424	110.727	13.0966		447.097	11.9238	475.845	13.0966
0.689657	0.645594		122.171	10.5124	110.823	13.2075		449.077	12.024	476.078	13.2075
0.647399	0.612325		122.174	10.6007	111.055	13.3185		449.35	12.1242	476.926	13.3185
0.745833	0.615468		122.581	10.689	111.317	13.4295		450.972	12.2244	477.662	13.4295
0.721786	0.583026		122.644	10.7774	111.493	13.5405		451.481	12.3246	479.086	13.6515
0.687833	0.638207		122.76	10.9541	111.698	13.6515		451.694	12.4248	479.383	13.7625
0.620092	0.617642		122.917	11.0424	111.76	13.7625		451.905	12.5251	479.559	13.8735
0.659671	0.610256		123.014	11.1307	111.867	13.8735		452.626	12.6253	481.244	13.9845
0.74827	0.674118		123.299	11.2191	111.897	13.9845		452.673	12.8257	481.343	14.0954
0.590831	0.71142		123.408	11.3074	111.939	14.0954		453.005	12.9259	481.801	14.2064
0.603698	0.70669		123.422	11.3958	111.984	14.2064		453.442	13.0261	481.913	14.3174
0.665723	0.786332		123.56	11.4841	112.204	14.3174		454.454	13.1263	482.195	14.4284
0.779556	0.614249		123.582	11.5724	112.207	14.4284		456.405	13.2265	484.294	14.5394
0.809804	0.624554		123.725	11.6608	112.457	14.5394		458.929	13.3267	484.904	14.6504
0.658454	0.69296		123.957	11.7491	112.517	14.6504		461.789	13.4269	486.768	14.7614
0.574595	0.708066		123.968	11.8375	112.541	14.7614		462.06	13.5271	487.072	14.8724
0.682225	0.579928		124.067	11.9258	112.59	14.8724		462.483	13.6273	487.159	14.9834
0.640818	0.690183		124.17	12.0141	112.686	14.9834		463.854	13.7275	489.945	15.0943
0.680165	0.632497		124.221	12.1025	112.969	15.0943		464.341	13.8277	492.096	15.2053
0.248426	0.718424		124.251	12.1908	113.019	15.2053		465.159	13.9279	493.743	15.3163
0.71531	0.656546		124.254	12.2792	113.022	15.3163		466.972	14.0281	495.287	15.4273
0.755601	0.711944		124.344	12.3675	113.583	15.4273		467.142	14.1283	495.729	15.5383
0.66385	0.650227		124.415	12.4558	114.027	15.5383		468.589	14.2285	496.36	15.6493
0.682337	0.440039		124.469	12.5442	114.059	15.6493		468.598	14.3287	497.032	15.7603
0.748076	0.67093		124.525	12.6325	114.062	15.7603		468.75	14.4289	497.9	15.8713
0.774592	0.629542		124.82	12.7208	114.197	15.8713		468.834	14.5291	497.972	15.9822
0.574946	0.675929		124.829	12.8092	114.281	15.9822		469.051	14.6293	498.946	16.0932
0.631016	0.525353		124.98	12.8975	114.376	16.0932		469.498	14.7295	500.595	16.2042
0.65633	0.674737		125.034	12.9859	114.456	16.2042		469.903	14.8297	501.243	16.3152
0.742757	0.654143		125.094	13.0742	115.26	16.3152		470.633	14.9299	501.912	16.4262
0.671006	0.641969		125.231	13.1625	115.368	16.4262		472.484	15.0301	502.69	16.5372
0.759087	0.686447		125.233	13.2509	115.496	16.5372		472.719	15.1303	502.976	16.6482
0.773512	0.760359		125.646	13.3392	115.615	16.6482		473.154	15.2305	503.236	16.7592
0.806261	0.674167		125.711	13.4276	115.876	16.7592		474.467	15.3307	503.333	16.8701
0.722184	0.679209		125.724	13.5159	116.088	16.8701		476.809	15.4309	503.54	16.9811
0.64571	0.648783		125.814	13.6042	116.18	16.9811		476.909	15.5311	503.973	17.0921
0.594619	0.689433		125.91	13.6926	116.336	17.0921		478.457	15.6313	504.012	17.2031
0.687705	0.660014		126.037	13.7809	116.434	17.2031		478.645	15.7315	506.085	17.3141
0.603589	0.570933		126.159	13.8693	116.713	17.3141		478.782	15.8317	506.333	17.4251
0.687974	0.62715		126.2	13.9576	116.728	17.4251		479.416	15.9319	506.552	17.5361
0.63097	0.675465		126.273	14.0459	116.781	17.5361		479.46	16.0321	506.69	17.6471
0.65406	0.738183		126.379	14.1343	116.883	17.6471		479.76	16.1323	506.802	17.758
0.550472	0.483435		126.425	14.2226	117.017	17.758		479.791	16.2325	507.77	17.869
0.528225	0.691679		126.427	14.311	117.085	17.869		480.088	16.3327	507.981	17.98
0.720565	0.697034		126.593	14.3993	117.171	17.98		480.132	16.4329	508.041	18.091
0.705659	0.701948		127.093	14.4876	117.389	18.091		480.517	16.5331	508.134	18.202
0.626593	0.780251		127.166	14.576	117.468	18.202		481.861	16.6333	508.23	18.313
0.562176	0.773276		127.358	14.6643	117.478	18.313		482.65	16.7335	508.757	18.424
0.590448	0.636429		127.603	14.7527	117.608	18.424		483.77	16.8337	510.095	18.535
0.698272	0.658895		127.745	14.841	117.743	18.535		484.285	16.9339	511.444	18.6459
0.490352	0.704299		127.769	14.9293	117.799	18.6459		485.339	17.0341	511.852	18.7569
0.673133	0.737788		127.943	15.0177	117.852	18.7569		486.253	17.1343	512.081	18.8679
0.640473	0.540259		128.117	15.106	117.916	18.8679		487.771	17.2345	512.349	18.9789
0.716724	0.513008		128.156	15.1943	118.037	18.9789		489.64	17.3347	513.068	19.0899
0.656096	0.741591		128.284	15.2827	118.541	19.0899		490.874	17.4349	513.215	19.2009
0.600923	0.648258		128.298	15.371	118.672	19.2009		491.868	17.5351	513.387	19.3119
0.609994	0.673642		128.422	15.4594	118.676	19.3119		492.254	17.6353	514.958	19.4229
0.586625	0.692217		128.438	15.5477	118.701	19.4229		493.479	17.7355	516.433	19.5339
0.657879	0.582039		128.5	15.636	118.811	19.5339		493.628	17.8357	516.957	19.6448
0.562462	0.803813		128.834	15.7244	119.023	19.6448		495.478	17.9359	517.404	19.7558
0.635089	0.728634		129.054	15.8127	119.162	19.7558		496.782	18.0361	519.39	19.8668
0.654184	0.714989		129.119	15.9011	119.437	19.8668		496.91	18.1363	519.657	19.9778
0.741231	0.788526		129.167	15.9894	119.894	19.9778		499.444	18.2365	521.501	20.0888
0.662195	0.696294		129.489	16.0777	120.033	20.0888		500.133	18.3367	525.868	20.1998
0.255976	0.750601		129.786	16.1661	120.04	20.1998		500.146	18.4369	526.43	20.3108
0.697986	0.723753		129.879	16.2544	120.099	20.3108		501.451	18.5371	526.66	20.4218
0.658915	0.606768		130.099	16.3428	120.114	20.4218		502.574	18.6373	528.192	20.5327
0.578619	0.760066		130.345	16.4311	120.143	20.5327		503.619	18.7375	529.286	20.6437
0.603958	0.767652		130.635	16.5194	120.198	20.6437		504.703	18.8377	530.144	20.7547
0.641416	0.739676		130.779	16.6078	120.347	20.7547		504.829	18.9379	531.377	20.8657
0.630711	0.725157		130.863	16.6961	120.416	20.8657		504.98	19.0381	531.969	20.9767
0.641147	0.719686		131.645	16.7845	120.634	20.9767		505.853	19.1383	532.623	21.0877
0.692641	0.720323		131.779	16.8728	120.646	21.0877		506.255	19.2385	532.782	21.1987
0.653555	0.715224		131.866	16.9611	120.688	21.1987		507.135	19.3387	532.97	21.3097
0.787232	0.735855		132.175	17.0495	120.73	21.3097		508.799	19.4389	534.128	21.4206
0.595379	0.718857		132.185	17.1378	120.79	21.4206		509.763	19.5391	534.474	21.5316
0.673737	0.67618		132.239	17.2261	120.848	21.5316		510.829	19.6393	534.506	21.6426
0.611339	0.688081		132.261	17.3145	120.865	21.6426		511.341	19.7395	534.941	21.7536
0.628853	0.676908		132.401	17.4028	120.867	21.7536		512.306	19.8397	539.539	21.8646
0.681297	0.712927		132.421	17.4912	121.034	21.8646		512.617	19.9399	540.292	21.9756
0.619391	0.664365		132.55	17.5795	121.063	21.9756		512.8	20.0401	540.698	22.0866
0.689847	0.608712		132.596	17.6678	121.136	22.0866		513.341	20.1403	541.518	22.1976
0.704194	0.6874		132.687	17.7562	121.504	22.1976		514.948	20.2405	542.188	22.3085
0.552412	0.619996		132.727	17.8445	121.569	22.3085		516.126	20.3407	542.37	22.4195
0.698744	0.719837		132.736	17.9329	121.701	22.4195		517.74	20.4409	542.516	22.5305
0.632349	0.62226		133.168	18.0212	121.951	22.5305		518.541	20.5411	542.896	22.6415
0.672582	0.766698		133.323	18.1095	121.956	22.6415		519.614	20.6413	544.334	22.7525
0.629375	0.683274		133.41	18.1979	122.031	22.7525		520.325	20.7415	545.083	22.8635
0.637536	0.689196		133.759	18.2862	122.23	22.8635		521.511	20.8417	545.344	22.9745
0.584492	0.596756		133.811	18.3746	122.391	22.9745		521.673	20.9419	546.147	23.0855
0.707316	0.627481		134.04	18.4629	122.405	23.0855		521.916	21.0421	547.278	23.1964
0.63385	0.755665		134.137	18.5512	122.51	23.1964		522.856	21.1423	547.902	23.3074
0.688897	0.67387		134.269	18.6396	122.803	23.3074		523.654	21.2425	548.02	23.4184
0.418401	0.647297		134.345	18.7279	122.844	23.4184		525.345	21.3427	548.875	23.5294
0.550408	0.592677		134.399	18.8163	122.936	23.5294		526.071	21.4429	549.252	23.6404
0.648886	0.753695		134.434	18.9046	122.99	23.6404		526.46	21.5431	549.791	23.7514
0.683556	0.628393		134.486	18.9929	123.418	23.7514		527.334	21.6433	549.894	23.8624
0.534725	0.639984		134.513	19.0813	123.546	23.8624		528.462	21.7435	550.873	23.9734
0.548283	0.772349		134.608	19.1696	123.577	23.9734		529.224	21.8437	553.503	24.0844
0.616678	0.731139		134.698	19.258	123.702	24.0844		529.311	21.9439	555.075	24.1953
0.743913	0.734728		134.916	19.3463	123.774	24.1953		529.685	22.0441	555.256	24.3063
0.572698	0.652197		135.103	19.4346	123.791	24.3063		530.557	22.1443	555.36	24.4173
0.611036	0.77573		135.409	19.523	123.806	24.4173		531.039	22.2445	556.51	24.5283
0.653192	0.577799		135.613	19.6113	123.843	24.5283		532.846	22.3447	556.524	24.6393
0.532231	0.718099		135.951	19.6996	124.124	24.6393		532.983	22.4449	557.96	24.7503
0.60811	0.574876		136.054	19.788	124.207	24.7503		533.401	22.5451	558.778	24.8613
0.634425	0.650964		136.058	19.8763	124.382	24.8613		533.745	22.6453	559.475	24.9723
0.665766	0.72048		136.101	19.9647	124.525	24.9723		533.893	22.7455	560.437	25.0832
0.743195	0.720239		136.167	20.053	124.612	25.0832		533.921	22.8457	560.474	25.1942
0.486017	0.489765		136.222	20.1413	124.643	25.1942		534.524	22.9459	562.637	25.3052
0.752381	0.582297		136.339	20.2297	124.7	25.3052		535.698	23.0461	563.076	25.4162
0.531778	0.634742		136.518	20.318	124.888	25.4162		535.72	23.1463	564.577	25.5272
0.632821	0.697238		136.738	20.4064	124.912	25.5272		537.666	23.2465	565.257	25.6382
0.641856	0.666649		136.981	20.4947	124.971	25.6382		537.941	23.3467	566.575	25.7492
0.618423	0.741117		137.457	20.583	125.015	25.7492		538.452	23.4469	566.843	25.8602
0.694243	0.761637		137.495	20.6714	125.273	25.8602		540.175	23.5471	566.885	25.9711
0.580605	0.753519		137.677	20.7597	125.332	25.9711		540.576	23.6473	567.013	26.0821
0.655062	0.709398		137.746	20.8481	125.543	26.0821		541.152	23.7475	567.469	26.1931
0.616848	0.668843		137.821	20.9364	125.627	26.1931		541.464	23.8477	568.518	26.3041
0.653793	0.728111		137.889	21.0247	125.809	26.3041		541.847	23.9479	568.875	26.4151
0.623968	0.755628		137.896	21.1131	125.847	26.4151		542.049	24.0481	569.717	26.5261
0.641933	0.617299		137.993	21.2014	125.872	26.5261		542.901	24.1483	570.634	26.6371
0.750147	0.666393		137.996	21.2898	125.972	26.6371		543.382	24.2485	570.921	26.7481
0.663709	0.682295		138.036	21.3781	125.994	26.7481		545.739	24.3487	571.605	26.859
0.674665	0.648506		138.096	21.4664	126.02	26.859		545.925	24.4489	572.092	26.97
0.672789	0.633579		138.185	21.5548	126.188	26.97		548.341	24.5491	572.971	27.081
0.530691	0.769853		138.344	21.6431	126.201	27.081		548.791	24.6493	574	27.192
0.651127	0.699696		138.649	21.7314	126.216	27.192		548.865	24.7495	574.363	27.303
0.626754	0.691863		138.699	21.8198	126.246	27.303		548.973	24.8497	574.4	27.414
0.578984	0.66733		138.743	21.9081	126.883	27.414		550.93	24.9499	574.713	27.525
0.574523	0.697302		138.845	21.9965	126.89	27.525		551.026	25.0501	574.878	27.636
0.653201	0.824605		138.9	22.0848	126.999	27.636		553.073	25.1503	577.047	27.7469
0.595891	0.713928		138.91	22.1731	127.023	27.7469		553.972	25.2505	577.193	27.8579
0.653294	0.715356		138.94	22.2615	127.103	27.8579		556.094	25.3507	577.312	27.9689
0.625277	0.782666		139.054	22.3498	127.2	27.9689		556.358	25.4509	578.42	28.0799
0.672971	0.530793		139.238	22.4382	127.228	28.0799		557.278	25.5511	578.509	28.1909
0.653005	0.759384		139.439	22.5265	127.241	28.1909		557.82	25.6513	579.13	28.3019
0.61501	0.789601		139.472	22.6148	127.636	28.3019		558.331	25.7515	579.387	28.4129
0.507682	0.657466		139.619	22.7032	127.756	28.4129		560.707	25.8517	579.531	28.5239
0.672215	0.659166		139.66	22.7915	127.847	28.5239		562.403	25.9519	580.514	28.6349
0.555103	0.790046		139.72	22.8799	127.948	28.6349		562.954	26.0521	580.878	28.7458
0.660739	0.625596		139.731	22.9682	128.028	28.7458		563.31	26.1523	581.253	28.8568
0.717352	0.609117		140.085	23.0565	128.072	28.8568		563.503	26.2525	581.832	28.9678
0.530772	0.682279		140.089	23.1449	128.234	28.9678		565.101	26.3527	582.235	29.0788
0.614416	0.696458		140.096	23.2332	128.278	29.0788		565.509	26.4529	582.532	29.1898
0.672217	0.703895		140.431	23.3216	128.315	29.1898		566.526	26.5531	582.576	29.3008
0.59929	0.636845		140.473	23.4099	128.463	29.3008		567.551	26.6533	582.759	29.4118
0.612568	0.661821		140.649	23.4982	128.544	29.4118		568.081	26.7535	582.947	29.5228
0.688348	0.772102		140.972	23.5866	128.572	29.5228		568.416	26.8537	584.289	29.6337
0.689837	0.661054		141.457	23.6749	128.607	29.6337		569.717	26.9539	584.451	29.7447
0.636239	0.737037		141.492	23.7633	128.675	29.7447		570.303	27.0541	586.166	29.8557
0.708931	0.616064		141.862	23.8516	128.767	29.8557		570.567	27.1543	587.776	29.9667
0.659628	0.648267		141.958	23.9399	128.812	29.9667		570.604	27.2545	588.656	30.0777
0.575574	0.538734		142.171	24.0283	128.968	30.0777		571.751	27.3547	589.048	30.1887
0.617087	0.549765		142.239	24.1166	129.121	30.1887		572.687	27.4549	589.411	30.2997
0.554399	0.604229		142.435	24.2049	129.456	30.2997		574.878	27.5551	590.508	30.4107
0.617648	0.70537		142.502	24.2933	129.459	30.4107		575.828	27.6553	590.901	30.5216
0.587929	0.676174		142.626	24.3816	129.702	30.5216		575.901	27.7555	592.035	30.6326
0.612044	0.719346		142.684	24.47	129.954	30.6326		575.984	27.8557	592.45	30.7436
0.71918	0.643544		142.722	24.5583	130.27	30.7436		576.756	27.9559	593.526	30.8546
0.678127	0.596305		142.758	24.6466	130.356	30.8546		576.827	28.0561	593.748	30.9656
0.612988	0.61294		142.869	24.735	130.607	30.9656		578.208	28.1563	594.572	31.0766
0.608003	0.540171		143.095	24.8233	130.739	31.0766		578.619	28.2565	595.318	31.1876
0.626781	0.735923		143.13	24.9117	130.758	31.1876		579.581	28.3567	596.129	31.2986
0.655102	0.664202		143.171	25	130.819	31.2986		580.089	28.4569	597.019	31.4095
0.611805	0.661489		143.263	25.0883	130.968	31.4095		580.616	28.5571	598.038	31.5205
0.611033	0.608411		143.367	25.1767	131.047	31.5205		582.576	28.6573	599.068	31.6315
0.696539	0.620383		143.469	25.265	131.048	31.6315		582.598	28.8577	599.229	31.7425
0.518821	0.557519		143.528	25.3534	131.215	31.7425		582.657	28.9579	599.325	31.8535
0.512999	0.733096		143.542	25.4417	131.361	31.8535		583.789	29.0581	600.626	31.9645
0.658663	0.747105		143.593	25.53	131.423	31.9645		584.289	29.1583	602.411	32.0755
0.642067	0.710676		143.731	25.6184	131.488	32.0755		585.262	29.2585	603.354	32.1865
0.497574	0.68318		143.766	25.7067	131.506	32.1865		585.325	29.3587	603.455	32.2974
0.683288	0.652903		143.938	25.7951	131.529	32.2974		585.668	29.4589	603.829	32.4084
0.531349	0.668994		144.175	25.8834	131.607	32.4084		585.985	29.5591	604.535	32.5194
0.52298	0.759592		144.235	25.9717	131.626	32.5194		586.56	29.6593	604.825	32.6304
0.608254	0.650744		144.239	26.0601	131.933	32.6304		589.864	29.7595	605.855	32.7414
0.625678	0.624767		144.389	26.1484	132.075	32.7414		590.213	29.8597	606.428	32.8524
0.672107	0.559404		144.423	26.2367	132.2	32.8524		591.163	29.9599	606.454	32.9634
0.642569	0.54564		144.44	26.3251	132.203	32.9634		591.504	30.0601	606.98	33.0744
0.639445	0.638163		144.584	26.4134	132.441	33.0744		591.806	30.1603	607.048	33.1853
0.642862	0.671055		144.731	26.5018	132.472	33.1853		592.891	30.2605	607.541	33.2963
0.670959	0.699571		144.852	26.5901	132.548	33.2963		592.98	30.3607	608.169	33.4073
0.633439	0.471869		144.94	26.6784	132.632	33.4073		593.541	30.4609	609.262	33.5183
0.592153			144.945	26.7668	132.702	33.5183		593.755	30.5611	609.366	33.6293
0.536252	0.640389		144.946	26.8551	132.743	33.6293		594.208	30.6613	609.425	33.7403
0.644251	0.51257		145.084	26.9435	132.748	33.7403		596.003	30.7615	612.812	33.8513
0.642398	0.626235		145.164	27.0318	132.769	33.8513		596.39	30.8617	613.351	33.9623
0.528493	0.634024		145.275	27.1201	132.785	33.9623		596.605	30.9619	613.403	34.0733
0.653724	0.677126		145.397	27.2085	132.815	34.0733		596.944	31.0621	613.409	34.1842
0.537944	0.697473		145.471	27.2968	132.975	34.1842		597.311	31.1623	613.564	34.2952
0.509082	0.622176		145.472	27.3852	132.995	34.2952		597.452	31.2625	613.607	34.4062
0.617547	0.662499		145.654	27.4735	133.035	34.4062		597.974	31.3627	614.349	34.5172
0.635086	0.707362		145.681	27.5618	133.177	34.5172		599.429	31.4629	615.489	34.6282
0.64952	0.726543		145.822	27.6502	133.227	34.6282		599.843	31.5631	615.658	34.7392
0.760619	0.726972		145.885	27.7385	133.252	34.7392		600.021	31.6633	615.695	34.8502
0.505173	0.557054		146.055	27.8269	133.333	34.8502		600.16	31.8637	615.701	34.9612
0.623093	0.731802		146.075	27.9152	133.333	34.9612		600.617	31.9639	615.894	35.0721
0.458374	0.678198		146.191	28.0035	133.338	35.0721		601.228	32.1643	615.967	35.1831
0.482052	0.598236		146.201	28.0919	133.355	35.1831		601.25	32.2645	616.987	35.2941
0.622403	0.660425		146.251	28.1802	133.363	35.2941		601.733	32.3647	618.124	35.4051
0.514989	0.672339		146.293	28.2686	133.365	35.4051		601.761	32.4649	618.355	35.5161
0.499994	0.716611		146.423	28.3569	133.375	35.5161		602.514	32.5651	618.511	35.6271
0.575592	0.625579		146.627	28.4452	133.381	35.6271		602.654	32.6653	618.878	35.7381
0.609235	0.801439		146.635	28.5336	133.46	35.7381		603.575	32.7655	619.466	35.8491
0.647338	0.714868		146.665	28.6219	133.53	35.8491		604.404	32.8657	620.444	35.96
0.631911	0.689339		146.799	28.7102	133.614	35.96		604.677	32.9659	621.443	36.071
	0.70287		146.865	28.7986	133.685	36.071		605.059	33.0661	621.517	36.182
0.648858	0.710173		146.91	28.8869	133.78	36.182		605.556	33.1663	623.087	36.293
0.575077	0.613329		146.941	28.9753	133.81	36.293		606.169	33.2665	624.88	36.404
0.611005	0.684832		147.112	29.0636	134.029	36.404		608.592	33.4669	625.541	36.515
0.637001	0.655773		147.172	29.1519	134.068	36.515		609.338	33.5671	626.469	36.626
0.686304	0.576828		147.27	29.2403	134.121	36.626		609.494	33.6673	627.648	36.737
0.24168	0.672965		147.36	29.3286	134.211	36.737		610.1	33.7675	628.11	36.8479
0.667328	0.678151		147.415	29.417	134.351	36.8479		610.33	33.8677	628.816	36.9589
0.665258	0.692815		147.417	29.5053	134.427	36.9589		611.138	33.9679	629.746	37.0699
0.609034	0.657674		147.434	29.5936	134.439	37.0699		611.285	34.0681	629.947	37.1809
0.662865	0.67197		147.619	29.682	134.514	37.1809		611.322	34.1683	633.429	37.2919
0.537731	0.67941		147.619	29.7703	134.667	37.2919		611.331	34.2685	634.219	37.4029
0.610715	0.686858		147.944	29.8587	134.69	37.4029		612.468	34.3687	634.312	37.5139
0.586786	0.573734		148.165	29.947	134.745	37.5139		614.057	34.4689	634.816	37.6249
0.680889	0.715656		148.172	30.0353	134.958	37.6249		614.347	34.5691	636.61	37.7358
0.684548	0.681106		148.232	30.1237	135.105	37.7358		614.607	34.6693	637.385	37.8468
0.662095	0.500336		148.359	30.212	135.203	37.8468		614.671	34.7695	637.414	37.9578
0.49018	0.579857		148.447	30.3004	135.254	37.9578		616.721	34.8697	638.908	38.0688
0.586521	0.57862		148.512	30.3887	135.292	38.0688		618.705	34.9699	638.937	38.1798
0.698093	0.632483		148.679	30.477	135.464	38.1798		620.81	35.0701	640.015	38.2908
0.628812	0.645501		148.817	30.5654	135.625	38.2908		621.422	35.1703	640.427	38.4018
0.61752	0.546311		148.97	30.6537	135.688	38.4018		621.864	35.2705	640.448	38.5128
0.684822	0.608316		149.425	30.742	135.743	38.5128		622.585	35.5711	640.91	38.6238
0.649206	0.598242		149.433	30.8304	135.889	38.6238		622.835	35.6713	641.762	38.7347
0.71163	0.72155		149.456	30.9187	136.089	38.7347		622.865	35.7715	642.853	38.8457
0.590123	0.650637		149.63	31.0071	136.257	38.8457		622.875	35.8717	643.159	38.9567
0.653803	0.635636		149.681	31.0954	136.314	38.9567		624.78	35.9719	643.518	39.0677
0.558305	0.581507		149.791	31.1837	136.431	39.0677		625.37	36.0721	644.32	39.1787
0.623875	0.68328		149.798	31.2721	136.52	39.1787		626.926	36.1723	644.412	39.2897
0.644826	0.677079		149.813	31.3604	136.697	39.2897		626.943	36.2725	645.362	39.4007
0.649265	0.43035		149.883	31.4488	136.787	39.4007		627.258	36.3727	645.385	39.5117
0.657746	0.685039		149.929	31.5371	136.84	39.5117		630.441	36.4729	645.634	39.6226
0.714817	0.667776		149.957	31.6254	136.924	39.6226		630.902	36.5731	646.352	39.7336
0.616655	0.54124		150.101	31.7138	136.957	39.7336		631.515	36.6733	646.907	39.8446
0.427096	0.549305		150.339	31.8021	136.962	39.8446		632.507	36.7735	647.66	39.9556
0.593764	0.632051		150.526	31.8905	137.21	39.9556		633.11	36.8737	648.862	40.0666
0.564464	0.578179		150.885	31.9788	137.28	40.0666		633.329	36.9739	649.197	40.1776
0.63572	0.590145		150.889	32.0671	137.31	40.1776		633.717	37.0741	649.24	40.2886
0.560431	0.577672		150.907	32.1555	137.611	40.2886		634.102	37.1743	649.295	40.3996
0.606629	0.628022		151.708	32.2438	137.721	40.3996		634.916	37.2745	650.589	40.5105
0.688761	0.703607		151.82	32.3322	137.774	40.5105		635.356	37.3747	652.129	40.6215
0.751018	0.635898		151.833	32.4205	137.891	40.6215		635.481	37.4749	652.249	40.7325
0.639919	0.700641		151.935	32.5088	137.913	40.7325		635.832	37.5752	652.362	40.8435
0.609374	0.570367		152.16	32.5972	138.113	40.8435		636.911	37.6754	652.629	40.9545
0.744955	0.729929		152.189	32.6855	138.383	40.9545		636.934	37.7756	654.252	41.0655
0.440781	0.626123		152.264	32.7739	138.477	41.0655		636.952	37.8758	655.469	41.1765
0.692584	0.627022		152.296	32.8622	138.742	41.1765		637.282	37.976	655.896	41.2875
0.675633	0.539486		152.298	32.9505	139.071	41.2875		638.937	38.0762	656.317	41.3984
0.639577	0.627251		152.555	33.0389	139.112	41.3984		639.359	38.1764	656.701	41.5094
0.604104	0.682076		152.583	33.1272	139.178	41.5094		640.522	38.2766	657.087	41.6204
0.641363	0.528886		152.62	33.2155	139.325	41.6204		641.074	38.3768	658.157	41.7314
0.655439	0.706027		152.799	33.3039	139.452	41.8424		641.577	38.477	658.175	41.8424
0.565387	0.678672		152.805	33.3922	139.541	41.9534		642.761	38.5772	659.368	41.9534
0.727415	0.751322		152.905	33.4806	139.642	42.0644		642.853	38.6774	659.378	42.0644
0.675567	0.671359		153.048	33.5689	139.644	42.1754		642.983	38.7776	661.008	42.1754
0.707344	0.621024		153.136	33.6572	139.916	42.2863		644.412	38.8778	662.175	42.2863
0.666228	0.636335		153.213	33.7456	139.946	42.3973		645.671	38.978	663.271	42.3973
0.71158	0.594455		153.257	33.8339	140.028	42.5083		645.984	39.0782	665.485	42.5083
0.68399	0.726452		153.287	33.9223	140.231	42.6193		646.779	39.1784	665.792	42.6193
0.635158	0.69		153.322	34.0989	140.321	42.7303		646.946	39.2786	666.119	42.7303
0.642239	0.583475		153.367	34.1873	140.339	42.8413		647.656	39.3788	666.5	42.8413
0.534526	0.648064		153.381	34.2756	140.395	42.9523		647.827	39.479	667.018	42.9523
0.167769	0.712124		153.509	34.364	140.406	43.0633		648.328	39.5792	668.168	43.0633
0.582468	0.700914		153.546	34.4523	140.43	43.1743		648.78	39.6794	668.347	43.1743
0.650468	0.67571		153.617	34.5406	140.512	43.2852		650	39.7796	668.999	43.2852
0.515793	0.618023		153.857	34.629	140.569	43.3962		650.15	39.8798	669.762	43.3962
0.598894	0.700408		154.184	34.7173	140.62	43.5072		650.301	39.98	670.265	43.5072
0.637937	0.594502		154.195	34.8057	140.826	43.6182		650.56	40.0802	672.051	43.6182
0.584809	0.63559		154.315	34.894	141.008	43.7292		651.339	40.1804	672.397	43.7292
0.605581	0.643707		154.452	34.9823	141.357	43.8402		651.923	40.2806	672.436	43.8402
0.494351	0.632959		154.694	35.0707	141.418	43.9512		652.918	40.3808	672.846	43.9512
0.796882	0.693922		154.72	35.159	141.612	44.0622		654.722	40.481	673.035	44.0622
0.777617	0.743721		154.838	35.2473	141.625	44.1731		655.727	40.5812	673.346	44.1731
0.565893	0.590214		154.946	35.3357	141.749	44.2841		656.407	40.7816	674.075	44.2841
0.689058	0.552048		155.008	35.424	141.87	44.3951		657.706	40.8818	677.446	44.3951
0.478435	0.549999		155.041	35.5124	141.912	44.5061		658.34	40.982	677.851	44.5061
0.6206	0.636323		155.248	35.6007	142.083	44.6171		659.009	41.0822	678.124	44.6171
0.611777	0.738198		155.565	35.689	142.233	44.7281		659.586	41.1824	678.746	44.7281
0.611923	0.704784		155.616	35.7774	142.544	44.8391		660.718	41.2826	679.477	44.8391
0.606951	0.696051		155.752	35.8657	142.685	44.9501		661.062	41.3828	680.12	44.9501
0.443938	0.643735		155.806	35.9541	143.197	45.061		661.996	41.483	680.896	45.061
0.436708	0.552014		155.905	36.0424	143.272	45.172		662.588	41.5832	681.038	45.172
0.693184	0.616933		155.906	36.1307	143.288	45.283		662.803	41.6834	681.053	45.283
0.627497	0.635523		155.97	36.2191	143.375	45.394		663.609	41.7836	681.23	45.394
0.355159	0.609738		156.044	36.3074	143.423	45.505		663.645	41.8838	681.238	45.505
0.545936	0.727512		156.286	36.3958	143.481	45.616		664.798	41.984	681.95	45.616
0.495917	0.674478		156.462	36.4841	143.725	45.727		665.203	42.0842	682.316	45.727
0.636932	0.677205		156.463	36.5724	143.778	45.838		667.003	42.1844	682.794	45.838
0.603112	0.608174		156.512	36.6608	143.998	45.9489		667.422	42.2846	684.084	45.9489
0.587454	0.629843		156.696	36.7491	144.025	46.0599		667.928	42.3848	684.75	46.0599
0.651159	0.643893		156.708	36.8375	144.049	46.1709		668.16	42.485	685.819	46.1709
0.654059	0.692616		156.714	36.9258	144.143	46.2819		668.373	42.5852	688.893	46.2819
0.552051	0.751726		156.775	37.0141	144.158	46.3929		668.411	42.6854	688.946	46.3929
0.668004	0.612973		156.88	37.1025	144.292	46.5039		669.634	42.7856	688.964	46.5039
0.801131	0.621502		156.895	37.1908	144.346	46.6149		670.607	42.8858	689.776	46.6149
0.563733	0.631457		156.929	37.2792	144.582	46.7259		670.619	42.986	690.581	46.7259
0.629134	0.637274		157.056	37.3675	144.667	46.8368		673.035	43.0862	692.267	46.8368
0.611576	0.564861		157.084	37.4558	144.705	46.9478		673.189	43.1864	694.139	46.9478
0.446848	0.477164		157.173	37.5442	144.758	47.0588		673.615	43.2866	694.505	47.0588
0.645724	0.611499		157.304	37.6325	144.76	47.1698		674.905	43.3868	694.651	47.1698
0.473032	0.696951		157.356	37.7208	144.888	47.2808		675.625	43.487	695.175	47.2808
0.683431	0.547277		157.368	37.8092	145.024	47.3918		677.633	43.5872	695.621	47.3918
0.658356	0.631317		157.379	37.8975	145.05	47.5028		679.437	43.6874	695.625	47.5028
0.686641	0.621243		157.703	37.9859	145.152	47.6138		680.741	43.7876	695.974	47.6138
0.566777	0.572971		157.769	38.0742	145.169	47.7248		680.795	43.8878	696.297	47.7248
0.661135	0.528446		157.778	38.1625	145.456	47.8357		680.877	43.988	696.631	47.8357
0.698212	0.709104		157.975	38.2509	145.709	47.9467		681.053	44.0882	697.805	47.9467
0.684428	0.731878		158.057	38.3392	145.782	48.0577		681.493	44.1884	697.994	48.0577
0.546847	0.751571		158.159	38.4276	145.871	48.1687		682.005	44.2886	698.419	48.1687
0.725607	0.474703		158.394	38.5159	146.174	48.2797		682.5	44.3888	698.599	48.2797
0.580604	0.664169		158.456	38.6042	146.226	48.3907		683.126	44.489	698.792	48.3907
0.601568	0.691213		158.489	38.6926	146.279	48.5017		684.225	44.5892	699.215	48.5017
0.69345	0.685008		158.817	38.7809	146.351	48.6127		684.725	44.6894	702.34	48.6127
0.59355	0.606951		158.824	38.8693	146.397	48.7236		686.458	44.7896	702.977	48.7236
0.574646	0.58112		158.931	38.9576	146.984	48.8346		687.377	44.8898	703.272	48.8346
0.735236	0.741988		158.949	39.0459	147.001	48.9456		687.7	44.99	703.278	48.9456
0.566295	0.607059		159.061	39.1343	147.124	49.0566		688.833	45.0902	703.97	49.0566
0.669366	0.721733		159.089	39.2226	147.203	49.1676		689.743	45.1904	704.021	49.1676
0.641466	0.671932		159.096	39.311	147.317	49.2786		690.074	45.2906	704.602	49.2786
0.739179	0.638422		159.261	39.3993	147.398	49.3896		690.214	45.3908	706.38	49.3896
0.646774	0.705812		159.564	39.4876	147.454	49.5006		690.959	45.491	706.8	49.5006
0.510851	0.747031		159.629	39.576	147.481	49.6115		693.477	45.5912	707.196	49.6115
0.706927	0.593055		159.639	39.6643	147.758	49.7225		693.66	45.6914	707.545	49.7225
0.574807	0.669052		159.653	39.7527	147.807	49.8335		693.725	45.7916	707.948	49.8335
0.657829	0.619384		159.73	39.841	147.974	49.9445		693.744	45.8918	709.811	49.9445
0.664751	0.659415		159.847	39.9293	148.06	50.0555		693.829	45.992	710.911	50.0555
0.701264	0.698467		159.92	40.0177	148.106	50.1665		694.856	46.0922	711.687	50.1665
0.703148	0.645803		160.084	40.106	148.209	50.2775		694.938	46.1924	712.197	50.2775
0.762872	0.727863		160.136	40.1943	148.509	50.3885		696.054	46.2926	714.233	50.3885
0.692576			160.143	40.2827	148.627	50.4994		698.198	46.3928	714.741	50.4994
0.680293	0.485673		160.167	40.371	148.659	50.6104		698.215	46.493	715.314	50.6104
0.663834	0.705289		160.203	40.4594	148.68	50.7214		698.682	46.5932	715.46	50.7214
0.621703	0.73213		160.284	40.5477	148.692	50.8324		699.014	46.6934	715.762	50.8324
0.68352	0.654219		160.35	40.636	148.787	50.9434		699.898	46.7936	715.969	50.9434
0.718262	0.586952		160.418	40.7244	149.074	51.0544		700	46.8938	716.549	51.0544
0.685486	0.722298		160.428	40.8127	149.077	51.1654		700.712	46.994	717.03	51.1654
0.733467	0.829236		160.508	40.9011	149.171	51.2764		701.195	47.0942	717.662	51.2764
0.754359	0.648484		160.607	40.9894	149.301	51.3873		701.272	47.1944	717.809	51.4983
0.73018	0.727318		160.611	41.0777	149.345	51.4983		703.114	47.2946	718.026	51.6093
0.702088	0.62276		160.768	41.1661	149.358	51.6093		707.883	47.3948	718.083	51.7203
0.68773	0.728949		160.899	41.2544	149.367	51.7203		707.948	47.495	718.922	51.8313
0.709587	0.623131		160.922	41.3428	149.515	51.8313		709.308	47.5952	719.124	51.9423
0.710813	0.528828		161.057	41.4311	149.544	51.9423		711.208	47.6954	720.007	52.0533
0.737727	0.615017		161.083	41.5194	149.548	52.0533		711.299	47.7956	720.013	52.1643
0.669904	0.718125		161.186	41.6078	149.577	52.1643		711.717	47.8958	721.302	52.2752
0.672037	0.534257		161.305	41.6961	149.704	52.2752		714.897	47.996	721.943	52.3862
0.681648	0.624313		161.428	41.7845	149.93	52.3862		715.775	48.0962	722.941	52.4972
0.713043	0.405593		161.464	41.8728	150.147	52.4972		717.728	48.1964	723.322	52.6082
0.714559	0.669086		161.542	41.9611	150.201	52.6082		717.996	48.2966	723.959	52.7192
0.651746	0.687573		161.641	42.0495	150.297	52.7192		718.397	48.3968	725.34	52.8302
0.758356	0.66604		161.648	42.1378	150.446	52.8302		718.426	48.497	725.588	52.9412
0.733789	0.688491		161.709	42.2261	150.54	52.9412		718.515	48.5972	726.23	53.0522
0.716619	0.727095		161.822	42.3145	150.589	53.0522		719.785	48.6974	727.049	53.1632
0.732575	0.714449		161.857	42.4028	150.629	53.1632		721.121	48.7976	727.31	53.3851
0.690154	0.775485		162.328	42.4912	150.762	53.2741		723.882	48.8978	727.392	53.4961
0.584327	0.716056		162.395	42.5795	150.843	53.3851		726.048	48.998	727.654	53.6071
0.588806	0.775559		162.436	42.6678	150.874	53.4961		726.148	49.0982	727.748	53.7181
0.731269	0.652311		162.541	42.7562	150.88	53.6071		726.896	49.1984	728.029	53.8291
0.696916	0.602234		162.635	42.8445	150.887	53.7181		728.421	49.2986	728.335	53.9401
0.723546	0.588254		162.721	42.9329	150.987	53.8291		728.58	49.3988	728.79	54.0511
0.655612	0.66233		163.007	43.0212	151.016	53.9401		730.336	49.499	729.044	54.162
0.624863	0.70837		163.246	43.1095	151.051	54.0511		730.412	49.5992	729.753	54.273
0.615435	0.65879		163.39	43.1979	151.06	54.162		730.853	49.6994	730.607	54.384
0.623272	0.597184		163.517	43.2862	151.256	54.273		731.972	49.7996	730.795	54.495
0.673945	0.625063		163.597	43.3746	151.456	54.384		732.239	49.8998	731.777	54.606
0.681808	0.748401		163.711	43.4629	151.509	54.495		732.289	50	732.78	54.717
0.699056	0.616418		163.892	43.5512	151.695	54.606		733.233	50.1002	733.298	54.828
0.573616	0.655992		164.052	43.6396	151.796	54.717		733.586	50.2004	733.853	54.939
0.676186	0.631477		164.209	43.7279	151.819	54.828		734.978	50.3006	734.428	55.0499
0.633508	0.552759		164.38	43.8163	151.821	54.939		736.338	50.4008	734.444	55.1609
0.641966	0.610172		164.522	43.9046	151.829	55.0499		736.976	50.501	734.646	55.2719
0.664324	0.725626		164.684	43.9929	152.026	55.1609		737.37	50.6012	734.791	55.3829
0.683325	0.649948		164.768	44.0813	152.045	55.2719		741.114	50.7014	736.844	55.4939
0.531361	0.730552		164.905	44.1696	152.05	55.3829		742.001	50.8016	738.101	55.6049
0.54626	0.691403		164.906	44.258	152.132	55.4939		742.168	50.9018	738.803	55.7159
0.711789	0.605448		164.91	44.3463	152.423	55.6049		742.39	51.002	739.748	55.8269
0.722089	0.686447		165.104	44.4346	152.458	55.7159		742.744	51.1022	740.494	55.9378
0.652754	0.595212		165.409	44.523	152.512	55.8269		743.563	51.2024	740.581	56.0488
0.565443	0.667383		165.457	44.6113	152.543	55.9378		743.689	51.3026	741.785	56.1598
0.681451	0.623062		165.482	44.6996	152.601	56.0488		744.862	51.4028	742.029	56.2708
0.66478	0.644477		165.677	44.788	152.602	56.1598		746.185	51.503	744.676	56.3818
0.764777	0.768358		165.715	44.8763	152.846	56.2708		746.241	51.6032	744.959	56.4928
0.641765	0.542229		165.867	44.9647	152.93	56.3818		748.016	51.7034	745.335	56.6038
0.679565	0.708973		165.898	45.053	152.946	56.4928		748.1	51.8036	745.979	56.7148
0.425005	0.673736		165.913	45.1413	153.339	56.6038		749.435	51.9038	746.241	56.8257
0.567842	0.756467		166.081	45.2297	153.626	56.7148		749.8	52.004	747.155	56.9367
0.62449	0.535453		166.232	45.318	154.18	56.8257		750.609	52.1042	750.046	57.0477
0.714762	0.648934		166.259	45.4064	154.285	56.9367		751.2	52.2044	754.632	57.1587
0.508886	0.661297		166.735	45.4947	154.48	57.0477		754.406	52.3046	756.498	57.2697
0.651189	0.647992		166.854	45.583	154.554	57.1587		754.7	52.4048	756.804	57.3807
0.741643	0.688848		167.031	45.6714	154.62	57.2697		754.73	52.505	756.945	57.4917
0.706235	0.705275		167.043	45.7597	154.73	57.3807		756.105	52.6052	757.083	57.6027
0.696168	0.572635		167.117	45.8481	155.083	57.4917		757.424	52.7054	757.245	57.7137
0.731143	0.568512		167.195	45.9364	155.165	57.6027		757.557	52.8056	757.647	57.8246
0.732361	0.747715		167.347	46.0247	155.506	57.7137		759.2	52.9058	758.067	57.9356
0.585527	0.650433		167.581	46.1131	155.531	57.8246		760.84	53.006	759.077	58.0466
0.717997	0.505836		167.638	46.2014	155.624	57.9356		760.884	53.1062	759.618	58.1576
0.489722	0.65088		167.866	46.2898	155.893	58.0466		761.924	53.2064	759.675	58.2686
0.622658	0.621406		167.94	46.3781	156.005	58.1576		762.033	53.3066	760.002	58.3796
0.694757	0.760524		167.942	46.4664	156.148	58.2686		762.127	53.4068	760.064	58.4906
0.710751	0.753618		168.078	46.5548	156.279	58.3796		762.303	53.507	760.203	58.6016
0.684593	0.602575		168.155	46.6431	156.297	58.4906		762.691	53.6072	760.293	58.7125
0.606054	0.73064		168.232	46.7314	156.391	58.6016		762.747	53.7074	761.376	58.8235
0.637967	0.724101		168.239	46.8198	156.53	58.7125		763.447	53.8076	762.833	58.9345
0.729041	0.692647		168.321	46.9081	156.647	58.8235		766.368	53.9078	763.136	59.0455
0.677364	0.688454		168.47	46.9965	157.091	58.9345		767.208	54.008	763.861	59.1565
0.715895	0.6544		168.536	47.0848	157.145	59.0455		768.025	54.1082	763.945	59.2675
0.690016	0.662638		168.624	47.1731	157.24	59.1565		768.756	54.2084	764.973	59.3785
0.686861	0.74327		168.791	47.2615	157.478	59.2675		769.339	54.3086	765.684	59.4895
0.64252	0.616279		168.94	47.3498	157.742	59.3785		771.866	54.4088	766.015	59.6004
0.654827	0.664911		168.95	47.4382	157.884	59.4895		773.049	54.509	766.738	59.7114
0.636752	0.702371		168.984	47.5265	158.007	59.6004		773.814	54.6092	769.338	59.8224
0.693206	0.622338		168.992	47.6148	158.028	59.7114		774.469	54.7094	769.382	59.9334
0.545619	0.779758		169.018	47.7032	158.054	59.8224		774.689	54.8096	770.463	60.0444
0.682895	0.789698		169.159	47.7915	158.345	59.9334		775.872	54.9098	771.204	60.1554
0.691807	0.819892		169.261	47.8799	158.723	60.0444		776.594	55.01	775.466	60.2664
0.572394	0.696915		169.365	47.9682	158.81	60.1554		776.718	55.1102	775.9	60.3774
0.587147	0.650863		169.778	48.0565	159.089	60.2664		776.811	55.2104	777.131	60.4883
0.656588	0.543562		169.887	48.1449	159.205	60.3774		777.083	55.3106	777.301	60.5993
0.702625	0.679426		169.978	48.2332	159.206	60.4883		777.62	55.4108	777.589	60.7103
0.668305	0.603519		170.054	48.3216	159.619	60.5993		777.681	55.511	777.627	60.9323
0.67765	0.729547		170.056	48.4099	159.728	60.7103		778.173	55.6112	777.667	61.0433
0.607678	0.745476		170.07	48.4982	159.744	60.8213		780.152	55.7114	777.728	61.1543
0.483253	0.640913		170.091	48.5866	159.845	60.9323		780.881	55.8116	778.768	61.2653
0.637042	0.670018		170.144	48.6749	159.905	61.0433		781.975	55.9118	779.201	61.3762
0.686584	0.679025		170.226	48.7633	160.016	61.1543		783.297	56.012	779.702	61.4872
0.639949	0.719873		170.251	48.8516	160.167	61.2653		783.412	56.1122	782.645	61.5982
0.625276	0.730145		170.376	48.9399	160.599	61.3762		783.978	56.2124	783.277	61.8202
0.679134	0.702611		170.541	49.0283	160.982	61.4872		784.92	56.3126	786.104	61.9312
0.524942	0.621941		170.549	49.1166	161.197	61.5982		785.459	56.513	786.372	62.0422
0.586071	0.735226		170.717	49.2049	161.475	61.7092		786.883	56.6132	787.044	62.1532
0.705601	0.665401		170.808	49.2933	161.757	61.8202		787.795	56.7134	788.246	62.2642
0.630743	0.6755		170.931	49.3816	162.15	61.9312		787.815	56.8136	788.539	62.3751
0.71892	0.726538		171.21	49.47	162.242	62.0422		788.579	56.9138	791.235	62.4861
0.70127	0.756913		171.291	49.5583	162.489	62.1532		788.636	57.014	791.96	62.5971
0.705203	0.4894		171.391	49.6466	162.589	62.2642		788.877	57.1142	792.5	62.7081
0.607207	0.727075		171.472	49.735	162.655	62.3751		789.268	57.2144	793.469	62.8191
0.690636	0.700247		171.497	49.8233	163.234	62.4861		789.315	57.3146	794.086	62.9301
0.692064	0.70563		171.695	49.9117	163.32	62.5971		790.22	57.4148	794.125	63.0411
0.74464	0.732602		171.845	50	163.331	62.7081		792.427	57.515	795.799	63.1521
0.659489	0.633332		172.367	50.0883	163.344	62.8191		793.323	57.6152	796.515	63.263
0.633566	0.717768		172.524	50.1767	163.601	62.9301		793.439	57.7154	797.279	63.374
0.631266	0.603608		172.595	50.265	163.78	63.0411		794.012	57.8156	800.228	63.485
0.679856	0.733039		172.623	50.3534	164.352	63.1521		794.504	57.9158	800.457	63.596
0.560412	0.791445		172.679	50.4417	164.368	63.263		796.429	58.016	801.085	63.707
0.672266	0.594885		172.699	50.53	164.556	63.374		796.568	58.1162	801.178	63.818
0.70177	0.663625		172.72	50.6184	164.737	63.485		798.37	58.2164	802.186	63.929
0.431835	0.761406		172.904	50.7067	164.917	63.596		798.793	58.3166	804.859	64.04
0.689688	0.741685		173.042	50.7951	164.968	63.707		799.427	58.4168	804.879	64.1509
0.579492	0.672168		173.065	50.8834	165.37	63.818		801.229	58.517	805.174	64.2619
0.62557	0.593552		173.216	50.9717	165.375	63.929		801.296	58.6172	806.27	64.3729
0.591387	0.632242		173.385	51.0601	165.508	64.04		801.955	58.7174	807.234	64.4839
0.74465	0.731341		173.781	51.2367	165.573	64.1509		802.049	58.8176	807.553	64.5949
0.691599	0.813284		173.815	51.3251	165.679	64.2619		802.987	58.9178	808.28	64.7059
0.698955	0.698749		174.339	51.4134	166.077	64.3729		803.059	59.018	810.665	64.8169
0.691726	0.696255		174.438	51.5018	166.097	64.4839		803.408	59.1182	811.31	64.9279
0.715858	0.784459		174.536	51.5901	166.177	64.5949		804.229	59.2184	814.65	65.0388
0.590008	0.710738		174.852	51.6784	166.193	64.7059		804.309	59.3186	815.303	65.1498
0.630097	0.70534		175.004	51.7668	166.305	64.8169		805.279	59.4188	816.675	65.2608
0.645791	0.683923		175.054	51.8551	166.519	64.9279		805.969	59.519	817.516	65.3718
0.612758	0.644623		175.125	51.9435	166.633	65.0388		806.956	59.6192	818.51	65.4828
0.718598	0.618342		175.181	52.0318	166.635	65.1498		808.515	59.7194	819.504	65.5938
0.742952	0.726151		175.326	52.1201	166.762	65.2608		809.925	59.8196	822.359	65.7048
0.723017	0.740729		175.347	52.2085	167.02	65.3718		810.417	59.9198	823.428	65.8158
0.699248	0.676767		175.474	52.2968	167.047	65.4828		810.919	60.02	823.811	65.9267
0.613546	0.763697		175.689	52.3852	167.135	65.5938		811.134	60.1202	824.798	66.0377
0.66833	0.817745		176.032	52.4735	167.28	65.7048		812.033	60.2204	825.924	66.1487
0.565341	0.680311		176.035	52.5618	167.31	65.8158		815.225	60.3206	827.423	66.2597
0.710952	0.658603		176.121	52.6502	167.405	65.9267		815.394	60.4208	827.57	66.3707
0.770404	0.521559		176.161	52.7385	167.585	66.0377		816.856	60.521	830.183	66.4817
0.65996	0.716972		176.167	52.8269	167.779	66.1487		817.477	60.6212	830.427	66.5927
0.497946	0.65964		176.221	52.9152	167.963	66.2597		817.671	60.7214	833.056	66.7037
0.651162	0.702967		176.244	53.0035	168.335	66.3707		817.709	60.8216	833.251	66.8147
0.641781	0.743784		176.257	53.0919	168.405	66.4817		818.216	60.9218	834.473	66.9256
0.575838	0.744572		176.275	53.1802	168.429	66.5927		818.448	61.022	836.842	67.0366
0.648727	0.776062		176.36	53.2686	168.44	66.7037		818.84	61.1222	837.75	67.1476
0.681309	0.628729		176.38	53.3569	168.519	66.8147		819.187	61.2224	838.753	67.2586
0.420796	0.672987		176.391	53.4452	168.975	66.9256		819.825	61.3226	838.884	67.3696
0.698268	0.773271		176.506	53.5336	169.76	67.0366		820.305	61.4228	838.909	67.4806
0.679095	0.749817		176.863	53.6219	169.795	67.1476		820.784	61.523	838.96	67.5916
0.633186	0.702188		176.867	53.7102	169.873	67.2586		821.026	61.6232	840.779	67.7026
0.528309	0.710893		176.978	53.7986	169.977	67.3696		822.834	61.7234	842.151	67.8135
0.675824	0.755742		177.025	53.8869	170.225	67.4806		822.979	61.8236	843.499	67.9245
0.679996	0.640607		177.128	53.9753	170.579	67.5916		825.143	61.9238	844.026	68.0355
0.677671	0.661774		177.208	54.0636	170.659	67.7026		825.353	62.024	847.901	68.1465
0.777008	0.637486		177.233	54.1519	170.906	67.8135		825.711	62.1242	848.698	68.2575
0.664067	0.624796		177.303	54.2403	170.968	67.9245		825.762	62.2244	849.146	68.3685
0.610639	0.699866		177.349	54.3286	171.031	68.0355		826.274	62.3246	850.165	68.4795
0.554253	0.610445		177.53	54.417	171.098	68.1465		826.58	62.4248	850.994	68.5905
0.642879	0.687628		177.567	54.5053	171.607	68.2575		826.804	62.5251	852.083	68.7014
0.647907	0.590245		177.601	54.5936	171.73	68.3685		830.297	62.6253	852.727	68.8124
0.649668	0.594183		177.683	54.682	171.851	68.4795		830.539	62.7255	852.746	68.9234
0.618093	0.597233		177.732	54.7703	171.873	68.5905		831.657	62.8257	853.125	69.0344
0.701665	0.706569		177.762	54.8587	171.882	68.7014		831.93	62.9259	853.585	69.1454
0.548136	0.567075		177.982	54.947	171.898	68.8124		832.105	63.0261	855.303	69.2564
0.615693	0.717638		178.29	55.0353	172.021	68.9234		832.615	63.1263	856.7	69.3674
0.609184	0.712483		178.426	55.1237	172.024	69.0344		834.163	63.2265	856.824	69.4784
0.672187	0.759798		178.439	55.212	172.061	69.1454		837.195	63.3267	859.992	69.5893
0.591923	0.632364		178.613	55.3004	172.308	69.2564		838.739	63.4269	861.324	69.7003
0.550324	0.536607		178.641	55.3887	172.346	69.3674		839.12	63.5271	862.433	69.8113
0.620612	0.73174		178.773	55.477	172.4	69.4784		839.746	63.6273	863.363	69.9223
0.592402	0.685542		178.946	55.5654	172.535	69.5893		840.213	63.7275	865.581	70.0333
0.61265	0.612918		178.991	55.6537	172.561	69.7003		840.822	63.8277	866.058	70.1443
0.653179	0.684917		179.272	55.742	172.726	69.8113		841.097	63.9279	866.162	70.2553
0.620249	0.686234		179.296	55.8304	173.023	69.9223		841.298	64.0281	867.039	70.3663
0.660209	0.658765		179.691	55.9187	173.032	70.0333		841.471	64.1283	868.486	70.4772
0.639259	0.717649		179.697	56.0071	173.036	70.1443		842.825	64.2285	870.178	70.5882
0.596616	0.608228		179.897	56.0954	173.804	70.2553		844.445	64.3287	870.964	70.6992
0.496303	0.767526		179.937	56.1837	174.204	70.3663		847.023	64.4289	872.823	70.8102
0.616491	0.696143		180.118	56.2721	174.252	70.4772		848.524	64.5291	877.169	70.9212
0.63242	0.825864		180.13	56.3604	174.471	70.5882		848.816	64.6293	880	71.0322
0.672288	0.43738		180.389	56.4488	174.476	70.6992		848.936	64.7295	880.99	71.1432
0.63899	0.667425		180.538	56.5371	174.845	70.8102		851.041	64.8297	881.567	71.2542
0.704141	0.655796		180.671	56.6254	175.234	70.9212		853.28	64.9299	882.915	71.3651
0.594523	0.655127		180.677	56.7138	175.281	71.0322		853.81	65.0301	882.937	71.4761
0.459878	0.738246		180.927	56.8021	175.391	71.1432		854.163	65.1303	883.641	71.5871
0.643322	0.691554		180.99	56.8905	175.452	71.2542		854.497	65.2305	884.635	71.6981
0.532899	0.654645		181.173	56.9788	175.589	71.3651		856.139	65.3307	885.057	71.8091
0.566899	0.552587		181.298	57.0671	176.249	71.4761		856.281	65.4309	887.25	71.9201
0.628072	0.800586		181.559	57.1555	176.26	71.5871		858.72	65.5311	887.97	72.0311
0.595423	0.689341		181.572	57.2438	176.665	71.6981		859.685	65.6313	888.559	72.1421
0.657004	0.653788		181.668	57.3322	176.762	71.8091		859.951	65.7315	890.472	72.2531
0.591082	0.594052		181.814	57.4205	176.832	71.9201		860.219	65.8317	891.217	72.364
0.605469	0.599962		181.844	57.5088	176.884	72.0311		862.007	65.9319	891.958	72.475
0.484769	0.597031		181.991	57.5972	177.101	72.1421		862.922	66.0321	892.088	72.586
0.590758	0.701576		182.208	57.6855	177.503	72.2531		863.137	66.1323	893.143	72.697
0.601273	0.625319		182.209	57.7739	177.567	72.364		863.167	66.2325	893.709	72.808
0.693676	0.557467		182.548	57.8622	177.752	72.475		863.55	66.3327	896.736	72.919
0.704573	0.669511		182.948	57.9505	177.894	72.586		864.781	66.4329	898.549	73.03
0.730299	0.660735		182.975	58.0389	177.981	72.697		865.35	66.5331	898.601	73.141
0.709493	0.752125		183.073	58.1272	177.988	72.808		865.709	66.6333	900.256	73.2519
0.672672	0.710515		183.272	58.2155	178.133	72.919		869.282	66.7335	909.798	73.3629
0.703878	0.732887		183.369	58.3039	178.293	73.03		870.02	66.8337	912.916	73.4739
0.672517	0.769222		183.379	58.3922	178.649	73.141		870.351	66.9339	913.078	73.5849
0.719556	0.647147		183.577	58.4806	178.663	73.2519		872.073	67.0341	917.197	73.6959
0.684616	0.561676		183.666	58.5689	178.841	73.3629		872.244	67.1343	917.561	73.8069
0.70042	0.681339		183.839	58.6572	178.872	73.4739		872.315	67.2345	918.269	73.9179
0.766527	0.487406		183.893	58.7456	179.119	73.5849		872.679	67.3347	918.883	74.0289
0.637063	0.543622		183.934	58.8339	179.27	73.6959		872.993	67.4349	919.426	74.1398
0.564401	0.59528		183.969	58.9223	179.299	73.8069		873.659	67.5351	923.652	74.2508
0.622916	0.596747		184.025	59.0106	179.788	73.9179		874.258	67.6353	924.825	74.3618
0.525595	0.69502		184.121	59.0989	179.855	74.0289		875.193	67.7355	925.982	74.4728
0.656525	0.560071		184.134	59.1873	180.185	74.1398		876.226	67.8357	927.133	74.5838
0.466114	0.570805		184.425	59.2756	180.541	74.2508		876.332	67.9359	928.216	74.6948
0.712849	0.589809		184.494	59.364	180.879	74.3618		880.15	68.0361	929.006	74.8058
0.719342	0.630398		184.913	59.4523	181.036	74.4728		880.414	68.1363	929.412	74.9168
0.691352	0.672034		185.089	59.5406	181.189	74.5838		881.095	68.2365	929.506	75.0277
0.702761	0.684369		185.105	59.629	181.423	74.6948		881.349	68.3367	930.658	75.1387
0.713497	0.674047		185.173	59.7173	181.454	74.8058		881.954	68.4369	932.011	75.2497
0.635195	0.732812		185.238	59.8057	181.537	74.9168		882.338	68.5371	932.365	75.3607
0.727513	0.747784		185.342	59.894	181.595	75.0277		883.236	68.7375	932.474	75.4717
0.66991	0.671693		185.344	59.9823	181.712	75.1387		883.39	68.8377	935.732	75.5827
0.666347	0.727448		185.524	60.0707	181.803	75.2497		884.096	68.9379	937.281	75.6937
0.683378	0.671753		185.792	60.159	181.922	75.3607		884.77	69.0381	941.941	75.8047
0.665466	0.607937		185.814	60.2473	182.19	75.4717		888.893	69.1383	942.985	75.9156
0.72547	0.696546		186.02	60.3357	182.252	75.5827		889.171	69.2385	943.466	76.0266
0.5885	0.763548		186.91	60.424	182.256	75.6937		890.915	69.3387	947.585	76.1376
0.651775	0.471902		187.071	60.5124	182.294	75.8047		891.105	69.4389	947.878	76.2486
0.715422	0.81021		187.076	60.6007	182.303	75.9156		891.389	69.5391	949.451	76.3596
0.702625	0.711684		187.125	60.689	182.34	76.0266		892.871	69.6393	950.219	76.4706
0.600972	0.680981		187.388	60.7774	182.393	76.1376		893.112	69.7395	951.451	76.5816
0.602422	0.681986		187.676	60.8657	182.671	76.2486		893.616	69.8397	952.96	76.6926
0.666438	0.761525		187.847	60.9541	183.046	76.3596		895.741	69.9399	955.072	76.8036
0.577064	0.692014		188.183	61.0424	183.469	76.4706		900.163	70.0401	955.992	76.9145
0.680428	0.709832		188.346	61.1307	183.49	76.5816		904.598	70.1403	959.841	77.0255
0.674844	0.551312		188.649	61.2191	183.643	76.6926		906.01	70.2405	963.075	77.1365
0.712562	0.452118		188.84	61.3074	183.826	76.8036		906.383	70.3407	963.166	77.2475
0.659263	0.683396		189.117	61.3958	183.851	76.9145		906.821	70.4409	964.459	77.3585
0.704635	0.776044		189.185	61.4841	183.972	77.0255		908.978	70.5411	966.527	77.4695
0.557634	0.583456		189.496	61.5724	184.221	77.1365		909.588	70.6413	966.584	77.5805
0.754938	0.67878		189.744	61.6608	184.321	77.2475		910.154	70.7415	968.505	77.6915
0.635945	0.563781		189.927	61.7491	184.418	77.3585		910.281	70.8417	970.679	77.8024
0.487215	0.707993		189.993	61.8375	184.609	77.4695		911.254	70.9419	972.32	77.9134
0.652313	0.82553		190.266	61.9258	185.035	77.5805		912.391	71.0421	972.418	78.0244
0.579119	0.745394		190.504	62.0141	185.109	77.6915		912.499	71.1423	972.679	78.1354
0.728877	0.709724		190.826	62.1025	185.171	77.8024		912.654	71.2425	976.824	78.2464
0.702297	0.721204		190.929	62.1908	185.618	77.9134		912.967	71.3427	979.032	78.3574
0.645026	0.79971		191.154	62.2792	185.762	78.0244		912.996	71.4429	980.979	78.4684
0.756075	0.777671		191.204	62.3675	186.093	78.1354		916.039	71.5431	982.533	78.5794
0.655553	0.684024		191.713	62.4558	186.151	78.2464		916.967	71.6433	983.083	78.6903
0.717633	0.725247		191.771	62.5442	186.456	78.3574		918.21	71.7435	983.437	78.8013
0.75606	0.682213		191.774	62.6325	186.482	78.4684		918.716	71.8437	983.892	78.9123
0.777188	0.717612		192.076	62.7208	186.485	78.5794		920.071	71.9439	986.015	79.0233
0.723276	0.677756		192.196	62.8092	186.714	78.6903		922.303	72.0441	986.052	79.1343
0.735156	0.745793		192.246	62.8975	186.927	78.8013		925.401	72.1443	988.449	79.2453
0.693026	0.370335		192.569	62.9859	187.029	78.9123		925.611	72.2445	991.101	79.3563
0.485299	0.685408		192.66	63.0742	187.052	79.0233		931.209	72.3447	992.268	79.4673
0.659373	0.696803		192.705	63.1625	187.126	79.1343		933.197	72.4449	993.421	79.5782
0.681312	0.692375		193.733	63.2509	187.206	79.2453		935.035	72.5451	995.934	79.6892
0.750968	0.755274		193.977	63.3392	187.333	79.3563		936.09	72.6453	996.034	79.8002
0.714509	0.570468		194.323	63.4276	187.548	79.4673		936.654	72.7455	1001.1	79.9112
0.617409	0.691895		194.327	63.5159	188.023	79.5782		937.281	72.8457	1005.99	80.0222
	0.670369		194.338	63.6042	188.405	79.6892		937.308	72.9459	1006.78	80.1332
0.648767	0.745003		194.869	63.6926	188.441	79.8002		938.035	73.0461	1006.86	80.2442
0.695258	0.567447		194.974	63.7809	189.251	79.9112		940.166	73.1463	1007.45	80.3552
0.640663	0.571927		195.04	63.8693	189.299	80.0222		941.541	73.2465	1009.18	80.4661
0.683479	0.672025		195.088	63.9576	189.431	80.1332		941.819	73.3467	1010.75	80.5771
0.657065	0.640818		195.166	64.0459	189.786	80.2442		942.092	73.4469	1011.63	80.6881
0.642704	0.628036		195.269	64.1343	189.976	80.3552		950.762	73.5471	1019.82	80.7991
0.629377	0.635048		195.459	64.2226	190.672	80.4661		950.912	73.6473	1020.08	80.9101
0.707764	0.684318		195.506	64.311	191.072	80.5771		950.968	73.7475	1020.92	81.0211
0.677733	0.684361		195.525	64.3993	191.423	80.6881		951.784	73.8477	1021.11	81.1321
0.720514	0.714132		195.755	64.4876	191.684	80.7991		952.224	73.9479	1024.82	81.2431
0.683954	0.740213		195.904	64.576	191.703	80.9101		953.334	74.0481	1027.52	81.3541
0.609777	0.596568		195.954	64.6643	192.001	81.0211		955.356	74.1483	1028.08	81.465
0.727518	0.58394		196.028	64.7527	192.32	81.1321		957.737	74.2485	1031.16	81.576
0.721619	0.743696		196.13	64.841	192.341	81.2431		960.573	74.3487	1034.2	81.687
0.683696	0.680494		196.151	64.9293	192.573	81.3541		960.621	74.4489	1036.85	81.798
0.532009	0.517216		196.32	65.0177	192.692	81.465		963.98	74.5491	1039.39	81.909
0.66747	0.580807		196.37	65.106	192.976	81.576		965.245	74.6493	1044.47	82.02
0.626558	0.67473		196.437	65.1943	193.209	81.687		969.057	74.7495	1046.07	82.131
0.683002	0.660204		196.549	65.2827	193.261	81.798		969.568	74.8497	1046.94	82.242
0.638209	0.668213		196.625	65.371	193.457	81.909		970.419	74.9499	1049.26	82.3529
0.563439	0.751219		196.73	65.4594	193.498	82.02		970.858	75.0501	1049.39	82.4639
0.523827	0.751986		196.783	65.5477	193.98	82.131		971.364	75.1503	1051.1	82.5749
0.638144	0.696532		196.821	65.636	194.075	82.242		975.403	75.2505	1056.14	82.6859
0.510699	0.702641		196.841	65.7244	194.794	82.3529		977.299	75.3507	1058.33	82.7969
0.649265	0.769088		197.114	65.8127	194.907	82.4639		977.895	75.4509	1061.24	82.9079
0.585432	0.72516		197.339	65.9011	195.258	82.5749		979.971	75.5511	1069.18	83.0189
0.526314	0.619557		197.363	65.9894	195.38	82.6859		980.369	75.6513	1070.48	83.1299
0.64309	0.736814		197.612	66.0777	195.406	82.7969		980.408	75.7515	1072.58	83.2408
0.632483	0.695007		197.677	66.1661	195.81	82.9079		980.795	75.8517	1072.62	83.3518
0.650545	0.745946		197.7	66.2544	195.964	83.0189		983.501	75.9519	1073.47	83.4628
0.632205	0.714431		197.746	66.3428	196.05	83.1299		983.65	76.0521	1078.49	83.5738
0.727843	0.741526		197.826	66.4311	196.288	83.2408		983.698	76.1523	1078.57	83.6848
0.577044	0.689287		198.064	66.5194	197.047	83.3518		985.271	76.2525	1080.53	83.7958
0.69269	0.660101		198.194	66.6078	197.179	83.4628		986.486	76.3527	1081.63	83.9068
0.722743	0.662286		198.222	66.6961	197.681	83.5738		988.005	76.4529	1081.88	84.0178
0.595032	0.691842		198.284	66.7845	199.365	83.6848		988.281	76.5531	1082.21	84.1287
0.479841	0.709506		198.561	66.8728	199.755	83.7958		988.317	76.6533	1082.45	84.2397
0.694408	0.679997		198.705	66.9611	199.952	83.9068		989.604	76.7535	1083.19	84.3507
0.656484	0.697817		199.075	67.0495	200.224	84.0178		989.842	76.8537	1087.52	84.4617
0.554985	0.725068		199.173	67.1378	200.662	84.1287		991.077	76.9539	1090.44	84.5727
0.622963	0.705531		199.471	67.2261	200.935	84.2397		991.833	77.0541	1091.15	84.6837
0.592008	0.735782		199.919	67.3145	201.178	84.3507		996.961	77.1543	1093.85	84.7947
0.558972	0.725527		199.993	67.4028	201.311	84.4617		997.239	77.2545	1094.79	84.9057
0.714323	0.71364		200.104	67.4912	201.601	84.5727		998.914	77.3547	1095.79	85.0166
0.634005	0.712595		200.438	67.5795	203.679	84.6837		1001.76	77.4549	1096.58	85.1276
0.530811	0.744481		200.482	67.6678	203.762	84.7947		1002.2	77.5551	1096.88	85.2386
0.676359	0.671053		200.588	67.7562	203.869	84.9057		1002.34	77.6553	1098.36	85.3496
0.598245	0.648657		200.901	67.8445	204.343	85.0166		1002.9	77.7555	1100.6	85.4606
0.58978	0.721021		201.355	67.9329	204.641	85.1276		1003.11	77.8557	1101.78	85.5716
0.60064	0.656754		201.553	68.0212	205.05	85.2386		1006.3	77.9559	1102.33	85.6826
0.614727	0.702854		201.741	68.1095	205.209	85.3496		1007.63	78.0561	1105.69	85.7936
0.62241	0.682589		201.837	68.1979	205.55	85.4606		1011.37	78.1563	1106.34	85.9046
0.623226	0.701644		202.117	68.2862	205.558	85.5716		1012.01	78.2565	1108.65	86.0155
0.636697	0.693821		202.225	68.3746	206.517	85.6826		1012.75	78.3567	1112.07	86.1265
0.64704	0.670471		202.321	68.4629	206.684	85.7936		1014.21	78.4569	1112.53	86.2375
0.818604	0.553261		202.55	68.5512	207.107	85.9046		1014.69	78.5571	1113.05	86.3485
0.757635	0.695736		202.582	68.6396	207.567	86.0155		1015.08	78.6573	1117.76	86.4595
0.685477	0.746442		202.883	68.7279	207.889	86.1265		1018.13	78.7575	1119.23	86.5705
0.573943	0.712394		203.268	68.8163	208.111	86.2375		1018.64	78.8577	1120.32	86.6815
0.466495	0.819592		203.417	68.9046	208.517	86.3485		1019.2	78.9579	1121.56	86.7925
0.635476	0.682659		203.948	68.9929	209.353	86.4595		1019.71	79.0581	1125.48	86.9034
0.589646	0.673169		203.961	69.0813	209.373	86.5705		1020.44	79.1583	1126.32	87.0144
0.52077	0.67714		204.492	69.1696	210.768	86.6815		1021.37	79.2585	1127.05	87.1254
0.650135	0.658265		204.543	69.258	211.352	86.7925		1023.73	79.3587	1134.85	87.2364
0.604966	0.73135		204.559	69.3463	211.782	86.9034		1024.82	79.4589	1135.57	87.3474
0.518626	0.737294		204.695	69.4346	212.135	87.0144		1026.18	79.5591	1137.06	87.4584
0.603933	0.680702		204.767	69.523	212.543	87.1254		1027.1	79.6593	1137.71	87.5694
0.557366	0.654103		204.877	69.6113	212.559	87.2364		1027.65	79.7595	1140.01	87.6804
0.650372	0.497698		204.892	69.6996	212.638	87.3474		1027.71	79.8597	1146.81	87.7913
0.647931	0.72176		205.012	69.788	213.078	87.4584		1028.01	79.9599	1149.31	87.9023
0.571375	0.685151		205.023	69.8763	213.162	87.5694		1029.73	80.0601	1150.71	88.0133
0.487449	0.741358		205.411	69.9647	213.498	87.6804		1030.09	80.1603	1152.17	88.1243
0.597876	0.737775		205.516	70.053	213.6	87.7913		1031.89	80.2605	1154.35	88.2353
0.533571	0.678088		205.52	70.1413	213.756	87.9023		1032.27	80.3607	1158.57	88.3463
0.557768	0.649726		205.622	70.2297	214.615	88.0133		1033.68	80.4609	1163.31	88.4573
0.58395	0.675059		205.645	70.318	215.26	88.1243		1034.51	80.5611	1167.98	88.6792
0.580703	0.712562		205.757	70.4064	215.753	88.2353		1036.56	80.6613	1168.96	88.7902
0.546574	0.705151		205.888	70.4947	216.1	88.3463		1041.24	80.7615	1170.52	88.9012
0.210944	0.65763		205.911	70.583	217.222	88.4573		1043.8	80.8617	1172.35	89.0122
0.710938	0.625391		205.98	70.6714	217.444	88.5683		1045.09	80.9619	1174.44	89.1232
0.68277	0.715404		206.052	70.7597	218.181	88.6792		1045.88	81.0621	1175.37	89.2342
0.668338	0.734051		206.27	70.8481	218.649	88.7902		1046.2	81.1623	1179.88	89.3452
0.716373	0.715781		206.285	70.9364	218.893	88.9012		1047.26	81.2625	1182.45	89.4562
0.680057	0.714862		206.304	71.0247	219.02	89.0122		1047.86	81.3627	1183.9	89.5671
0.709268	0.719058		206.328	71.1131	220.189	89.1232		1048.5	81.4629	1184.91	89.6781
0.549436	0.696583		206.51	71.2014	220.284	89.2342		1054.32	81.5631	1184.99	89.7891
0.763914	0.666218		206.792	71.2898	220.666	89.3452		1054.6	81.6633	1189.72	89.9001
0.652652	0.71111		206.877	71.3781	221.145	89.4562		1055.21	81.7635	1191.39	90.0111
0.68745	0.629011		206.994	71.4664	221.361	89.5671		1055.35	81.8637	1195.3	90.1221
0.705309	0.679118		207.249	71.5548	221.97	89.6781		1055.93	81.9639	1198.94	90.2331
0.694133	0.670053		207.399	71.6431	222.436	89.7891		1055.94	82.0641	1211.3	90.3441
0.680908	0.7152		207.412	71.7314	222.85	89.9001		1058.12	82.1643	1220.05	90.455
0.663841	0.66909		207.476	71.8198	223.154	90.0111		1061.33	82.2645	1221.17	90.566
0.680465	0.649644		207.524	71.9081	223.253	90.1221		1061.64	82.3647	1224.38	90.677
0.666207	0.710547		207.551	71.9965	226.337	90.2331		1061.81	82.4649	1228.22	90.788
0.664098	0.591599		207.681	72.0848	227.078	90.3441		1062.53	82.5651	1244.2	90.899
0.677445	0.733154		207.726	72.1731	227.159	90.455		1064.49	82.6653	1247.22	91.01
0.655566	0.68414		208.173	72.2615	227.166	90.566		1065.49	82.7655	1260.28	91.121
0.533363	0.669406		208.34	72.3498	227.531	90.677		1066.28	82.8657	1261.34	91.232
0.58144	0.746852		209.307	72.4382	227.603	90.788		1070.96	82.9659	1266.55	91.343
0.45324	0.683029		209.425	72.5265	227.647	90.899		1071.84	83.0661	1268.66	91.4539
0.671193	0.724174		209.455	72.6148	228.004	91.01		1074.1	83.1663	1279.07	91.5649
0.650236	0.697798		209.494	72.7032	228.219	91.121		1075.02	83.2665	1285.72	91.6759
0.523545	0.604805		209.567	72.7915	228.486	91.232		1076.84	83.3667	1286.5	91.7869
0.567454	0.68989		209.663	72.8799	228.595	91.343		1078.24	83.4669	1294.57	91.8979
0.682526	0.596937		209.853	72.9682	229.007	91.4539		1079.65	83.5671	1296.42	92.0089
0.581617	0.666988		209.871	73.0565	229.265	91.5649		1081	83.6673	1299.77	92.1199
0.722556	0.665103		209.893	73.1449	229.299	91.6759		1081.5	83.7675	1302.96	92.2309
0.714902	0.652981		210.019	73.2332	229.446	91.7869		1081.63	83.8677	1310.38	92.3418
0.731307	0.627603		210.041	73.3216	231.194	91.8979		1086.9	83.9679	1311.41	92.4528
0.747507	0.67041		210.197	73.4099	231.559	92.0089		1087.4	84.0681	1313	92.5638
0.672974	0.752621		210.305	73.4982	233.267	92.1199		1091.64	84.1683	1316.65	92.6748
0.660801	0.737064		210.45	73.5866	234.285	92.2309		1092.61	84.2685	1317.2	92.7858
0.716813	0.687359		210.497	73.6749	235.81	92.3418		1094.87	84.3687	1321.16	92.8968
0.626415	0.660675		210.584	73.7633	237.393	92.4528		1095.13	84.4689	1328.56	93.0078
0.637377	0.567997		211.372	73.8516	237.522	92.5638		1096.39	84.5691	1331.77	93.1188
0.713383	0.681076		211.778	73.9399	239.867	92.6748		1101.2	84.6693	1336.89	93.2297
0.671493	0.736623		211.808	74.0283	240.202	92.7858		1101.51	84.7695	1345.52	93.3407
0.597333	0.676519		211.865	74.1166	240.848	92.8968		1103.33	84.8697	1350.07	93.4517
0.717213	0.743227		212.23	74.2049	241.019	93.0078		1108.14	84.9699	1354.97	93.5627
0.59707	0.712897		212.47	74.2933	241.05	93.1188		1108.45	85.0701	1359.46	93.6737
0.632368	0.732375		212.518	74.3816	242.709	93.2297		1108.61	85.1703	1364.9	93.7847
0.540487	0.675949		212.82	74.47	243.52	93.3407		1111.47	85.2705	1373.1	93.8957
0.555085	0.708416		212.9	74.5583	245.221	93.4517		1111.72	85.3707	1391.19	94.0067
0.670022	0.673976		213.101	74.6466	246.357	93.5627		1113.74	85.4709	1404.65	94.1176
0.670963	0.606899		213.404	74.735	247.558	93.6737		1116.25	85.5711	1407.19	94.2286
0.510452	0.70671		213.634	74.8233	247.804	93.7847		1119.53	85.6713	1410.57	94.3396
0.685678	0.683978		213.792	74.9117	248.385	93.8957		1119.87	85.7715	1417.11	94.4506
0.718123	0.680545		213.858	75	249.565	94.0067		1127.68	85.8717	1422	94.5616
0.755625	0.732263		213.959	75.0883	250.552	94.1176		1127.79	85.9719	1426.72	94.6726
0.668976	0.690368		214.471	75.1767	250.991	94.2286		1131.46	86.0721	1438.87	94.7836
0.743117	0.714681		214.55	75.265	251.065	94.3396		1133.97	86.1723	1444.95	94.8946
0.683996	0.629438		214.571	75.3534	251.56	94.4506		1138.91	86.2725	1461.22	95.0055
0.657555	0.577434		214.623	75.4417	252.018	94.5616		1141.79	86.3727	1464.69	95.1165
0.513108	0.677895		214.779	75.53	256.239	94.6726		1143.05	86.4729	1472.75	95.2275
0.576771	0.722846		214.799	75.6184	256.517	94.7836		1143.64	86.5731	1497.75	95.3385
0.578852	0.548125		215.181	75.7067	257.57	94.8946		1144.68	86.6733	1498.76	95.4495
0.699723	0.706736		215.428	75.7951	258.785	95.0055		1145.57	86.7735	1505.8	95.5605
0.666016	0.647591		215.659	75.8834	258.929	95.1165		1146.86	86.8737	1510.17	95.6715
0.659484	0.706467		215.716	75.9717	258.971	95.2275		1147.61	86.9739	1513.99	95.7825
0.666061	0.696541		215.788	76.0601	259.07	95.3385		1149.02	87.0741	1522.14	95.8935
0.545415	0.652412		215.869	76.1484	259.871	95.4495		1150.38	87.1743	1522.18	96.0044
0.686717	0.612863		216.061	76.2367	260.875	95.5605		1154.19	87.2745	1526.41	96.1154
0.660083	0.461613		216.423	76.3251	264.801	95.6715		1154.33	87.3747	1527.59	96.2264
0.450171	0.724833		216.446	76.4134	269.004	95.7825		1161.47	87.4749	1528.32	96.3374
0.453976	0.700963		216.85	76.5018	270.742	95.8935		1168.05	87.5752	1531.64	96.4484
0.717167	0.681548		216.998	76.5901	271.921	96.0044		1168.97	87.6754	1538.76	96.5594
0.683116	0.676346		217.429	76.6784	272.206	96.1154		1171.53	87.7756	1543.86	96.6704
0.540261	0.707847		217.57	76.7668	272.536	96.2264		1173.64	87.8758	1544.5	96.7814
0.643741	0.706287		217.677	76.8551	273.716	96.3374		1174.22	87.976	1545.21	96.8923
0.585074	0.666703		217.685	76.9435	274.163	96.4484		1176.58	88.0762	1585.82	97.0033
0.653604	0.711643		217.73	77.0318	278.201	96.5594		1178.1	88.1764	1588.86	97.1143
0.658612	0.681133		217.917	77.1201	281.808	96.6704		1180.11	88.2766	1594.73	97.2253
0.563521	0.728969		218.041	77.2085	282.117	96.7814		1181.72	88.3768	1596.12	97.3363
0.476585	0.660363		218.46	77.2968	284.039	96.8923		1185.3	88.477	1604.42	97.4473
0.536523	0.74001		218.512	77.3852	286.231	97.0033		1186.05	88.5772	1612.03	97.5583
0.535952	0.721002		218.773	77.4735	287.046	97.1143		1189.04	88.6774	1641.19	97.6693
0.602958	0.655755		218.805	77.5618	288.312	97.2253		1191.39	88.7776	1688.89	97.7802
0.607901	0.705932		218.806	77.6502	292.675	97.3363		1193.1	88.8778	1697.12	97.8912
0.757796	0.728819		218.954	77.7385	296.681	97.4473		1193.5	88.978	1699.28	98.0022
0.681053	0.621109		219.5	77.8269	297.164	97.5583		1193.51	89.0782	1715.26	98.1132
0.619944	0.663703		219.862	77.9152	297.851	97.6693		1194.35	89.1784	1720.67	98.2242
0.692375	0.639651		219.989	78.0035	300.523	97.7802		1203.92	89.2786	1752.28	98.3352
0.493253	0.74479		220.242	78.0919	301.868	97.8912		1204.53	89.3788	1762.35	98.4462
0.569185	0.631603		220.385	78.1802	307.13	98.0022		1212.3	89.479	1792.7	98.5572
0.665309	0.706845		220.574	78.2686	308.746	98.1132		1213.56	89.5792	1804.52	98.6681
0.681047	0.687865		220.737	78.3569	316.123	98.2242		1215.54	89.6794	1883.57	98.7791
0.610025	0.672718		220.788	78.4452	318.841	98.3352		1217.08	89.7796	1889.02	98.8901
0.735251	0.635303		220.875	78.5336	320.534	98.4462		1221.63	89.8798	1915.64	99.0011
0.521899	0.668099		221.083	78.6219	325.986	98.5572		1222.27	89.98	1991.27	99.1121
0.665636	0.728085		221.188	78.7102	328.334	98.6681		1225.02	90.0802	1998.47	99.2231
0.484133	0.587177		221.232	78.7986	337.745	98.7791		1228.39	90.1804	2060.18	99.3341
0.619503	0.712659		221.549	78.8869	346.033	98.8901		1232.07	90.2806	2071.43	99.4451
0.67543	0.720687		221.659	78.9753	349.844	99.0011		1232.33	90.3808	2091.16	99.556
0.748246	0.676272		221.675	79.0636	364.082	99.1121		1240.06	90.481	2173.89	99.667
0.653601	0.624951		222.054	79.1519	366.999	99.2231		1240.41	90.5812	2744.89	99.778
0.700017	0.618827		222.062	79.2403	380.895	99.3341		1245.31	90.6814	3047.73	99.889
0.61574	0.62821		222.303	79.3286	390.805	99.4451		1248.4	90.7816	3069.88	100
0.541969	0.645402		222.334	79.417	394.002	99.556		1258.04	90.8818
0.499765	0.637273		222.462	79.5053	405.943	99.667		1260.06	90.982
0.552797	0.724801		222.599	79.5936	432.904	99.778		1268.63	91.0822
0.620535	0.737101		223.141	79.682	506.459	99.889		1268.82	91.1824
0.525695	0.783234		223.772	79.7703	510.673	100		1294.3	91.2826
0.657608	0.717854		224.267	79.8587				1298.28	91.3828
0.437149	0.654327		224.495	79.947				1299.31	91.483
0.572018			224.583	80.0353				1301.32	91.5832
0.590719			224.701	80.1237				1304.33	91.6834
0.460847			224.797	80.212				1317.69	91.7836
0.573799			225.172	80.3004				1318.4	91.8838
0.680216			225.257	80.3887				1332.17	91.984
0.626862			226.731	80.477				1335.45	92.0842
0.590213			226.769	80.5654				1337.25	92.1844
0.67486			226.836	80.6537				1343.24	92.2846
0.617131			226.937	80.742				1349.51	92.3848
0.555737			226.957	80.8304				1351.35	92.485
0.559939			227.115	80.9187				1352.84	92.5852
0.584376			227.469	81.0071				1357.54	92.6854
0.472785			227.595	81.0954				1364.2	92.7856
0.609203			227.769	81.1837				1368.4	92.8858
0.712901			227.796	81.2721				1376.99	92.986
0.662365			228.153	81.3604				1377.97	93.0862
0.640727			228.227	81.4488				1398	93.1864
0.630948			228.381	81.5371				1398.85	93.2866
0.48184			228.755	81.6254				1400.6	93.3868
0.534057			228.765	81.7138				1403.53	93.487
0.572351			229.042	81.8021				1404.82	93.5872
0.582929			229.498	81.8905				1413.84	93.6874
0.706344			229.543	81.9788				1419.93	93.7876
0.601992			229.696	82.0671				1428	93.8878
0.669023			229.821	82.1555				1429.44	93.988
0.559272			230.786	82.2438				1429.93	94.0882
0.644512			230.851	82.3322				1442.52	94.1884
0.584447			230.954	82.4205				1444.59	94.2886
0.643245			231.167	82.5088				1451.95	94.3888
0.54256			231.25	82.5972				1463.28	94.489
0.642154			232.046	82.6855				1464.19	94.5892
0.648183			232.427	82.7739				1464.34	94.6894
0.656007			233.51	82.8622				1466.56	94.7896
0.635673			233.897	82.9505				1468.98	94.8898
0.673478			234.347	83.0389				1472.82	94.99
0.595467			234.691	83.1272				1476.38	95.0902
0.547072			234.757	83.2155				1481.75	95.1904
0.558422			234.951	83.3039				1487.76	95.2906
0.641373			235.109	83.3922				1493.41	95.3908
0.658345			235.487	83.4806				1495.58	95.491
0.701076			235.589	83.5689				1499.88	95.5912
0.539461			235.666	83.6572				1501.64	95.6914
0.65156			236.532	83.7456				1514.64	95.7916
0.624458			236.972	83.8339				1515.18	95.8918
0.630134			237.722	83.9223				1530.61	95.992
0.615019			237.83	84.0106				1538.72	96.0922
0.661131			237.951	84.0989				1559.56	96.1924
0.671759			238.161	84.1873				1566.82	96.2926
0.639695			238.248	84.2756				1566.84	96.3928
0.709819			238.333	84.364				1572.36	96.493
0.801154			238.722	84.4523				1572.48	96.5932
0.661692			238.855	84.5406				1574.98	96.6934
0.348603			238.859	84.629				1577.81	96.7936
0.65598			239.55	84.7173				1584.59	96.8938
0.686418			239.865	84.8057				1596.81	96.994
0.596295			239.98	84.894				1611.89	97.0942
0.639355			240.248	84.9823				1661.75	97.1944
0.616473			240.693	85.0707				1675.34	97.2946
0.674428			240.845	85.159				1678.51	97.3948
0.706217			240.855	85.2473				1689.65	97.495
0.602027			242.42	85.3357				1694.53	97.5952
0.608915			242.513	85.424				1696.53	97.6954
0.515472			242.642	85.5124				1699.2	97.7956
0.417975			242.817	85.6007				1703.35	97.8958
0.644515			243.108	85.689				1710.83	97.996
0.664335			243.438	85.7774				1729.45	98.0962
0.451442			243.455	85.8657				1761.61	98.1964
0.683892			244.085	85.9541				1766.9	98.2966
0.59262			244.304	86.0424				1771.21	98.3968
0.65415			244.83	86.1307				1808.16	98.497
0.563738			245.093	86.2191				1828.2	98.5972
0.600943			245.119	86.3074				1922.91	98.6974
0.620563			245.335	86.3958				1925.77	98.7976
0.544995			245.668	86.4841				1947.37	98.8978
0.646192			245.81	86.5724				1950.96	98.998
0.618019			246.065	86.6608				1964.63	99.0982
0.532346			246.183	86.7491				2030.5	99.1984
0.721077			246.268	86.8375				2084.4	99.2986
0.624097			247.938	86.9258				2098.24	99.3988
0.697744			249.183	87.0141				2144.47	99.499
0.692188			249.999	87.1025				2199.96	99.5992
0.500125			250.696	87.1908				2486.56	99.6994
0.47814			250.936	87.2792				2553.43	99.7996
0.576678			250.965	87.3675				2803.43	99.8998
0.500846			252.017	87.4558				3577.15	100
0.652051			252.77	87.5442
0.629085			253.572	87.6325
0.631293			254.068	87.7208
0.463657			254.351	87.8092
0.559681			255.162	87.8975
0.590964			255.673	87.9859
0.779247			255.774	88.0742
0.58892			256.42	88.1625
0.623621			257.384	88.2509
0.485964			257.411	88.3392
0.505704			258.059	88.4276
0.604651			258.745	88.5159
0.635665			258.97	88.6042
0.436226			259.479	88.6926
0.627314			260.89	88.7809
0.614359			261.207	88.8693
0.588728			261.923	88.9576
0.592375			262.457	89.0459
0.488479			262.533	89.1343
0.663454			262.665	89.2226
0.550435			262.803	89.311
0.706925			262.814	89.3993
0.481576			263.196	89.4876
0.529497			263.421	89.576
0.660407			264.533	89.6643
0.611974			264.671	89.7527
0.532128			264.955	89.841
0.598833			265.097	89.9293
0.592162			266.072	90.0177
0.446577			266.312	90.106
0.562166			266.365	90.1943
0.585985			267.035	90.2827
0.430004			267.147	90.371
0.418724			267.276	90.4594
0.633385			267.64	90.5477
0.503563			267.735	90.636
0.496			268.148	90.7244
0.497674			268.37	90.8127
0.60005			268.753	90.9011
0.585964			270.243	90.9894
0.385294			270.437	91.0777
0.529944			271.031	91.1661
0.426489			271.104	91.2544
0.443835			271.488	91.3428
0.479439			271.64	91.4311
0.454848			271.88	91.5194
0.658731			272.036	91.6078
0.657477			272.675	91.6961
0.730524			272.932	91.7845
0.528188			273.114	91.8728
0.577989			273.743	91.9611
0.569666			275.022	92.0495
0.569974			275.463	92.1378
0.633069			276.014	92.2261
0.679202			276.219	92.3145
0.642782			276.405	92.4028
0.493839			276.656	92.4912
0.500694			277.848	92.5795
0.629241			278.921	92.6678
0.56637			279.341	92.7562
0.437496			280.449	92.8445
0.639034			281.389	92.9329
0.519084			281.454	93.0212
0.585592			281.564	93.1095
0.701286			283.271	93.1979
0.653864			284.624	93.2862
0.496138			284.749	93.3746
0.476411			285.565	93.4629
0.63193			285.693	93.5512
0.581226			285.727	93.6396
0.67356			287.11	93.7279
0.510556			288.416	93.8163
0.601459			288.459	93.9046
0.516263			289.251	93.9929
0.517034			289.616	94.0813
0.693591			290.589	94.1696
0.326634			291.738	94.258
0.530855			292.534	94.3463
0.58442			293.945	94.4346
0.531685			294.454	94.523
0.440055			294.65	94.6113
0.617254			295.087	94.6996
0.454313			295.726	94.788
0.399417			295.802	94.8763
0.387827			296.584	94.9647
0.481358			296.741	95.053
0.515581			297.757	95.1413
0.432358			298.743	95.2297
0.603803			299.549	95.318
0.666637			302.217	95.4064
0.554641			302.637	95.4947
0.371159			304.003	95.583
0.539752			304.31	95.6714
0.427572			304.517	95.7597
0.460362			305.406	95.8481
0.281842			307.329	95.9364
0.434476			307.95	96.0247
0.368578			309.464	96.1131
0.349992			310.183	96.2014
0.519881			310.356	96.2898
0.538883			310.528	96.3781
0.729124			312.103	96.4664
0.55526			316.762	96.5548
0.654655			320.123	96.6431
0.592342			320.289	96.7314
0.568876			327.151	96.8198
0.557808			328.69	96.9081
0.594367			328.704	96.9965
0.428597			330.426	97.0848
0.554325			331.628	97.1731
0.644635			331.947	97.2615
0.720354			338.758	97.3498
0.726888			339.266	97.4382
0.681545			339.781	97.5265
0.72451			345.375	97.6148
0.703684			346.796	97.7032
0.723741			348.918	97.7915
0.560386			350.988	97.8799
0.67063			352.879	97.9682
0.634579			353.168	98.0565
0.624239			355.651	98.1449
0.548109			356.882	98.2332
0.684836			360.631	98.3216
0.674332			361.278	98.4099
0.564214			364.553	98.4982
0.643025			367.813	98.5866
0.629852			375.807	98.6749
0.289682			384.918	98.7633
0.507166			386.577	98.8516
0.257747			387.822	98.9399
0.708642			398.812	99.0283
0.57422			400.106	99.1166
0.767651			417.144	99.2049
0.622908			422.557	99.2933
0.592726			429.297	99.3816
0.572469			432.825	99.47
0.676663			440.327	99.5583
0.65113			442.827	99.6466
0.601498			451.339	99.735
0.676376			464.392	99.8233
0.624721			466.576	99.9117
0.629223			713.544	100
0.596629
0.609332
0.584796
0.75171
0.626275

## Sheet: Fig. 2
Figure 2C			Figure 2D
BSL	Post		BSL	Post
0	-3.2063		0	14.2183
0	2.66102		0	8.93515
0	-0.26534		0	26.6296
0	13.6228		0	57.9003
0	-2.02047		0	26.3134
0	-8.04672		0	26.9611
0	-1.94326		0	89.0062
0	14.1477		0	12.7224
Figure 2H			Figure 2I			Figure 2J									Figure2K
BSL	REC2		BSL	REC2		BSL	REC2	BSL	REC2	BSL	REC2	BSL	REC2		BSL	REC2
1.24981	1.1844		3.5e-05	2.2e-05		0.5-4HZ		4-9Hz		12-15Hz		15-25Hz			0.7952	0.782
1.32448	1.31713		3.1e-05	2.6e-05		0.839845	0.817365	0.744305	0.741579	0.565917	0.581838	0.447226	0.445891		0.8171	0.8191
1.37453	1.33723		5.4e-05	4.9e-05		0.841479	0.853427	0.792418	0.788216	0.598976	0.602977	0.482866	0.485051		0.8177	0.811
1.44276	1.3786		6.3e-05	5e-05		0.857147	0.851012	0.754538	0.734881	0.572076	0.553835	0.45763	0.437834		0.8372	0.825
1.29067	1.2301		2.8e-05	2e-05		0.874447	0.861257	0.806622	0.798211	0.647512	0.647222	0.490305	0.485023		0.8481	0.8336
1.46681	1.45626		4.2e-05	3.7e-05		0.891726	0.889199	0.817684	0.813623	0.634341	0.639025	0.502118	0.505237		0.8549	0.8154
1.49362	1.37275		5.3e-05	2.7e-05		0.895664	0.857434	0.804459	0.788353	0.610425	0.638209	0.474903	0.500235		0.7504	0.7448
1.15411	1.06346		1.9e-05	1.8e-05		0.799728	0.792535	0.748608	0.74252	0.588873	0.600247	0.480577	0.476252		0.8184	0.807
						0.8655	0.8515	0.767084	0.764414	0.581112	0.586375	0.474806	0.47277

## Sheet: Fig. 3
Figure 3D			Figure 3E			Figure 3F
S	SL		S	SL		nm	S-ex	SL-ex	S-em	SL-em
135.3	113.9		0.2338	0.223733		320	0.458808	0.464139
129.6	78.8		0.238267	0.223867		320.5	0.460295	0.463693
154.5	57.7		0.232067	0.2174		321	0.461162	0.463452
158.9	92.8		0.2318	0.2218		321.5	0.461521	0.465538
142.6	65.8		0.2224	0.2212		322	0.462073	0.467114
180.1	71.9		0.2231	0.2213		322.5	0.463129	0.468582
224.7	134.2					323	0.464009	0.469692
143.7	143.9					323.5	0.464289	0.470461
134.9						324	0.46448	0.470346
						324.5	0.465009	0.470222
						325	0.465947	0.470691
						325.5	0.466953	0.470796
						326	0.467678	0.470704
						326.5	0.468424	0.470724
						327	0.469211	0.47142
						327.5	0.46966	0.471454
						328	0.470222	0.471465
						328.5	0.470879	0.471498
						329	0.471055	0.471714
						329.5	0.471126	0.472414
						330	0.471634	0.471918
						330.5	0.472412	0.471978
						331	0.47316	0.472769
						331.5	0.473737	0.47349
						332	0.474148	0.474113
						332.5	0.474336	0.4746
						333	0.474309	0.474826
						333.5	0.474452	0.475469
						334	0.474913	0.475705
						334.5	0.475452	0.476116
						335	0.47592	0.477013
						335.5	0.47614	0.477303
						336	0.476267	0.477797
						336.5	0.476737	0.478438
						337	0.477338	0.479022
						337.5	0.477686	0.479232
						338	0.477979	0.479271
						338.5	0.478455	0.479826
						339	0.479026	0.479869
						339.5	0.479443	0.480341
						340	0.479687	0.480735
						340.5	0.479825	0.4806
						341	0.480101	0.481041
						341.5	0.48047	0.481208
						342	0.480807	0.481152
						342.5	0.481112	0.481072
						343	0.481465	0.481263
						343.5	0.481796	0.481298
						344	0.482139	0.481157
						344.5	0.482437	0.481456
						345	0.482713	0.48215
						345.5	0.482951	0.482611
						346	0.48298	0.482854
						346.5	0.482924	0.48314
						347	0.483157	0.483057
						347.5	0.483581	0.483006
						348	0.484049	0.483083
						348.5	0.484616	0.483438
						349	0.485089	0.484063
						349.5	0.485378	0.483981
						350	0.48555	0.483647
						350.5	0.485726	0.483926
						351	0.486062	0.484085
						351.5	0.486381	0.484033
						352	0.48653	0.484155
						352.5	0.486609	0.484248
						353	0.486645	0.484476
						353.5	0.486609	0.484525
						354	0.486494	0.484545
						354.5	0.486391	0.484754
						355	0.486417	0.484663
						355.5	0.486553	0.484143
						356	0.48674	0.484242
						356.5	0.48669	0.484561
						357	0.486556	0.484413
						357.5	0.48651	0.484071
						358	0.486487	0.483951
						358.5	0.486476	0.483555
						359	0.486375	0.4831
						359.5	0.486249	0.483193
						360	0.486311	0.482618
						360.5	0.486359	0.482937
						361	0.486309	0.483415
						361.5	0.486343	0.483554
						362	0.486375	0.483404
						362.5	0.486251	0.483396
						363	0.486238	0.483361
						363.5	0.486322	0.483433
						364	0.486171	0.483523
						364.5	0.486067	0.483608
						365	0.486134	0.48341
						365.5	0.486148	0.483099
						366	0.486078	0.482928
						366.5	0.485943	0.482854
						367	0.485849	0.483041
						367.5	0.485784	0.483605
						368	0.485768	0.483744
						368.5	0.485952	0.484012
						369	0.486137	0.484057
						369.5	0.486209	0.483995
						370	0.486421	0.484186
						370.5	0.486723	0.484164
						371	0.486922	0.484838
						371.5	0.487059	0.484888
						372	0.487195	0.484331
						372.5	0.487222	0.484218
						373	0.487284	0.484775
						373.5	0.487385	0.485027
						374	0.487408	0.485112
						374.5	0.487591	0.485105
						375	0.487891	0.48501
						375.5	0.487934	0.484862
						376	0.487794	0.484336
						376.5	0.487703	0.484184
						377	0.487593	0.483983
						377.5	0.487514	0.48408
						378	0.487515	0.484261
						378.5	0.487389	0.484158
						379	0.487305	0.484274
						379.5	0.487376	0.483906
						380	0.487267	0.483827
						380.5	0.487058	0.483709
						381	0.487031	0.483762
						381.5	0.48702	0.483742
						382	0.486863	0.4833
						382.5	0.486595	0.483222
						383	0.48642	0.482977
						383.5	0.486318	0.482781
						384	0.486142	0.482111
						384.5	0.486027	0.481909
						385	0.485945	0.481855
						385.5	0.485572	0.481784
						386	0.484931	0.482021
						386.5	0.48424	0.481705
						387	0.483643	0.481461
						387.5	0.483202	0.480893
						388	0.48284	0.480614
						388.5	0.482403	0.48029
						389	0.482066	0.480518
						389.5	0.481825	0.480695
						390	0.481337	0.480184
						390.5	0.480754	0.479756
						391	0.480564	0.479987
						391.5	0.480608	0.479476
						392	0.480487	0.479218
						392.5	0.480143	0.479113
						393	0.479693	0.479014
						393.5	0.479222	0.47844
						394	0.478793	0.478012
						394.5	0.478259	0.477694
						395	0.477777	0.477032
						395.5	0.477477	0.476186
						396	0.477076	0.475876
						396.5	0.47643	0.475998
						397	0.475758	0.475658
						397.5	0.475291	0.475434
						398	0.474911	0.475168
						398.5	0.474258	0.4749
						399	0.473358	0.474433
						399.5	0.47241	0.473896
						400	0.471469	0.473997
						400.5	0.470695	0.473763
						401	0.469986	0.473447
						401.5	0.469341	0.471757
						402	0.46891	0.470532
						402.5	0.46841	0.470085
						403	0.467771	0.468933
						403.5	0.467339	0.467751
						404	0.466949	0.467133
						404.5	0.466201	0.46661
						405	0.46525	0.465743
						405.5	0.464432	0.464809
						406	0.463504	0.464013
						406.5	0.462134	0.462799
						407	0.460746	0.462088
						407.5	0.459709	0.461929
						408	0.458907	0.46233
						408.5	0.45837	0.461526
						409	0.458021	0.460863
						409.5	0.457334	0.458451
						410	0.456259	0.456867
						410.5	0.454793	0.45601
						411	0.453183	0.456439
						411.5	0.452028	0.455561
						412	0.450921	0.454109
						412.5	0.449625	0.453205
						413	0.448384	0.453475
						413.5	0.447309	0.452773
						414	0.446802	0.452329
						414.5	0.446775	0.451499
						415	0.44634	0.450587
						415.5	0.445406	0.451533
						416	0.444408	0.452544
						416.5	0.444055	0.450004
						417	0.444404	0.45103
						417.5	0.444766	0.454282
						418
						418.5
						419
						419.5
						420			-0.61229	-0.6058
						420.5			-0.61512	-0.60932
						421			-0.6176	-0.61208
						421.5			-0.61984	-0.61471
						422			-0.6219	-0.61675
						422.5			-0.62371	-0.61856
						423			-0.62534	-0.62009
						423.5			-0.62695	-0.62204
						424			-0.62855	-0.62322
						424.5			-0.63012	-0.62494
						425			-0.63142	-0.62556
						425.5			-0.63256	-0.62653
						426			-0.63369	-0.62769
						426.5			-0.6346	-0.62909
						427			-0.63517	-0.6296
						427.5			-0.63573	-0.63072
						428			-0.63652	-0.63162
						428.5			-0.6374	-0.6324
						429			-0.63814	-0.63312
						429.5			-0.6387	-0.63361
						430			-0.63915	-0.6336
						430.5			-0.63947	-0.63448
						431			-0.6397	-0.63485
						431.5			-0.64004	-0.63504
						432			-0.64048	-0.63558
						432.5			-0.64088	-0.63669
						433			-0.64114	-0.63693
						433.5			-0.64122	-0.63721
						434			-0.64112	-0.63776
						434.5			-0.64098	-0.63822
						435			-0.64111	-0.6386
						435.5			-0.64137	-0.63867
						436			-0.64157	-0.63873
						436.5			-0.64177	-0.63886
						437			-0.64179	-0.63946
						437.5			-0.64164	-0.6394
						438			-0.64156	-0.63991
						438.5			-0.64148	-0.64033
						439			-0.64125	-0.64022
						439.5			-0.64092	-0.63979
						440			-0.64061	-0.63932
						440.5			-0.6403	-0.63927
						441			-0.64	-0.63915
						441.5			-0.63981	-0.63882
						442			-0.63971	-0.63835
						442.5			-0.63965	-0.63812
						443			-0.63944	-0.63858
						443.5			-0.63897	-0.63833
						444			-0.63844	-0.63805
						444.5			-0.63812	-0.6378
						445			-0.63781	-0.63733
						445.5			-0.63734	-0.63726
						446			-0.63698	-0.63734
						446.5			-0.63676	-0.63732
						447			-0.63638	-0.63687
						447.5			-0.63597	-0.63712
						448			-0.63554	-0.63628
						448.5			-0.63516	-0.63574
						449			-0.63494	-0.6352
						449.5			-0.63496	-0.63465
						450			-0.63501	-0.63397
						450.5			-0.6347	-0.63333
						451			-0.63419	-0.63229
						451.5			-0.63375	-0.63243
						452			-0.63327	-0.63215
						452.5			-0.63293	-0.63178
						453			-0.63263	-0.63068
						453.5			-0.6323	-0.63071
						454			-0.63203	-0.63035
						454.5			-0.63176	-0.63029
						455			-0.63137	-0.63051
						455.5			-0.63097	-0.63021
						456			-0.63075	-0.62977
						456.5			-0.63051	-0.62996
						457			-0.62993	-0.62973
						457.5			-0.6292	-0.62909
						458			-0.6286	-0.62923
						458.5			-0.62822	-0.62899
						459			-0.62803	-0.62813
						459.5			-0.62773	-0.62766
						460			-0.62706	-0.62731
						460.5			-0.62643	-0.62739
						461			-0.62618	-0.62676
						461.5			-0.6261	-0.6263
						462			-0.62593	-0.62628
						462.5			-0.62565	-0.62626
						463			-0.62532	-0.62585
						463.5			-0.62495	-0.62481
						464			-0.6245	-0.62471
						464.5			-0.62403	-0.62464
						465			-0.6234	-0.62413
						465.5			-0.62272	-0.62446
						466			-0.62214	-0.62441
						466.5			-0.62149	-0.62334
						467			-0.6209	-0.62292
						467.5			-0.6206	-0.6227
						468			-0.6204	-0.621
						468.5			-0.62013	-0.62058
						469			-0.6197	-0.62039
						469.5			-0.61908	-0.62018
						470			-0.6185	-0.62011
						470.5			-0.61796	-0.61959
						471			-0.61732	-0.61927
						471.5			-0.61658	-0.61891
						472			-0.61589	-0.61837
						472.5			-0.61541	-0.61838
						473			-0.6151	-0.61789
						473.5			-0.61495	-0.61795
						474			-0.61484	-0.61774
						474.5			-0.61462	-0.61769
						475			-0.6145	-0.61714
						475.5			-0.61455	-0.61605
						476			-0.61443	-0.61605
						476.5			-0.61409	-0.61579
						477			-0.61344	-0.61505
						477.5			-0.61282	-0.61476
						478			-0.61261	-0.61549
						478.5			-0.61247	-0.61507
						479			-0.61237	-0.61499
						479.5			-0.61248	-0.61433
						480			-0.61241	-0.61387
						480.5			-0.6123	-0.61338
						481			-0.61229	-0.61316
						481.5			-0.61221	-0.61404
						482			-0.61219	-0.61494
						482.5			-0.61203	-0.61474
						483			-0.61159	-0.61492
						483.5			-0.61119	-0.61506
						484			-0.61117	-0.61493
						484.5			-0.6113	-0.61505
						485			-0.61126	-0.6153
						485.5			-0.61114	-0.61559
						486			-0.6113	-0.61548
						486.5			-0.61181	-0.61565
						487			-0.61232	-0.61635
						487.5			-0.61293	-0.61645
						488			-0.61357	-0.6163
						488.5			-0.61398	-0.61684
						489			-0.61417	-0.61713
						489.5			-0.61421	-0.6165
						490			-0.61421	-0.61624
						490.5			-0.61434	-0.61534
						491			-0.61464	-0.61611
						491.5			-0.61533	-0.61623
						492			-0.61604	-0.6162
						492.5			-0.61646	-0.61557
						493			-0.61634	-0.616
						493.5			-0.61595	-0.61636
						494			-0.61606	-0.61624
						494.5			-0.61626	-0.6168
						495			-0.61603	-0.61707
						495.5			-0.61588	-0.61784
						496			-0.61599	-0.61869
						496.5			-0.61612	-0.61797
						497			-0.61636	-0.61873
						497.5			-0.61661	-0.61856
						498			-0.61657	-0.61825
						498.5			-0.61641	-0.6176
						499			-0.61646	-0.61822
						499.5			-0.61629	-0.61845
						500			-0.61609	-0.61807
						500.5			-0.61625	-0.61781
						501			-0.61652	-0.61765
						501.5			-0.61652	-0.6174
						502			-0.61624	-0.61639
						502.5			-0.61611	-0.61606
						503			-0.61608	-0.61584
						503.5			-0.61611	-0.61483
						504			-0.6163	-0.61487
						504.5			-0.61633	-0.61531
						505			-0.61605	-0.61579
						505.5			-0.61576	-0.61573
						506			-0.61554	-0.6149
						506.5			-0.61523	-0.61452
						507			-0.61468	-0.61405
						507.5			-0.61428	-0.61432
						508			-0.61413	-0.6147
						508.5			-0.61424	-0.61444
						509			-0.61439	-0.61462
						509.5			-0.6141	-0.61451
						510			-0.61379	-0.61476
						510.5			-0.61386	-0.61563
						511			-0.61401	-0.61734
						511.5			-0.614	-0.6171
						512			-0.61405	-0.61755
						512.5			-0.61407	-0.61857
						513			-0.61386	-0.6193
						513.5			-0.61371	-0.61907
						514			-0.61396	-0.6186
						514.5			-0.61431	-0.61842
						515			-0.6147	-0.61829
						515.5			-0.61522	-0.61944
						516			-0.61553	-0.62042
						516.5			-0.6154	-0.62041
						517			-0.61537	-0.62065
						517.5			-0.61558	-0.61965
						518			-0.61555	-0.62045
						518.5			-0.61533	-0.62114
						519			-0.61496	-0.62179
						519.5			-0.61459	-0.62174
						520			-0.6147	-0.62164
						520.5			-0.61522	-0.62305
						521			-0.61556	-0.62247
						521.5			-0.61526	-0.62309
						522			-0.61482	-0.62259
						522.5			-0.61488	-0.62366
						523			-0.61488	-0.62348
						523.5			-0.61479	-0.62309
						524			-0.61484	-0.62277
						524.5			-0.61477	-0.62243
						525			-0.61469	-0.62203
						525.5			-0.61485	-0.62079
						526			-0.61503	-0.621
						526.5			-0.61493	-0.62284
						527			-0.61464	-0.62254
						527.5			-0.61414	-0.6214
						528			-0.61355	-0.6203
						528.5			-0.61369	-0.61953
						529			-0.61409	-0.61944
						529.5			-0.6133	-0.62006
						530			-0.61177	-0.62004
						530.5			-0.6108	-0.61954
						531			-0.61023	-0.6177
						531.5			-0.60967	-0.61732
						532			-0.60935	-0.6179
						532.5			-0.60904	-0.61874
						533			-0.60844	-0.61751
						533.5			-0.60781	-0.61682
						534			-0.60683	-0.61525
						534.5			-0.60592	-0.61462
						535			-0.6054	-0.61381
						535.5			-0.60459	-0.61187
						536			-0.60326	-0.61063
						536.5			-0.60198	-0.60941
						537			-0.60118	-0.60956
						537.5			-0.60052	-0.60856
						538			-0.59913	-0.60803
						538.5			-0.59776	-0.60681
						539			-0.59688	-0.60537
						539.5			-0.5964	-0.60576
						540			-0.59612	-0.60393
						540.5			-0.59489	-0.60374
						541			-0.59287	-0.60243
						541.5			-0.59099	-0.60282
						542			-0.58941	-0.60102
						542.5			-0.58805	-0.6005
						543			-0.58669	-0.59953
						543.5			-0.58535	-0.59964
						544			-0.58338	-0.60014
						544.5			-0.58131	-0.60007
						545			-0.58072	-0.59915
						545.5			-0.58047	-0.59837
						546			-0.57884	-0.60016
						546.5			-0.57617	-0.60108
						547			-0.57401	-0.60104
						547.5			-0.57235	-0.6013
						548			-0.5703	-0.60192
						548.5			-0.56804	-0.60377
						549
						549.5
						550

## Sheet: Fig. 4
Figure 4B				Figure 4C
S	SL	SL+CD			S								SL								SL+CD
113	112.3	161.2		Myelin membranes	41220	22699	26186	41955	29724	44486	42111	43111	24011	15129	33306	24830	25117.7	29138	28827	20583	38437	41044	43338	22108	36444	35072	28489	25436
152	89	163		Supernatant (unbound BODIPY)	7861	4250	9394	8569	8663	17417	13266	13368	4251	10875	7653	6983	17251	13912	11539	11121	6157	6357	8997	7530	13912	16395	10801	10084
169.5	93.5	172.9		Blank	1208	331	1058	1202	578	1602	898	987	331	1058	1202	530	1602	1768	830	988	1208	334	578	530	1768	898	830	988
240.9	116	168
142.5	108.5	203
138	124	162.8
142.1	123.6	174.6
	106.6	179.4
Figure 4E				Figure 4F							Figure 4G				Figure 4H
S	SL+CD			Latency		Amplitude		Slope			S	SL	SL+CD		Trials	SL												S												SL+CD
0.53879	0.714965			BSL	post	BSL	Post	BSL	Post		58.8571	38.8535	62.2449		1	135	96	89	90	94	107	127	89	107	164	92	141	110	179	158	170	100	36	34	193	86	145	259	170	210	210	205	140	72	259	284	157	111
0.570631	0.651564			0	-3.77656	0	25.2526	0	23.895		62.0536	51.3158	59		2	115	95	133	99	105	177	15	187	155	89	125	209	189	232	190	223	139	248	143	294	89	115	322	194	255	254	289	142	50	266	425	194	198
0.634115	0.627681			0	-13.1834	0	3.33597	0	-22.623		65.445	47.2727	58.6498		3	160	215	182	136	100	221	8	238	87	249	161	160	267	273	247	294	151	282	210	362	57	261	306	267	125	291	304	194	312	239	444	240	238
0.6302	0.503827			0	-10.1567	0	2.42674	0	-11.5397		65.9091	50	71.3568		4	105	177	135	116	187	218	50	239	153	162	116	87	282	316	286	269	168	315	197	308	90	209	323	256	233	292	235	139	221	135	431	218	219
0.597394	0.712026			0	-2.69163	0	-13.0803	0	-8.69787		63.8037	54.5455	61.8605		5	137	132	186	87	200	216	72	299	134	214	128	148	271	253	312	361	129	237	180	346	45	176	359	217	273	355	146	162	302	133	449	241	223
0.526747	0.736758			0	-3.49562	0	-27.9563	0	-2.79746		65.4054	43.3735			6	203	294	195	106	233	163	60	273	129	247	95	163	228	226	366	303	196	258	271	121	34	227	357	238	291	303	179	315	425	167	343	226	302
0.578389	0.685866			0	1.45213	0	16.4541	0	9.83985			49.6599			7	168	293	70	138	163	219	30	264	62	253	119	97	388	295	436	344	140	360	216	340	231	196	262	236	277	369	170	215	297	470	471	141	275
0.708963	0.737652			0	5.12267	0	-36.0216	0	-32.2325						8	289	429	223	183	117	232	68	329	176	179	107	88	412	271	493	359	194	282	211	174	136	158	422	234	283	368	177	249	484	344	376	266	284
0.724704	0.645761														9	300	421	183	287	124	239	48	252	130	231	132	142	376	371	492	411	158	316	175	334	325	192	436	230	305	265	363	239	364	260	244	243	242
0.601614	0.72401														10	251	142	181	271	66	212	55	248	137	278	155	168	414	371	349	436	144	374	193	393	247	211	353	178	298	343	296	319	493	224	225	158	227
0.651824	0.786646
0.771607	0.70783
0.519976	0.757918
0.514001	0.632072
0.65392	0.685661
0.750637	0.711333
0.628207	0.676219
0.632931	0.628333
0.663412	0.696162
0.708324	0.713742
0.635148	0.774457
0.465135	0.674467
0.651733	0.644832
0.598842	0.732089
0.464448	0.75532
0.695474	0.717313
0.744092	0.675653
0.671092	0.656599
0.651353	0.73389
0.71156	0.664139
0.631592	0.756811
0.655401	0.672506
0.610958	0.665708
0.712314	0.739726
0.614536	0.709167
0.683034	0.760981
0.665618	0.616009
0.629271	0.729884
0.62709	0.714647
0.686413	0.746104
0.654954	0.696977
0.665678	0.632891
0.777759	0.566879
0.669848	0.604549
0.770141	0.633716
0.580844	0.60601
0.582294	0.675126
0.596267	0.611851
0.620763	0.728948
0.750288	0.65725
0.715735	0.615824
0.706362	0.626652
0.639345	0.729178
0.65612	0.655136
0.70604	0.702646
0.584022	0.700512
0.630168	0.590721
0.749021	0.718915
0.647678	0.7344
0.633248	0.604812
0.551075	0.649335
0.429466	0.755182
0.707112	0.653433
0.616591	0.649331
0.687459	0.621095
0.594188	0.687794
0.507743	0.679368
0.748697	0.567745
0.672687	0.570377
0.654404	0.535538
0.671981	0.732192
0.732112	0.708954
0.609883	0.501219
0.677472	0.721969
0.761107	0.675881
0.758529	0.718189
0.670422	0.665805
0.63633	0.741132
0.443544	0.665606
0.776278	0.648358
0.716578	0.713686
0.739478	0.686412
0.773781	0.676556
0.718483	0.733845
0.737743	0.742572
0.661053	0.724733
0.735589	0.543094
0.642227	0.608734
0.704587	0.766891
0.723144	0.662892
0.662476	0.723978
0.670678	0.719735
0.65405	0.701979
0.656896	0.724448
0.666697	0.713407
0.714534	0.626468
0.665723	0.742578
0.67515	0.700576
0.704172	0.647499
0.682464	0.739212
0.536976	0.671408
0.610195	0.688589
0.762737	0.710837
0.578026	0.688269
0.47674	0.64337
0.732219	0.698255
0.561629	0.694456
0.709423	0.588256
0.727105	0.724142
0.633915	0.722887
0.752355	0.661734
0.755016	0.564301
0.640057	0.698555
0.670436	0.723952
0.69299	0.634791
0.716193	0.751656
0.738051	0.687859
0.694201	0.654008
0.689657	0.665229
0.647399	0.624117
0.745833	0.648114
0.721786	0.702494
0.687833	0.789258
0.620092	0.705088
0.659671	0.735156
0.74827	0.684401
0.590831	0.600256
0.603698	0.786622
0.665723	0.675209
0.779556	0.738431
0.809804	0.563083
0.658454	0.690126
0.574595	0.72753
0.682225	0.606745
0.640818	0.649442
0.680165	0.743217
0.248426	0.618072
0.71531	0.703423
0.755601	0.570422
0.66385	0.536476
0.682337	0.854783
0.748076	0.464484
0.774592	0.694097
0.574946	0.635427
0.631016	0.543537
0.65633	0.581487
0.742757	0.548762
0.671006	0.613822
0.759087	0.482977
0.773512	0.684029
0.806261	0.731267
0.722184	0.566637
0.64571	0.654541
0.594619	0.703955
0.687705	0.63415
0.603589	0.695126
0.687974	0.58405
0.63097	0.727676
0.65406	0.741147
0.550472	0.641257
0.528225	0.824658
0.720565	0.521508
0.705659	0.667385
0.626593	0.643145
0.562176	0.533643
0.590448	0.528934
0.698272	0.696349
0.490352	0.617296
0.673133	0.575195
0.640473	0.685162
0.716724	0.677669
0.656096	0.70047
0.600923	0.579806
0.609994	0.70829
0.586625	0.740493
0.657879	0.64926
0.562462	0.436752
0.635089	0.645114
0.654184	0.751604
0.741231	0.607094
0.662195	0.672243
0.255976	0.736273
0.697986	0.645347
0.658915	0.774379
0.578619	0.743861
0.603958	0.483593
0.641416	0.622429
0.630711	0.654533
0.641147	0.704916
0.692641	0.552496
0.653555	0.702316
0.787232	0.639394
0.595379	0.202412
0.673737	0.659605
0.611339	0.650851
0.628853	0.665864
0.681297	0.581651
0.619391	0.682749
0.689847	0.437476
0.704194	0.78955
0.552412	0.546254
0.698744	0.662384
0.632349	0.671198
0.672582	0.680226
0.629375	0.737458
0.637536	0.715126
0.584492	0.658178
0.707316	0.584717
0.63385	0.702531
0.688897	0.780213
0.418401	0.725789
0.550408	0.729274
0.648886	0.56541
0.683556	0.685337
0.534725	0.667453
0.548283	0.668142
0.616678	0.712047
0.743913	0.692808
0.572698	0.694054
0.611036	0.658097
0.653192	0.677117
0.532231	0.136398
0.60811	0.669347
0.634425	0.654363
0.665766	0.628329
0.743195	0.654843
0.486017	0.604262
0.752381	0.646261
0.531778	0.706956
0.632821	0.713314
0.641856	0.526685
0.618423	0.610701
0.694243	0.676526
0.580605	0.599713
0.655062	0.790471
0.616848	0.67386
0.653793	0.626365
0.623968	0.715594
0.641933	0.679216
0.750147	0.613685
0.663709	0.678693
0.674665	0.699648
0.672789	0.673665
0.530691	0.707554
0.651127	0.80421
0.626754	0.64816
0.578984	0.71621
0.574523	0.663676
0.653201	0.628214
0.595891	0.693837
0.653294	0.692467
0.625277	0.596432
0.672971	0.632301
0.653005	0.601401
0.61501	0.76678
0.507682	0.64396
0.672215	0.717166
0.555103	0.600026
0.660739	0.664237
0.717352	0.654469
0.530772	0.686494
0.614416	0.700747
0.672217	0.743571
0.59929	0.780399
0.612568	0.381653
0.688348	0.653123
0.689837	0.661585
0.636239	0.770122
0.708931	0.668105
0.659628	0.715433
0.575574	0.517073
0.617087	0.62403
0.554399	0.749282
0.617648	0.748961
0.587929	0.633101
0.612044	0.68074
0.71918	0.691
0.678127	0.636276
0.612988	0.737954
0.608003	0.699214
0.626781	0.740881
0.655102	0.710389
0.611805	0.729222
0.611033	0.725281
0.696539	0.728639
0.518821	0.558206
0.512999	0.692296
0.658663	0.51561
0.642067	0.54458
0.497574	0.680457
0.683288	0.546316
0.531349	0.614947
0.52298	0.709678
0.608254	0.667599
0.625678	0.670063
0.672107	0.686312
0.642569	0.737922
0.639445	0.562179
0.642862	0.639134
0.670959	0.595299
0.633439	0.703965
0.592153	0.606397
0.536252	0.711165
0.644251	0.717727
0.642398	0.702341
0.528493	0.736382
0.653724	0.728275
0.537944	0.61511
0.509082	0.616916
0.617547	0.712603
0.635086	0.572683
0.64952	0.635644
0.760619	0.631047
0.505173	0.725301
0.623093	0.771319
0.458374	0.731433
0.482052	0.738327
0.622403	0.738939
0.514989	0.58899
0.499994	0.467337
0.575592	0.731128
0.609235	0.687921
0.647338	0.632559
0.631911	0.711313
	0.6463
0.648858	0.501536
0.575077	0.640722
0.611005	0.648826
0.637001	0.627837
0.686304	0.648493
0.24168	0.71123
0.667328	0.737688
0.665258	0.608167
0.609034	0.635611
0.662865	0.523598
0.537731	0.661466
0.610715	0.663557
0.586786	0.691647
0.680889	0.681658
0.684548	0.735715
0.662095	0.72734
0.49018	0.632113
0.586521	0.717997
0.698093	0.676983
0.628812	0.754169
0.61752	0.644519
0.684822	0.674805
0.649206	0.664911
0.71163	0.768078
0.590123	0.783891
0.653803	0.732344
0.558305	0.658021
0.623875	0.700457
0.644826	0.736078
0.649265	0.695329
0.657746	0.638091
0.714817	0.797434
0.616655	0.741163
0.427096	0.699149
0.593764	0.588572
0.564464	0.688352
0.63572	0.756823
0.560431	0.633011
0.606629	0.708791
0.688761	0.703617
0.751018	0.687983
0.639919	0.767997
0.609374	0.74455
0.744955	0.71711
0.440781	0.606674
0.692584	0.681801
0.675633	0.70778
0.639577	0.531753
0.604104	0.701536
0.641363	0.499659
0.655439	0.310262
0.565387	0.561809
0.727415	0.56833
0.675567	0.624079
0.707344	0.685729
0.666228
0.71158	0.719977
0.68399	0.683211
0.635158	0.644152
0.642239	0.62136
0.534526	0.534608
0.167769	0.625268
0.582468	0.706766
0.650468	0.686505
0.515793	0.519578
0.598894	0.648893
0.637937	0.648831
0.584809	0.662772
0.605581	0.581344
0.494351	0.528806
0.796882	0.479186
0.777617	0.716675
0.565893	0.679856
0.689058	0.719199
0.478435	0.660659
0.6206	0.640616
0.611777	0.775938
0.611923	0.769065
0.606951	0.636199
0.443938	0.719568
0.436708	0.579552
0.693184	0.54957
0.627497	0.538905
0.355159	0.538409
0.545936	0.631977
0.495917	0.666312
0.636932	0.56104
0.603112	0.678332
0.587454	0.710388
0.651159	0.633074
0.654059	0.608617
0.552051	0.611081
0.668004	0.614641
0.801131	0.533685
0.563733	0.590328
0.629134	0.625599
0.611576	0.633032
0.446848	0.591168
0.645724	0.661343
0.473032	0.647036
0.683431	0.739925
0.658356	0.64064
0.686641	0.685892
0.566777	0.709227
0.661135	0.728335
0.698212	0.641088
0.684428	0.661102
0.546847	0.675151
0.725607	0.667249
0.580604	0.674004
0.601568	0.7162
0.69345	0.500804
0.59355	0.601559
0.574646	0.758569
0.735236	0.585428
0.566295	0.555314
0.669366	0.669069
0.641466	0.600638
0.739179	0.663602
0.646774	0.633817
0.510851	0.720206
0.706927	0.704907
0.574807	0.725928
0.657829	0.632374
0.664751	0.73796
0.701264	0.613959
0.703148	0.66957
0.762872	0.663408
0.692576	0.748725
0.680293	0.682646
0.663834	0.630387
0.621703	0.693489
0.68352	0.632985
0.718262	0.599761
0.685486	0.623949
0.733467	0.628273
0.754359	0.640099
0.73018	0.682978
0.702088	0.509876
0.68773	0.603388
0.709587	0.680816
0.710813	0.512467
0.737727	0.681234
0.669904	0.635317
0.672037	0.761538
0.681648	0.563548
0.713043	0.648414
0.714559	0.537699
0.651746	0.664378
0.758356	0.664111
0.733789	0.653118
0.716619	0.648978
0.732575	0.666632
0.690154	0.628029
0.584327	0.648477
0.588806	0.679724
0.731269	0.582496
0.696916	0.656199
0.723546	0.723883
0.655612	0.461307
0.624863	0.610628
0.615435	0.567767
0.623272	0.620475
0.673945	0.579761
0.681808	0.722389
0.699056	0.630597
0.573616	0.713304
0.676186	0.623074
0.633508	0.68484
0.641966	0.663779
0.664324	0.611156
0.683325	0.672058
0.531361	0.689746
0.54626	0.789174
0.711789	0.745322
0.722089	0.606686
0.652754	0.659164
0.565443	0.557623
0.681451	0.659778
0.66478	0.642191
0.764777	0.527913
0.641765	0.513383
0.679565	0.800762
0.425005	0.682447
0.567842	0.73791
0.62449	0.527556
0.714762	0.540242
0.508886	0.660863
0.651189	0.699878
0.741643	0.592049
0.706235	0.689719
0.696168	0.647939
0.731143	0.694629
0.732361	0.704676
0.585527	0.671557
0.717997	0.718246
0.489722	0.721848
0.622658	0.626124
0.694757	0.649319
0.710751	0.688192
0.684593	0.696055
0.606054	0.610097
0.637967	0.684368
0.729041	0.653599
0.677364	0.66287
0.715895	0.688464
0.690016	0.621159
0.686861	0.626763
0.64252	0.541259
0.654827	0.444836
0.636752	0.694432
0.693206	0.646961
0.545619	0.707997
0.682895	0.619207
0.691807	0.612661
0.572394	0.302447
0.587147	0.635261
0.656588	0.666718
0.702625	0.613174
0.668305	0.663597
0.67765	0.643039
0.607678	0.663462
0.483253	0.64984
0.637042	0.652235
0.686584	0.727335
0.639949	0.67865
0.625276	0.632984
0.679134	0.525392
0.524942	0.554103
0.586071	0.661336
0.705601	0.701968
0.630743	0.65876
0.71892	0.694795
0.70127	0.596819
0.705203	0.628877
0.607207	0.754376
0.690636	0.673725
0.692064	0.699252
0.74464	0.682766
0.659489	0.740384
0.633566	0.644388
0.631266	0.603102
0.679856	0.618003
0.560412	0.635555
0.672266	0.723915
0.70177	0.707665
0.431835	0.606802
0.689688	0.581861
0.579492	0.575055
0.62557	0.713176
0.591387	0.681917
0.74465	0.643084
0.691599	0.619357
0.698955	0.496225
0.691726	0.697637
0.715858	0.638537
0.590008	0.684026
0.630097	0.696749
0.645791	0.568835
0.612758	0.604849
0.718598	0.707856
0.742952	0.690524
0.723017	0.610599
0.699248	0.689939
0.613546	0.51417
0.66833	0.592931
0.565341	0.594729
0.710952	0.752605
0.770404	0.691614
0.65996	0.63542
0.497946	0.681543
0.651162	0.647245
0.641781	0.707391
0.575838	0.687594
0.648727	0.693377
0.681309	0.698588
0.420796	0.677803
0.698268	0.591948
0.679095	0.60356
0.633186	0.664078
0.528309	0.668914
0.675824	0.620284
0.679996	0.268342
0.677671	0.728522
0.777008	0.646729
0.664067	0.67635
0.610639	0.747993
0.554253	0.752878
0.642879	0.562065
0.647907	0.487941
0.649668	0.715231
0.618093	0.693465
0.701665	0.66678
0.548136	0.651523
0.615693	0.666005
0.609184	0.609906
0.672187	0.570941
0.591923	0.611887
0.550324	0.647586
0.620612	0.635623
0.592402	0.66867
0.61265	0.596523
0.653179	0.688186
0.620249	0.60274
0.660209	0.639688
0.639259	0.611689
0.596616	0.688414
0.496303	0.673384
0.616491	0.699782
0.63242	0.543188
0.672288	0.704332
0.63899	0.3944
0.704141	0.681328
0.594523	0.626714
0.459878	0.686677
0.643322	0.556833
0.532899	0.522152
0.566899	0.710944
0.628072	0.654204
0.595423	0.646458
0.657004	0.650991
0.591082	0.684892
0.605469	0.640633
0.484769	0.702415
0.590758	0.734398
0.601273	0.587089
0.693676	0.679079
0.704573	0.726205
0.730299	0.703683
0.709493	0.644559
0.672672	0.587796
0.703878	0.701199
0.672517	0.674948
0.719556	0.576071
0.684616	0.642862
0.70042	0.749189
0.766527	0.72313
0.637063	0.652068
0.564401	0.642317
0.622916	0.642357
0.525595	0.563138
0.656525	0.695145
0.466114	0.262486
0.712849	0.659388
0.719342	0.662484
0.691352	0.652139
0.702761	0.671277
0.713497	0.779895
0.635195	0.723857
0.727513	0.58319
0.66991	0.672195
0.666347	0.677889
0.683378	0.688082
0.665466	0.700743
0.72547	0.711544
0.5885	0.651132
0.651775	0.632308
0.715422	0.74525
0.702625	0.708879
0.600972	0.689726
0.602422	0.670409
0.666438	0.65982
0.577064	0.636889
0.680428	0.704036
0.674844	0.582045
0.712562	0.617913
0.659263	0.692445
0.704635	0.689377
0.557634	0.673085
0.754938	0.609254
0.635945	0.562754
0.487215	0.724319
0.652313	0.73237
0.579119	0.635306
0.728877	0.669512
0.702297	0.626774
0.645026	0.626751
0.756075	0.408281
0.655553	0.728339
0.717633	0.679865
0.75606	0.69967
0.777188	0.62729
0.723276	0.60662
0.735156	0.274897
0.693026	0.582591
0.485299	0.540684
0.659373	0.613725
0.681312	0.661986
0.750968	0.622355
0.714509	0.569118
0.617409	0.681173
	0.679358
0.648767	0.630939
0.695258	0.614513
0.640663	0.639287
0.683479	0.61241
0.657065	0.687171
0.642704	0.569938
0.629377	0.719236
0.707764	0.664835
0.677733	0.586668
0.720514	0.629727
0.683954	0.747099
0.609777	0.649218
0.727518	0.764579
0.721619	0.71034
0.683696	0.633676
0.532009	0.649549
0.66747	0.62908
0.626558	0.642883
0.683002	0.729901
0.638209	0.7191
0.563439
0.523827	0.694041
0.638144	0.628299
0.510699	0.61813
0.649265	0.601245
0.585432	0.734129
0.526314	0.634327
0.64309	0.625138
0.632483	0.602631
0.650545	0.579732
0.632205	0.664987
0.727843	0.598157
0.577044	0.705698
0.69269	0.724269
0.722743	0.737836
0.595032	0.643699
0.479841	0.666397
0.694408	0.710611
0.656484	0.662573
0.554985	0.614781
0.622963	0.645247
0.592008	0.710595
0.558972	0.689788
0.714323	0.712354
0.634005	0.650289
0.530811	0.5992
0.676359	0.647227
0.598245	0.606562
0.58978	0.71345
0.60064	0.685369
0.614727	0.734157
0.62241	0.569835
0.623226	0.701978
0.636697	0.714965
0.64704	0.651819
0.818604	0.618114
0.757635	0.661647
0.685477	0.667898
0.573943	0.635017
0.466495	0.667579
0.635476	0.686301
0.589646	0.647205
0.52077	0.67962
0.650135	0.671829
0.604966	0.761867
0.518626	0.652775
0.603933	0.646697
0.557366	0.615205
0.650372	0.697679
0.647931	0.67121
0.571375	0.73105
0.487449	0.680188
0.597876	0.52765
0.533571	0.550782
0.557768	0.642101
0.58395	0.681751
0.580703	0.771509
0.546574	0.643139
0.210944	0.682252
0.710938	0.616641
0.68277	0.606459
0.668338	0.485032
0.716373	0.657051
0.680057	0.685682
0.709268	0.721376
0.549436	0.643369
0.763914	0.701068
0.652652	0.684454
0.68745	0.689154
0.705309	0.68565
0.694133	0.605517
0.680908	0.669277
0.663841	0.641156
0.680465	0.662738
0.666207	0.694799
0.664098	0.686161
0.677445	0.627238
0.655566	0.678723
0.533363	0.562219
0.58144	0.6777
0.45324	0.673803
0.671193	0.773726
0.650236	0.609131
0.523545	0.612286
0.567454	0.661
0.682526	0.695297
0.581617	0.687583
0.722556	0.660855
0.714902	0.748548
0.731307	0.65486
0.747507	0.664839
0.672974	0.682687
0.660801	0.727689
0.716813	0.517031
0.626415	0.704597
0.637377	0.669301
0.713383	0.741534
0.671493	0.745734
0.597333	0.69146
0.717213	0.67978
0.59707	0.785028
0.632368	0.700597
0.540487	0.692877
0.555085	0.731641
0.670022	0.671616
0.670963	0.69793
0.510452	0.69737
0.685678	0.761779
0.718123	0.696867
0.755625	0.622558
0.668976	0.713322
0.743117	0.715457
0.683996	0.792905
0.657555	0.651634
0.513108	0.675354
0.576771	0.735124
0.578852	0.767934
0.699723	0.706339
0.666016	0.635733
0.659484	0.623617
0.666061	0.687673
0.545415	0.648109
0.686717	0.60611
0.660083	0.654217
0.450171	0.717406
0.453976	0.541718
0.717167	0.753212
0.683116	0.635853
0.540261	0.634965
0.643741	0.652074
0.585074	0.549736
0.653604	0.595529
0.658612	0.575391
0.563521	0.701529
0.476585	0.725028
0.536523	0.602205
0.535952	0.569412
0.602958	0.680939
0.607901	0.606582
0.757796	0.562926
0.681053	0.67654
0.619944	0.530376
0.692375	0.674531
0.493253	0.728533
0.569185	0.608094
0.665309	0.542213
0.681047	0.575601
0.610025	0.6451
0.735251	0.475842
0.521899	0.72304
0.665636	0.608214
0.484133	0.568031
0.619503	0.675073
0.67543	0.596854
0.748246	0.490031
0.653601	0.675194
0.700017	0.656422
0.61574	0.768542
0.541969	0.64765
0.499765	0.607627
0.552797	0.695601
0.620535	0.677416
0.525695	0.612498
0.657608	0.581172
0.437149	0.622173
0.572018	0.651699
0.590719	0.573163
0.460847	0.566554
0.573799	0.480108
0.680216	0.505881
0.626862	0.627822
0.590213	0.529156
0.67486	0.618195
0.617131	0.662521
0.555737	0.662021
0.559939	0.646255
0.584376	0.693839
0.472785	0.583716
0.609203	0.685666
0.712901	0.682866
0.662365	0.593492
0.640727	0.448875
0.630948	0.489335
0.48184	0.653569
0.534057	0.626748
0.572351	0.537844
0.582929	0.596325
0.706344	0.576623
0.601992	0.618849
0.669023	0.592851
0.559272	0.663892
0.644512	0.632435
0.584447	0.631523
0.643245	0.72496
0.54256	0.601213
0.642154	0.619784
0.648183	0.570621
0.656007	0.553985
0.635673	0.67731
0.673478	0.579941
0.595467	0.555957
0.547072	0.662359
0.558422	0.67443
0.641373	0.694172
0.658345	0.660243
0.701076	0.688117
0.539461	0.596282
0.65156	0.629841
0.624458	0.663487
0.630134	0.601187
0.615019	0.603722
0.661131	0.726279
0.671759	0.632229
0.639695	0.654358
0.709819	0.554266
0.801154	0.614498
0.661692	0.551406
0.348603	0.653849
0.65598	0.620731
0.686418	0.661111
0.596295	0.679274
0.639355	0.641211
0.616473	0.517595
0.674428	0.614641
0.706217	0.670242
0.602027	0.633578
0.608915	0.631442
0.515472	0.635806
0.417975	0.593022
0.644515	0.660786
0.664335	0.664112
0.451442	0.673782
0.683892	0.639851
0.59262	0.694927
0.65415	0.566749
0.563738	0.613575
0.600943	0.543215
0.620563	0.607225
0.544995	0.529293
0.646192	0.614768
0.618019	0.664533
0.532346	0.573075
0.721077	0.60324
0.624097	0.683062
0.697744	0.697439
0.692188	0.527052
0.500125	0.570904
0.47814	0.614116
0.576678	0.6431
0.500846	0.644384
0.652051	0.561113
0.629085	0.644286
0.631293	0.776972
0.463657	0.634117
0.559681	0.474816
0.590964	0.516221
0.779247	0.678131
0.58892	0.603063
0.623621	0.604403
0.485964	0.629506
0.505704	0.694788
0.604651	0.639031
0.635665	0.674157
0.436226	0.661374
0.627314	0.577662
0.614359	0.634224
0.588728	0.630675
0.592375	0.66848
0.488479	0.67991
0.663454	0.684675
0.550435	0.665695
0.706925	0.713147
0.481576	0.608567
0.529497	0.634685
0.660407	0.612976
0.611974	0.662579
0.532128	0.609886
0.598833	0.686554
0.592162	0.637452
0.446577	0.601958
0.562166	0.632795
0.585985	0.617196
0.430004	0.651465
0.418724	0.609629
0.633385	0.622316
0.503563	0.666748
0.496	0.636781
0.497674	0.543628
0.60005	0.541694
0.585964	0.720994
0.385294	0.610761
0.529944	0.350977
0.426489	0.58832
0.443835	0.557977
0.479439	0.700473
0.454848	0.636445
0.658731	0.580793
0.657477	0.582654
0.730524	0.490538
0.528188	0.678224
0.577989	0.476657
0.569666	0.581478
0.569974	0.590828
0.633069	0.629411
0.679202	0.664043
0.642782	0.636996
0.493839	0.68621
0.500694	0.6637
0.629241	0.550874
0.56637	0.653669
0.437496	0.630757
0.639034	0.629716
0.519084	0.568497
0.585592	0.633427
0.701286	0.706716
0.653864	0.605887
0.496138	0.567736
0.476411	0.558184
0.63193	0.630259
0.581226	0.537737
0.67356	0.612426
0.510556	0.344089
0.601459	0.656791
0.516263	0.682435
0.517034	0.629557
0.693591	0.644823
0.326634	0.647426
0.530855	0.595946
0.58442	0.485272
0.531685	0.578477
0.440055	0.639736
0.617254	0.614143
0.454313	0.587715
0.399417	0.617716
0.387827	0.589918
0.481358	0.666787
0.515581	0.604676
0.432358	0.566063
0.603803	0.589479
0.666637	0.614895
0.554641	0.482765
0.371159	0.677885
0.539752	0.618895
0.427572	0.733301
0.460362	0.670324
0.281842	0.507981
0.434476	0.614246
0.368578	0.704474
0.349992	0.651107
0.519881	0.723433
0.538883	0.64913
0.729124	0.674078
0.55526	0.555552
0.654655	0.551771
0.592342	0.507558
0.568876	0.69805
0.557808	0.684807
0.594367	0.618591
0.428597	0.674525
0.554325	0.706646
0.644635	0.631801
0.720354	0.621707
0.726888	0.564261
0.681545	0.580509
0.72451	0.631048
0.703684	0.629666
0.723741	0.658953
0.560386	0.164559
0.67063	0.625484
0.634579	0.680822
0.624239	0.513083
0.548109	0.568957
0.684836	0.668429
0.674332	0.6014
0.564214	0.695779
0.643025	0.630827
0.629852	0.660029
0.289682	0.677362
0.507166	0.641391
0.257747	0.462128
0.708642	0.485475
0.57422	0.616051
0.767651	0.6636
0.622908	0.688206
0.592726	0.495428
0.572469	0.605829
0.676663	0.660788
0.65113	0.662051
0.601498	0.603476
0.676376	0.66535
0.624721	0.524647
0.629223
0.596629
0.609332
0.584796
0.75171
0.626275
[truncated: 3 more columns]

## Sheet: Fig. S2
Figure S2C			Figure S2D
Good Sleepers	Bad Sleepers		Good Sleepers	Bad Sleepers
0.373632	0.392898		0.348472	0.36609
0.448279	0.407804		0.389152	0.366942
0.44101	0.365888		0.368672	0.351219
0.401564	0.408535		0.35588	0.375469
0.434736	0.404944		0.376539	0.361272
0.46686	0.352968		0.412809	0.360512
0.469281	0.387344		0.389008	0.360737
0.454047	0.375349		0.391159	0.366552
0.42809	0.433159		0.389012	0.375803
0.420937	0.400698		0.370136	0.361402
0.447115	0.401968		0.388431	0.376792
0.456858	0.416266		0.379394	0.387913
0.443645	0.414443		0.39682	0.380089
0.493408	0.423028		0.393396	0.372463
0.42652	0.406047		0.381769	0.374966
0.438578	0.375094		0.368485	0.364904
0.455296	0.459787		0.394501	0.399279
0.415827	0.406369		0.364649	0.369543
0.439629	0.397074		0.370951	0.361847
0.437825	0.417154		0.397195	0.369049
0.494642	0.385462		0.403693	0.358801
0.4563	0.428622		0.391657	0.387588
0.397617	0.443841		0.359948	0.379781
0.447275	0.374226		0.374422	0.344983
0.466879	0.441328		0.381986	0.389762
0.42883	0.412253		0.379061	0.403084
0.441337	0.383624		0.374109	0.361944
0.424905	0.414312		0.364679	0.375358
0.387845	0.39323		0.362742	0.373257
0.407923	0.380267		0.353452	0.356563
	0.445182			0.397828
	0.376466			0.36406
	0.37126			0.353775
	0.398411			0.379486
	0.419418			0.390247
	0.366257			0.340278
	0.383538			0.373534
	0.443153			0.395535
	0.399635			0.36476
	0.375184			0.356891
	0.386257			0.371014
	0.417685			0.361254
	0.350662			0.349896
	0.394131			0.371448
	0.423416			0.382553
	0.399502			0.404839
	0.429665			0.37623
	0.37086			0.346735
	0.393751			0.357439
	0.450765			0.368678
	0.431478			0.385873

## Sheet: Fig. S3
Figure S3C
	NREM						REM						WAKEFULNESS
	Rat1	Rat2	Rat3	Ray4	Rat5	Rat6	Rat1	Rat2	Rat3	Ray4	Rat5	Rat6	Rat1	Rat2	Rat3	Ray4	Rat5	Rat6
SL1	-47.0331	-59.8079	-42.0985	-38.8535	-39.5464	-44.5782	-80.6736	-88.9732	-79.2261	-68.8884	-73.532	-83.8921	62.9932	88.4927	49.9834	55.6697	48.6852	52.0474
SL2	-43.7835	-50.4844	-41.5687	-34.5633	-48.1854	-50.1686	-54.2009	-68.5394	-54.5936	-64.261	-66.6271	-57.4174	54.6691	72.7358	45.2101	50.1073	54.2817	51.4759
SL3	-44.3953	-50.8753	-52.4844	-63.0402	-50.417	-51.4651	-49.3757	-64.3117	-61.3509	-63.8237	-60.1275	-58.3337	54.3721	71.8769	55.7531	80.9163	54.6927	52.6974
SL4	-50.5111	-52.6085	-63.1666	-44.5039	-49.6311	-55.8597	-41.0064	-62.6485	-47.7163	-58.5422	-61.7619	-44.4931	58.9791	73.1737	62.5205	59.7698	54.4044	53.5857
REC1	-4.88474	-13.3883	-13.8215	-6.08599	0.579039	0.837842	79.475	29.8867	83.3602	77.8047	44.4894	54.0858	-10.1537	4.92489	-2.76706	-8.66404	-10.237	-11.0535
REC2	-1.27844	-15.179	-2.9227	-0.58972	6.09994	2.37467	6.01181	-20.3905	11.203	9.11096	-17.4138	12.9701	0.153014	21.8044	0.541328	-1.14796	-1.20095	-4.40374
Figure S3D
	NREM						REM						WAKEFULNESS
	Rat1	Rat2	Rat3	Ray4	Rat5	Rat6	Rat1	Rat2	Rat3	Ray4	Rat5	Rat6	Rat1	Rat2	Rat3	Ray4	Rat5	Rat6
SL1	8.17694	-14.6123	-3.70949	11.1489	9.44419	-5.98802	42.0635	-12.1037	39.7112	11.4213	16.1224	-30.4167	-26.036	27.0749	-1.9685	-35.8645	-32.107	36.5729
SL2	-5.85344	-21.9682	-20.9684	8.46809	-0.3615	-19.5894	222.222	135.735	171.48	67.5127	47.7551	75.4167	-38.6486	-2.33683	8.13648	-54.3224	-25.1951	12.2762
SL3	-24.9777	-12.326	-21.9836	-8.7234	-7.04925	-10.479	243.254	147.262	118.773	69.5431	70.2041	67.5	-4.86486	-21.1926	30.7087	-8.06075	-20.9588	-10.1023
SL4	-7.86416	-20.7256	-18.4693	-13.0213	-2.75644	-19.4183	266.27	146.686	246.931	91.3706	54.2857	113.333	-44.5946	-7.41338	-27.6903	-6.30841	-22.854	-11.509
Figure S3E
	Number of NREM episodes						Duration of NREM episodes
	Rat1	Rat2	Rat3	Ray4	Rat5	Rat6	Rat1	Rat2	Rat3	Ray4	Rat5	Rat6
SL1	7.6087	-6.74157	2.38095	30.5263	-2.63158	-16.9811	-8.70865	-24.3212	-4.35181	-19.8074	16.4992	11.1182
SL2	-32.6087	-47.191	-42.0635	-22.1053	-45.614	-47.1698	26.602	7.15994	29.9193	51.691	82.208	49.1378
SL3	-41.3043	-56.1798	-54.7619	-28.4211	-59.6491	-50	16.1813	57.4802	87.2406	24.7315	139.049	68.076
SL4	-34.7826	-43.8202	-42.0635	-35.7895	-35.9649	-63.2075	36.1748	17.5746	38.6439	21.2723	50.9438	113.185
Figure S3F
	NREM						REM						WAKEFULNESS
	Rat1	Rat2	Rat3	Ray4	Rat5	Rat6	Rat1	Rat2	Rat3	Ray4	Rat5	Rat6	Rat1	Rat2	Rat3	Ray4	Rat5	Rat6
SL1	-63.0904	-71.825	-57.1177	-53.6889	-56.2509	-58.727	-99.8759	-100	-100	-90.5055	-97.5407	-100	74.3637	98.0035	54.0059	64.7715	56.1769	53.2582
SL2	-54.8073	-58.0526	-49.6273	-47.3283	-64.5001	-61.3801	-97.4421	-97.845	-94.0715	-99.7266	-97.2669	-97.4279	66.5795	84.3488	48.0791	60.4879	61.6587	54.5371
SL3	-50.0466	-61.1315	-64.4211	-79.1569	-65.2024	-66.4912	-95.1579	-94.6672	-92.8116	-99.7268	-95.0273	-96.2345	61.9416	86.2967	57.6992	89.7666	61.7064	57.599
SL4	-62.9157	-61.0897	-80.6539	-53.8438	-65.6183	-69.2177	-89.0751	-92.6818	-99.1805	-98.9071	-92.8415	-92.0307	72.2075	85.658	69.5016	66.3421	61.572	58.6653
Figure 3G
	Number of NREM episodes						Duration of NREM episodes
	Rat1	Rat2	Rat3	Ray4	Rat5	Rat6	Rat1	Rat2	Rat3	Ray4	Rat5	Rat6
SL1	109.901	65.7068	100.481	59.6869	85.8672	103.615	-85.7919	-87.5295	-80.0009	-63.7897	-81.3772	-83.0064
SL2	166.089	139.005	118.99	131.115	44.5396	74.2169	-85.785	-85.5412	-78.7375	-82.0403	-81.7109	-82.4988
SL3	179.951	106.544	44.9519	-15.2642	38.1156	46.9879	-84.841	-85.0736	-63.0941	-83.422	-81.7008	-81.8876
SL4	88.3663	103.141	-18.5096	80.6262	31.0493	25.3012	-84.2549	-84.3171	-79.1755	-84.1048	-81.9172	-79.9702

## Sheet: Fig. S4
Figure S4A			Figure S4C
S	SL		OPC			PreOL			OL
67.9842	66.8317		S	SL		S	SL		S	SL
66.0287	71.3768		288.885	185.183		158.023	251.849		229.627	271.602
72.5309	66.3594		246.911	177.776		182.714	323.453		360.489	212.343
72.1477	69.6296		328.391	232.096		59.2585	207.405		308.638	138.27
71.9101	78.3977		264.194	232.096		64.1967	177.776		387.65	133.332
71.2032	82.7927		377.773	162.961		61.7276	118.517		432.093	113.579
74.4136	71.4844		256.787	143.208		135.801	306.169		335.798	116.048
61.0465	69.1684		212.343	177.776		170.368	266.663		392.588	123.455
73.0583	76.8456		274.071	155.554		155.554	219.75		380.242	103.702
55.4404	77.3826		232.096	177.776		69.135	83.9496		338.267	116.048
			170.368	128.393		69.135	93.826		286.416	125.924
			254.318	160.492		202.467	192.59		276.54	160.492
			318.515	199.998		185.183	162.961		308.638	160.492
			358.02	165.43		160.492	128.393		333.329	199.998
			279.009	172.837		103.702	64.1967		301.231	212.343
			271.602	170.368		83.9496	64.1967		259.256	340.737
			197.528	138.27		182.714	185.183		279.009	298.762
			197.528	143.208		209.874	135.801		316.046	229.627
			325.922	120.986		172.837	143.208		407.402	350.613
			313.576	165.43		118.517	76.5423		306.169	296.293
			377.773	160.492		79.0114	61.7276		345.675	269.133
			229.627	155.554		150.615	251.849		451.846	370.366
			227.158	234.565		113.579	185.183		427.155	409.872
			385.18	249.38		143.208	197.528		387.65	412.341
			298.762	244.441		101.233	98.7642		422.217	407.402
			335.798	276.54		59.2585	66.6659		464.192	498.759
			195.059	162.961		202.467	271.602		540.734	488.883
			239.503	217.281		167.899	217.281		446.908	464.192
			370.366	279.009		120.986	217.281		560.487	461.723
			286.416	313.576		79.0114	148.146		488.883	459.254
			264.194	219.75		54.3203	125.924		491.352	417.279
				195.059		256.787	276.54			595.054
				199.998		204.936	229.627			508.636
				227.158		224.689	145.677			553.08
				229.627		98.7642	88.8878			409.872
				153.085		56.7894	61.7276			474.068
						244.441	237.034
						199.998	249.38
						133.332	227.158
						133.332	108.641
						71.6041	106.172
						209.874	135.801
						185.183	128.393
						138.27	93.826
						113.579	51.8512
						64.1967	212.343
						187.652	190.121
						135.801	214.812
						182.714	219.75
						111.11	155.554
						86.4187	79.0114
						207.405	69.135
						195.059	214.812
						175.306	177.776
						96.2951	130.863
						46.913	108.641
						246.911	56.7894
						165.43	269.133
						130.863	266.663
						69.135	222.22
						34.5675	227.158
							69.135
							259.256
							202.467
							180.245
							135.801
							79.0114

## Sheet: Fig. S5
Figure S5A			Figure S5B
BSL	Post		BSL	Post
0	-31.3714		0	-26.305
0	-10.2338		0	-17.9362
0	11.6305		0	1.31491
0	13.6828		0	-0.50071
0	-16.8439		0	-14.6502
0	27.3487		0	32.9993
0	-7.85565		0	-5.87652
0	34.6753		0	22.6818
Figure 5C			Figure 5D
BSL	Post		BSL	Post
0	-22.2549		0	-23.0471
0	205.746		0	148.893
0	82.4348		0	46.9115
0	10.9406		0	-31.5769
0	-57.9409		0	-71.0147
0	35.6385		0	-13.4182
0	15.551		0	-53.4404
0	28.1911		0	18.4147

## Sheet: Fig. S6
Figure S6A			Figure S6B			Figure S6C			Figure S6D
BSL	Post		BSL	Post		BSL	Post		Naïve	S	SL	Stress
0	1.15652		0	21.6129		0	20.1546		240.963	241.603	241.26	239.407
0	1.4549		0	5.16284		0	1.26191		239.399	239.482	240.243	241.55
0	-1.82524		0	15.1677		0	7.0903		239.965	242.027	240.923	240.289
0	-4.96589		0	7.01943		0	-1.89892		239.503	240.694	240.98	241.793
0	-0.94317		0	-34.9894		0	-58.5091			240.525	241.32	241.661
0	-7.19346		0	103.122		0	26.7589			241.593	238.59	239.529
0	-12.6331		0	3.21585		0	22.8526			240.96	240.791	241.7
0	-6.34893		0	-1.02142		0	-2.47203			241.747	240.471	239.489
										240.655	240.745	239.805
										240.409	240.192	238.363

## Sheet: Fig. S7
Figure S7A			Figure S7B			Figure S7C			Figure S7D
BSL	REC2		BSL	REC2		BSL	REC2		BSL	REC2
0.995944	1.04164		9e-06	8e-06		1.03505	1.02514		7e-06	6e-06
1.09839	1.18788		8e-06	9e-06		1.20964	1.17351		9e-06	8e-06
1.13253	1.11607		9e-06	8e-06		1.15282	1.14793		1.1e-05	1.1e-05
1.09194	1.07626		9e-06	1e-05		1.19026	1.17956		1.2e-05	1.2e-05
1.15582	1.16345		9e-06	1.2e-05		1.11138	1.13382		9e-06	1.3e-05
0.990773	1.10764		1.3e-05	1.3e-05		1.16142	1.23795		9e-06	7e-06
1.22087	1.01189		9e-06	7e-06		1.16232	1.07189		5e-06	5e-06
0.937745	1.01544		5e-06	6e-06		1.11563	1.02746		8e-06	8e-06
Figure S7E									Figure S7F
BSL	REC2	BSL	REC2	BSL	REC2	BSL	REC2		BSL	REC2	BSL	REC2	BSL	REC2	BSL	REC2
0.5-4HZ		4-9Hz		12-15Hz		15-25Hz			0.5-4HZ		4-9Hz		12-15Hz		15-25Hz
0.663697	0.690513	0.726819	0.747512	0.565839	0.585945	0.454084	0.450721		0.65421	0.648557	0.766252	0.76202	0.566699	0.573383	0.458068	0.459204
0.687875	0.73728	0.764236	0.783775	0.617053	0.620229	0.487809	0.481193		0.657723	0.657926	0.806673	0.795699	0.605499	0.588483	0.487809	0.481193
0.735416	0.733625	0.765684	0.770502	0.57999	0.561171	0.445198	0.43231		0.649616	0.618294	0.776901	0.776311	0.590035	0.585247	0.444509	0.439178
0.694719	0.710129	0.781164	0.780293	0.662018	0.650209	0.522757	0.503118		0.677574	0.648256	0.815541	0.809808	0.646213	0.649783	0.51374	0.527375
0.623873	0.691126	0.695208	0.683295	0.601384	0.583642	0.497203	0.487459		0.666422	0.716653	0.793455	0.795046	0.66243	0.663516	0.513765	0.517732
0.761204	0.634072	0.795207	0.677132	0.645698	0.576838	0.512642	0.485726		0.688994	0.672618	0.783304	0.740296	0.635206	0.614714	0.472502	0.523043
0.590053	0.651192	0.731628	0.727898	0.616215	0.612284	0.506323	0.498738		0.652297	0.617874	0.777444	0.751941	0.615167	0.604387	0.495741	0.497529
0.739984	0.778895	0.770604	0.771472	0.624957	0.612591	0.518259	0.495297		0.662847	0.676305	0.779896	0.786603	0.609046	0.615309	0.482992	0.489854

[truncated: 5 more sheets: Fig. S9, Fig. S10, Fig. S11, Fig. S12, Stats]
